# Supplementary material for: Whole Genome Sequencing-Based Comparison of Food Isolates of Cronobacter sakazakii
Source: Front Microbiol. 2019 Jul 2;10:1464. doi: 10.3389/fmicb.2019.01464 (PMC6615433; doi:10.3389/fmicb.2019.01464)
Supplement: Supplementary file 1 [file Table_1.XLSX]

## Sheet: S table rast
Table S1 | RAST Gene feature, Gene type, Contig, Loci start and stop position, Protein length, and Subsystem group and function of Cronobacter sakazakii -C7 and -C8 isoletes whole genome sequenced in the study.
C7								C8
Feature ID	Type	Contig	Start	Stop	Length (bp)	Function	Subsystem	Feature ID	Type	Contig	Start	Stop	Length (bp)	Function	Subsystem
fig|290339.32.peg.1	CDS	NODE_10_length_159699_cov_55.6901	2291	957	1335	Transcriptional regulator, GntR family domain / Aspartate aminotransferase (EC 2.6.1.1)	CBSS-216591.1.peg.168; <br>Glutamine, Glutamate, Aspartate and Asparagine Biosynthesis; <br>Threonine and Homoserine Biosynthesis	fig|290339.31.peg.1	CDS	NODE_10_length_137778_cov_160.729	1078	533	546	3&#39;-to-5&#39; oligoribonuclease (orn)	RNA processing and degradation, bacterial
fig|290339.32.peg.2	CDS	NODE_10_length_159699_cov_55.6901	2384	3262	879	Permease of the drug/metabolite transporter (DMT) superfamily	Queuosine-Archaeosine Biosynthesis	fig|290339.31.peg.2	CDS	NODE_10_length_137778_cov_160.729	1190	2236	1047	Ribosome small subunit-stimulated GTPase EngC	Universal GTPases
fig|290339.32.peg.3	CDS	NODE_10_length_159699_cov_55.6901	3287	4174	888	4-hydroxy-tetrahydrodipicolinate synthase (EC 4.3.3.7)	Lysine Biosynthesis DAP Pathway; <br>Lysine Biosynthesis DAP Pathway, GJO scratch	fig|290339.31.peg.3	CDS	NODE_10_length_137778_cov_160.729	2333	3295	963	Phosphatidylserine decarboxylase (EC 4.1.1.65)	Glycerolipid and Glycerophospholipid Metabolism in Bacteria
fig|290339.32.peg.4	CDS	NODE_10_length_159699_cov_55.6901	4264	4599	336	Arsenical resistance operon repressor	Arsenic resistance	fig|290339.31.peg.4	CDS	NODE_10_length_137778_cov_160.729	3312	6644	3333	Potassium efflux system KefA protein / Small-conductance mechanosensitive channel	Potassium homeostasis
fig|290339.32.peg.5	CDS	NODE_10_length_159699_cov_55.6901	4686	5969	1284	Arsenic efflux pump protein	Arsenic resistance	fig|290339.31.peg.5	CDS	NODE_10_length_137778_cov_160.729	7972	6995	978	Translation elongation factor P Lys34:lysine transferase	Translation elongation factor P lysylation
fig|290339.32.peg.6	CDS	NODE_10_length_159699_cov_55.6901	6014	6427	414	Arsenate reductase (EC 1.20.4.1)	Anaerobic respiratory reductases; <br>Arsenic resistance; <br>Transcription repair cluster	fig|290339.31.peg.6	CDS	NODE_10_length_137778_cov_160.729	8275	10065	1791	Succinate dehydrogenase flavoprotein subunit (EC 1.3.99.1)	Serine-glyoxylate cycle; <br>Succinate dehydrogenase; <br>TCA Cycle
fig|290339.32.peg.7	CDS	NODE_10_length_159699_cov_55.6901	7856	6480	1377	Trk system potassium uptake protein TrkG	Potassium homeostasis	fig|290339.31.peg.7	CDS	NODE_10_length_137778_cov_160.729	10058	10804	747	Succinate dehydrogenase iron-sulfur protein (EC 1.3.99.1)	5-FCL-like protein; <br>Serine-glyoxylate cycle; <br>Succinate dehydrogenase; <br>TCA Cycle
fig|290339.32.peg.8	CDS	NODE_10_length_159699_cov_55.6901	8403	8077	327	Ferredoxin	Inorganic Sulfur Assimilation; <br>Soluble cytochromes and functionally related electron carriers	fig|290339.31.peg.8	CDS	NODE_10_length_137778_cov_160.729	10804	11199	396	Fumarate reductase subunit C	Succinate dehydrogenase
fig|290339.32.peg.9	CDS	NODE_10_length_159699_cov_55.6901	8553	8672	120	hypothetical protein	- none -	fig|290339.31.peg.9	CDS	NODE_10_length_137778_cov_160.729	11210	11569	360	Fumarate reductase subunit D	Succinate dehydrogenase
fig|290339.32.peg.10	CDS	NODE_10_length_159699_cov_55.6901	9572	8625	948	FIG00553445: hypothetical protein	- none -	fig|290339.31.peg.10	CDS	NODE_10_length_137778_cov_160.729	11686	12225	540	Outer membrane lipoprotein Blc	- none -
fig|290339.32.peg.11	CDS	NODE_10_length_159699_cov_55.6901	10073	9591	483	Uncharacterized protein ImpD	Type VI secretion systems; <br>USS-DB-7	fig|290339.31.peg.11	CDS	NODE_10_length_137778_cov_160.729	12539	12222	318	Quaternary ammonium compound-resistance protein SugE	- none -
fig|290339.32.peg.12	CDS	NODE_10_length_159699_cov_55.6901	10276	10401	126	hypothetical protein	- none -	fig|290339.31.peg.12	CDS	NODE_10_length_137778_cov_160.729	12711	12824	114	hypothetical protein	- none -
fig|290339.32.peg.13	CDS	NODE_10_length_159699_cov_55.6901	10659	11474	816	hypothetical protein	- none -	fig|290339.31.peg.13	CDS	NODE_10_length_137778_cov_160.729	12817	13422	606	Putative luxR family bacterial regulatory protein	- none -
fig|290339.32.peg.14	CDS	NODE_10_length_159699_cov_55.6901	13047	11557	1491	FIG00553515: hypothetical protein	- none -	fig|290339.31.peg.14	CDS	NODE_10_length_137778_cov_160.729	13609	13463	147	Entericidin B precursor	- none -
fig|290339.32.peg.15	CDS	NODE_10_length_159699_cov_55.6901	13631	13284	348	hypothetical protein	- none -	fig|290339.31.peg.15	CDS	NODE_10_length_137778_cov_160.729	13843	13712	132	Entericidin B precursor	- none -
fig|290339.32.peg.16	CDS	NODE_10_length_159699_cov_55.6901	13811	13692	120	hypothetical protein	- none -	fig|290339.31.peg.16	CDS	NODE_10_length_137778_cov_160.729	14423	13902	522	Translation elongation factor P	Translation elongation factor P lysylation; <br>Translation elongation factors bacterial
fig|290339.32.peg.17	CDS	NODE_10_length_159699_cov_55.6901	13770	14063	294	Predicted membrane protein	- none -	fig|290339.31.peg.17	CDS	NODE_10_length_137778_cov_160.729	14629	15537	909	Lysyl-lysine 2,3-aminomutase	Translation elongation factor P lysylation
fig|290339.32.peg.18	CDS	NODE_10_length_159699_cov_55.6901	14259	14978	720	Transcriptional regulator, GntR family	- none -	fig|290339.31.peg.18	CDS	NODE_10_length_137778_cov_160.729	16086	15739	348	probable membrane protein yjeI	- none -
fig|290339.32.peg.19	CDS	NODE_10_length_159699_cov_55.6901	16165	14966	1200	Starvation sensing protein RspA	Carbon Starvation	fig|290339.31.peg.19	CDS	NODE_10_length_137778_cov_160.729	17977	16334	1644	Heat shock protein 60 family chaperone GroEL	GroEL GroES
fig|290339.32.peg.20	CDS	NODE_10_length_159699_cov_55.6901	16445	17821	1377	PTS system, beta-glucoside-specific IIB component (EC 2.7.1.69) / PTS system, beta-glucoside-specific IIC component / PTS system, beta-glucoside-specific IIA component	Beta-Glucoside Metabolism	fig|290339.31.peg.20	CDS	NODE_10_length_137778_cov_160.729	18320	18027	294	Heat shock protein 60 family co-chaperone GroES	GroEL GroES
fig|290339.32.peg.21	CDS	NODE_10_length_159699_cov_55.6901	18048	18824	777	ABC transporter (iron.B12.siderophore.hemin) , ATP-binding component	ABC transporter [iron.B12.siderophore.hemin]	fig|290339.31.peg.21	CDS	NODE_10_length_137778_cov_160.729	18931	18455	477	FxsA protein	- none -
fig|290339.32.peg.22	CDS	NODE_10_length_159699_cov_55.6901	18837	19793	957	ABC transporter (iron.B12.siderophore.hemin) , periplasmic substrate-binding component	ABC transporter [iron.B12.siderophore.hemin]	fig|290339.31.peg.22	CDS	NODE_10_length_137778_cov_160.729	19269	20705	1437	Aspartate ammonia-lyase (EC 4.3.1.1)	Glutamine, Glutamate, Aspartate and Asparagine Biosynthesis
fig|290339.32.peg.23	CDS	NODE_10_length_159699_cov_55.6901	19790	20791	1002	ABC transporter (iron.B12.siderophore.hemin) , permease component	ABC transporter [iron.B12.siderophore.hemin]	fig|290339.31.peg.23	CDS	NODE_10_length_137778_cov_160.729	20818	22119	1302	C4-dicarboxylate transporter DcuA	- none -
fig|290339.32.peg.24	CDS	NODE_10_length_159699_cov_55.6901	21653	20832	822	Non-heme chloroperoxidase (EC 1.11.1.10)	- none -	fig|290339.31.peg.24	CDS	NODE_10_length_137778_cov_160.729	22243	22590	348	Periplasmic divalent cation tolerance protein CutA	Copper homeostasis: copper tolerance
fig|290339.32.peg.25	CDS	NODE_10_length_159699_cov_55.6901	22460	21735	726	Transcriptional regulator, ArsR family	- none -	fig|290339.31.peg.25	CDS	NODE_10_length_137778_cov_160.729	22566	24290	1725	Cytochrome c-type biogenesis protein DsbD, protein-disulfide reductase (EC 1.8.1.8)	Biogenesis of c-type cytochromes; <br>Periplasmic disulfide interchange
fig|290339.32.peg.26	CDS	NODE_10_length_159699_cov_55.6901	22831	22433	399	FIG00554009: hypothetical protein	- none -	fig|290339.31.peg.26	CDS	NODE_10_length_137778_cov_160.729	24341	24916	576	Transcriptional regulator, TetR family	- none -
fig|290339.32.peg.27	CDS	NODE_10_length_159699_cov_55.6901	23147	22824	324	FIG00553914: hypothetical protein	- none -	fig|290339.31.peg.27	CDS	NODE_10_length_137778_cov_160.729	25782	25390	393	Probable lipoprotein	- none -
fig|290339.32.peg.28	CDS	NODE_10_length_159699_cov_55.6901	23146	23763	618	FIG01201438: hypothetical protein	- none -	fig|290339.31.peg.28	CDS	NODE_10_length_137778_cov_160.729	27016	25916	1101	Uncharacterized protein ImpH/VasB	Type VI secretion systems; <br>USS-DB-7
fig|290339.32.peg.29	CDS	NODE_10_length_159699_cov_55.6901	24186	23800	387	Prolyl endopeptidase (EC 3.4.21.26)	Serine endopeptidase (EC 3.4.21.-)	fig|290339.31.peg.29	CDS	NODE_10_length_137778_cov_160.729	28740	26980	1761	Protein ImpG/VasA	Type VI secretion systems; <br>USS-DB-7
fig|290339.32.peg.30	CDS	NODE_10_length_159699_cov_55.6901	24619	26529	1911	Methyl-accepting chemotaxis protein I (serine chemoreceptor protein)	Bacterial Chemotaxis	fig|290339.31.peg.30	CDS	NODE_10_length_137778_cov_160.729	31692	28741	2952	probable membrane protein YPO1482	- none -
fig|290339.32.peg.31	CDS	NODE_10_length_159699_cov_55.6901	27351	26608	744	Putative HTH-type transcriptional regulator ycgE	- none -	fig|290339.31.peg.31	CDS	NODE_10_length_137778_cov_160.729	33187	32051	1137	hypothetical protein	- none -
fig|290339.32.peg.32	CDS	NODE_10_length_159699_cov_55.6901	28071	27586	486	Hypothetical protein ycgF	- none -	fig|290339.31.peg.32	CDS	NODE_10_length_137778_cov_160.729	34518	33517	1002	hypothetical protein	- none -
fig|290339.32.peg.33	CDS	NODE_10_length_159699_cov_55.6901	28802	28149	654	Hypothetical protein ycgF	- none -	fig|290339.31.peg.33	CDS	NODE_10_length_137778_cov_160.729	35094	34585	510	hypothetical protein	- none -
fig|290339.32.peg.34	CDS	NODE_10_length_159699_cov_55.6901	29203	29442	240	FIG00639471: hypothetical protein	- none -	fig|290339.31.peg.34	CDS	NODE_10_length_137778_cov_160.729	38134	35576	2559	hypothetical protein	- none -
fig|290339.32.peg.35	CDS	NODE_10_length_159699_cov_55.6901	29612	29911	300	FIG00554127: hypothetical protein	- none -	fig|290339.31.peg.35	CDS	NODE_10_length_137778_cov_160.729	39209	38184	1026	hypothetical protein	- none -
fig|290339.32.peg.36	CDS	NODE_10_length_159699_cov_55.6901	29949	30227	279	FIG00554667: hypothetical protein	- none -	fig|290339.31.peg.36	CDS	NODE_10_length_137778_cov_160.729	41622	39220	2403	VgrG protein	Type VI secretion systems; <br>USS-DB-7
fig|290339.32.peg.37	CDS	NODE_10_length_159699_cov_55.6901	30361	31101	741	3&#39;,5&#39;-cyclic-nucleotide phosphodiesterase (EC 3.1.4.17)	CBSS-342610.3.peg.1794; <br>cAMP signaling in bacteria	fig|290339.31.peg.37	CDS	NODE_10_length_137778_cov_160.729	42358	41654	705	probable membrane protein YPO1468	- none -
fig|290339.32.peg.38	CDS	NODE_10_length_159699_cov_55.6901	31447	31136	312	FIG00731793: hypothetical protein	- none -	fig|290339.31.peg.38	CDS	NODE_10_length_137778_cov_160.729	43179	44141	963	putative membrane protein	- none -
fig|290339.32.peg.39	CDS	NODE_10_length_159699_cov_55.6901	32059	31469	591	Transcriptional regulator, TetR family	- none -	fig|290339.31.peg.39	CDS	NODE_10_length_137778_cov_160.729	44253	45119	867	Glutathione S-transferase (EC 2.5.1.18)	Glutathione: Non-redox reactions
fig|290339.32.peg.40	CDS	NODE_10_length_159699_cov_55.6901	32155	32475	321	hypothetical protein	- none -	fig|290339.31.peg.40	CDS	NODE_10_length_137778_cov_160.729	46005	45169	837	4-deoxy-L-threo-5-hexosulose-uronate ketol-isomerase (EC 5.3.1.17)	D-Galacturonate and D-Glucuronate Utilization
fig|290339.32.peg.41	CDS	NODE_10_length_159699_cov_55.6901	32611	33510	900	LysR family transcriptional regulator YbhD	LysR-family proteins in Escherichia coli	fig|290339.31.peg.41	CDS	NODE_10_length_137778_cov_160.729	46263	46409	147	hypothetical protein	- none -
fig|290339.32.peg.42	CDS	NODE_10_length_159699_cov_55.6901	34291	33485	807	Hypothetical ABC transport system, periplasmic component	- none -	fig|290339.31.peg.42	CDS	NODE_10_length_137778_cov_160.729	46441	47400	960	2-keto-3-deoxygluconate permease (KDG permease)	D-Galacturonate and D-Glucuronate Utilization
fig|290339.32.peg.43	CDS	NODE_10_length_159699_cov_55.6901	35591	34284	1308	metabolite/H symporter, major facilitator superfamily (MFS)	- none -	fig|290339.31.peg.43	CDS	NODE_10_length_137778_cov_160.729	48309	47452	858	Methyl-accepting chemotaxis protein	- none -
fig|290339.32.peg.44	CDS	NODE_10_length_159699_cov_55.6901	36234	37175	942	transcriptional regulator, putative	- none -	fig|290339.31.peg.44	CDS	NODE_10_length_137778_cov_160.729	50678	48315	2364	Putative vimentin	- none -
fig|290339.32.peg.45	CDS	NODE_10_length_159699_cov_55.6901	37188	38600	1413	hypothetical protein	- none -	fig|290339.31.peg.45	CDS	NODE_10_length_137778_cov_160.729	51239	51574	336	Alkylphosphonate utilization operon protein PhnA	- none -
fig|290339.32.peg.46	CDS	NODE_10_length_159699_cov_55.6901	38610	41816	3207	hypothetical protein	- none -	fig|290339.31.peg.46	CDS	NODE_10_length_137778_cov_160.729	52286	52882	597	PhnH protein	- none -
fig|290339.32.peg.47	CDS	NODE_10_length_159699_cov_55.6901	42583	41972	612	TetR-family transcriptional regulator	- none -	fig|290339.31.peg.47	CDS	NODE_10_length_137778_cov_160.729	53199	52879	321	hypothetical protein	- none -
fig|290339.32.peg.48	CDS	NODE_10_length_159699_cov_55.6901	42630	43541	912	probable integral membrane protein NMA1777	- none -	fig|290339.31.peg.48	CDS	NODE_10_length_137778_cov_160.729	55622	53307	2316	FIG00553993: hypothetical protein	- none -
fig|290339.32.peg.49	CDS	NODE_10_length_159699_cov_55.6901	44066	43581	486	FIG00732114: hypothetical protein	- none -	fig|290339.31.peg.49	CDS	NODE_10_length_137778_cov_160.729	57478	55622	1857	FIG00553873: hypothetical protein	- none -
fig|290339.32.peg.50	CDS	NODE_10_length_159699_cov_55.6901	44249	44659	411	NUDIX hydrolase	- none -	fig|290339.31.peg.50	CDS	NODE_10_length_137778_cov_160.729	58018	58170	153	hypothetical protein	- none -
fig|290339.32.peg.51	CDS	NODE_10_length_159699_cov_55.6901	44739	45095	357	Cytochrome P-450:NADPH-P-450 reductase	- none -	fig|290339.31.peg.51	CDS	NODE_10_length_137778_cov_160.729	60287	58845	1443	Proton/glutamate symport protein @ Proton/aspartate symport protein	- none -
fig|290339.32.peg.52	CDS	NODE_10_length_159699_cov_55.6901	48137	45087	3051	RND efflux transporter	- none -	fig|290339.31.peg.52	CDS	NODE_10_length_137778_cov_160.729	60583	61512	930	Acetyl-coenzyme A synthetase (EC 6.2.1.1)	Pyruvate metabolism II: acetyl-CoA, acetogenesis from pyruvate
fig|290339.32.peg.53	CDS	NODE_10_length_159699_cov_55.6901	49286	48138	1149	Probable Co/Zn/Cd efflux system membrane fusion protein	Cobalt-zinc-cadmium resistance	fig|290339.31.peg.53	CDS	NODE_10_length_137778_cov_160.729	61488	62540	1053	Acetyl-coenzyme A synthetase (EC 6.2.1.1)	Pyruvate metabolism II: acetyl-CoA, acetogenesis from pyruvate
fig|290339.32.peg.54	CDS	NODE_10_length_159699_cov_55.6901	50558	49380	1179	two-component system sensor protein	- none -	fig|290339.31.peg.54	CDS	NODE_10_length_137778_cov_160.729	62631	62948	318	Putative membrane protein, clustering with ActP	Pyruvate metabolism II: acetyl-CoA, acetogenesis from pyruvate
fig|290339.32.peg.55	CDS	NODE_10_length_159699_cov_55.6901	51226	50555	672	Two-component response regulator	- none -	fig|290339.31.peg.55	CDS	NODE_10_length_137778_cov_160.729	62945	64591	1647	Acetate permease ActP (cation/acetate symporter)	Pyruvate metabolism II: acetyl-CoA, acetogenesis from pyruvate
fig|290339.32.peg.56	CDS	NODE_10_length_159699_cov_55.6901	51372	52142	771	Outer membrane protein V	- none -	fig|290339.31.peg.56	CDS	NODE_10_length_137778_cov_160.729	64739	66034	1296	Myo-inositol 2-dehydrogenase 1 (EC 1.1.1.18)	Inositol catabolism
fig|290339.32.peg.57	CDS	NODE_10_length_159699_cov_55.6901	52304	53194	891	Putative transcriptional regulator	- none -	fig|290339.31.peg.57	CDS	NODE_10_length_137778_cov_160.729	67714	66068	1647	Putative Na(+)/H(+) exchanger protein, CPA1 family precursor	- none -
fig|290339.32.peg.58	CDS	NODE_10_length_159699_cov_55.6901	53629	53246	384	FIG00553587: hypothetical protein	- none -	fig|290339.31.peg.58	CDS	NODE_10_length_137778_cov_160.729	69203	67854	1350	Guanine-hypoxanthine permease	Purine Utilization
fig|290339.32.peg.59	CDS	NODE_10_length_159699_cov_55.6901	54381	53686	696	probable transcription regulator protein, deoR family	- none -	fig|290339.31.peg.59	CDS	NODE_10_length_137778_cov_160.729	70186	69518	669	Glutathione S-transferase (EC 2.5.1.18)	Glutathione: Non-redox reactions
fig|290339.32.peg.60	CDS	NODE_10_length_159699_cov_55.6901	54953	54414	540	CpmK protein	- none -	fig|290339.31.peg.60	CDS	NODE_10_length_137778_cov_160.729	70722	70264	459	Redox-sensitive transcriptional activator SoxR	Oxidative stress
fig|290339.32.peg.61	CDS	NODE_10_length_159699_cov_55.6901	55492	54950	543	CpmJ protein	- none -	fig|290339.31.peg.61	CDS	NODE_10_length_137778_cov_160.729	70809	71132	324	Regulatory protein SoxS	Commensurate regulon activation; <br>Oxidative stress
fig|290339.32.peg.62	CDS	NODE_10_length_159699_cov_55.6901	56679	55741	939	Protease VII (Omptin) precursor (EC 3.4.23.49)	- none -	fig|290339.31.peg.62	CDS	NODE_10_length_137778_cov_160.729	72679	71120	1560	FIG00553920: hypothetical protein	- none -
fig|290339.32.peg.63	CDS	NODE_10_length_159699_cov_55.6901	58203	56995	1209	putative membrane protein	- none -	fig|290339.31.peg.63	CDS	NODE_10_length_137778_cov_160.729	73035	73193	159	hypothetical protein	- none -
fig|290339.32.peg.64	CDS	NODE_10_length_159699_cov_55.6901	58497	59027	531	probable acetyltransferase	- none -	fig|290339.31.peg.64	CDS	NODE_10_length_137778_cov_160.729	73223	73591	369	YjcB protein	- none -
fig|290339.32.peg.65	CDS	NODE_10_length_159699_cov_55.6901	60090	59032	1059	FIG00553537: hypothetical protein	- none -	fig|290339.31.peg.65	CDS	NODE_10_length_137778_cov_160.729	74087	73653	435	FIG00554493: hypothetical protein	- none -
fig|290339.32.peg.66	CDS	NODE_10_length_159699_cov_55.6901	60980	60285	696	INTEGRAL MEMBRANE PROTEIN (Rhomboid family)	- none -	fig|290339.31.peg.66	CDS	NODE_10_length_137778_cov_160.729	75218	74172	1047	GGDEF domain protein	- none -
fig|290339.32.peg.67	CDS	NODE_10_length_159699_cov_55.6901	61696	61079	618	phosphoglycerate mutase	- none -	fig|290339.31.peg.67	CDS	NODE_10_length_137778_cov_160.729	76104	75568	537	Single-stranded DNA-binding protein	DNA repair, bacterial; <br>DNA repair, bacterial RecFOR pathway
fig|290339.32.peg.68	CDS	NODE_10_length_159699_cov_55.6901	61967	61833	135	hypothetical protein	- none -	fig|290339.31.peg.68	CDS	NODE_10_length_137778_cov_160.729	76335	79160	2826	Excinuclease ABC subunit A	DNA repair, UvrABC system
fig|290339.32.peg.69	CDS	NODE_10_length_159699_cov_55.6901	65180	64959	222	phosphoglycerate mutase	- none -	fig|290339.31.peg.69	CDS	NODE_10_length_137778_cov_160.729	79314	79760	447	hypothetical protein	- none -
fig|290339.32.peg.70	CDS	NODE_10_length_159699_cov_55.6901	65330	65199	132	phosphoglycerate mutase	- none -	fig|290339.31.peg.70	CDS	NODE_10_length_137778_cov_160.729	79773	80117	345	FIG00553991: hypothetical protein	- none -
fig|290339.32.peg.71	CDS	NODE_10_length_159699_cov_55.6901	75268	65912	9357	Putative large exoprotein involved in heme utilization or adhesion of ShlA/HecA/FhaA family	Two partner secretion pathway (TPS)	fig|290339.31.peg.71	CDS	NODE_10_length_137778_cov_160.729	80512	80159	354	Protein yjbR	- none -
fig|290339.32.peg.72	CDS	NODE_10_length_159699_cov_55.6901	78072	75241	2832	Putative large exoprotein involved in heme utilization or adhesion of ShlA/HecA/FhaA family	Two partner secretion pathway (TPS)	fig|290339.31.peg.72	CDS	NODE_10_length_137778_cov_160.729	80931	80509	423	FIG00553647: hypothetical protein	- none -
fig|290339.32.peg.73	CDS	NODE_10_length_159699_cov_55.6901	79750	78086	1665	Channel-forming transporter/cytolysins activator of TpsB family	Two partner secretion pathway (TPS)	fig|290339.31.peg.73	CDS	NODE_10_length_137778_cov_160.729	82724	81042	1683	Channel-forming transporter/cytolysins activator of TpsB family	- none -
fig|290339.32.peg.74	CDS	NODE_10_length_159699_cov_55.6901	81402	80389	1014	DNA replication protein	- none -	fig|290339.31.peg.74	CDS	NODE_10_length_137778_cov_160.729	84338	83145	1194	Biosynthetic Aromatic amino acid aminotransferase alpha (EC 2.6.1.57)	Phenylalanine and Tyrosine Branches from Chorismate
fig|290339.32.peg.75	CDS	NODE_10_length_159699_cov_55.6901	82250	83449	1200	Chromosome (plasmid) partitioning protein ParA	Bacterial Cell Division; <br>Bacterial Cytoskeleton; <br>Cell Division Subsystem including YidCD; <br>RNA modification and chromosome partitioning cluster	fig|290339.31.peg.75	CDS	NODE_10_length_137778_cov_160.729	85735	84656	1080	Alanine racemase, biosynthetic (EC 5.1.1.1)	Alanine biosynthesis; <br>Pyruvate Alanine Serine Interconversions
fig|290339.32.peg.76	CDS	NODE_10_length_159699_cov_55.6901	83457	84425	969	Chromosome (plasmid) partitioning protein ParB	Bacterial Cytoskeleton; <br>Cell Division Subsystem including YidCD; <br>RNA modification and chromosome partitioning cluster	fig|290339.31.peg.76	CDS	NODE_10_length_137778_cov_160.729	87315	85909	1407	Replicative DNA helicase (EC 3.6.1.-)	- none -
fig|290339.32.peg.77	CDS	NODE_10_length_159699_cov_55.6901	84580	84708	129	hypothetical protein	- none -	fig|290339.31.peg.77	CDS	NODE_10_length_137778_cov_160.729	87436	88419	984	Quinone oxidoreductase (EC 1.6.5.5)	Quinone oxidoreductase family
fig|290339.32.peg.78	CDS	NODE_10_length_159699_cov_55.6901	87149	84954	2196	Aerobactin siderophore receptor IutA @ TonB-dependent siderophore receptor	Siderophore Aerobactin; <br>Siderophore assembly kit; <br>Ton and Tol transport systems; <br>Ton and Tol transport systems	fig|290339.31.peg.78	CDS	NODE_10_length_137778_cov_160.729	88860	88600	261	Putative inner membrane protein	- none -
fig|290339.32.peg.79	CDS	NODE_10_length_159699_cov_55.6901	88494	87172	1323	L-lysine 6-monooxygenase [NADPH] (EC 1.14.13.59), aerobactin biosynthesis protein IucD @ Siderophore biosynthesis protein, monooxygenase	Siderophore Aerobactin; <br>Siderophore assembly kit	fig|290339.31.peg.79	CDS	NODE_10_length_137778_cov_160.729	89986	88991	996	tRNA dihydrouridine synthase A (EC 1.-.-.-)	tRNA modification Bacteria
fig|290339.32.peg.80	CDS	NODE_10_length_159699_cov_55.6901	90236	88491	1746	Citrate:6-N-acetyl-6-N-hydroxy-L-lysine ligase, alpha subunit (EC 6.3.2.27), aerobactin biosynthesis protein IucA @ Siderophore synthetase superfamily, group C @ Siderophore synthetase component, ligase	Siderophore assembly kit	fig|290339.31.peg.80	CDS	NODE_10_length_137778_cov_160.729	91357	90077	1281	FIG01200701: possible membrane protein	- none -
fig|290339.32.peg.81	CDS	NODE_10_length_159699_cov_55.6901	91180	90233	948	N6-hydroxylysine O-acetyltransferase (EC 2.3.1.102), aerobactin biosynthesis protein IucB @ Siderophore synthetase small component, acetyltransferase	Siderophore Aerobactin; <br>Siderophore assembly kit	fig|290339.31.peg.81	CDS	NODE_10_length_137778_cov_160.729	92012	91506	507	FIG00553607: hypothetical protein	- none -
fig|290339.32.peg.82	CDS	NODE_10_length_159699_cov_55.6901	92921	91173	1749	Citrate:6-N-acetyl-6-N-hydroxy-L-lysine ligase, alpha subunit (EC 6.3.2.27), aerobactin biosynthesis protein IucA @ Siderophore synthetase superfamily, group A @ Siderophore synthetase large component, acetyltransferase	Siderophore assembly kit	fig|290339.31.peg.82	CDS	NODE_10_length_137778_cov_160.729	92122	92637	516	Zinc uptake regulation protein ZUR	Glycyl-tRNA synthetase containing cluster; <br>Oxidative stress; <br>Zinc regulated enzymes
fig|290339.32.peg.83	CDS	NODE_10_length_159699_cov_55.6901	93057	94268	1212	FIG00639052: hypothetical protein	- none -	fig|290339.31.peg.83	CDS	NODE_10_length_137778_cov_160.729	92926	92717	210	UPF0337 protein yjbJ	- none -
fig|290339.32.peg.84	CDS	NODE_10_length_159699_cov_55.6901	94265	95149	885	iron-chelator utilization protein	- none -	fig|290339.31.peg.84	CDS	NODE_10_length_137778_cov_160.729	94390	93134	1257	DNA-damage-inducible protein F	- none -
fig|290339.32.peg.85	CDS	NODE_10_length_159699_cov_55.6901	95280	95561	282	FIG00553464: hypothetical protein	- none -	fig|290339.31.peg.85	CDS	NODE_10_length_137778_cov_160.729	95175	94567	609	SOS-response repressor and protease LexA (EC 3.4.21.88)	DNA repair, bacterial; <br>DNA repair, bacterial UmuCD system
fig|290339.32.peg.86	CDS	NODE_10_length_159699_cov_55.6901	95564	96883	1320	HipA protein	Persister Cells	fig|290339.31.peg.86	CDS	NODE_10_length_137778_cov_160.729	95652	95284	369	Diacylglycerol kinase (EC 2.7.1.107)	Glycerolipid and Glycerophospholipid Metabolism in Bacteria; <br>Riboflavin synthesis cluster
fig|290339.32.peg.87	CDS	NODE_10_length_159699_cov_55.6901	97189	98973	1785	Malto-oligosyltrehalose trehalohydrolase (EC 3.2.1.141)	Trehalose Biosynthesis	fig|290339.31.peg.87	CDS	NODE_10_length_137778_cov_160.729	95785	98211	2427	Glycerol-3-phosphate acyltransferase (EC 2.3.1.15)	Glycerolipid and Glycerophospholipid Metabolism in Bacteria
fig|290339.32.peg.88	CDS	NODE_10_length_159699_cov_55.6901	98970	101501	2532	Malto-oligosyltrehalose synthase (EC 5.4.99.15)	Maltose and Maltodextrin Utilization; <br>Trehalose Biosynthesis	fig|290339.31.peg.88	CDS	NODE_10_length_137778_cov_160.729	99365	98493	873	4-hydroxybenzoate polyprenyltransferase (EC 2.5.1.39)	Ubiquinone Biosynthesis; <br>Ubiquinone Biosynthesis - gjo
fig|290339.32.peg.89	CDS	NODE_10_length_159699_cov_55.6901	101570	103645	2076	Glycogen debranching enzyme (EC 3.2.1.-)	Glycogen metabolism; <br>Glycogen metabolism cluster; <br>Trehalose Biosynthesis	fig|290339.31.peg.89	CDS	NODE_10_length_137778_cov_160.729	99874	99365	510	Chorismate--pyruvate lyase (EC 4.1.3.40)	Ubiquinone Biosynthesis; <br>Ubiquinone Biosynthesis - gjo
fig|290339.32.peg.90	CDS	NODE_10_length_159699_cov_55.6901	106646	103707	2940	FIG00553712: hypothetical protein	- none -	fig|290339.31.peg.90	CDS	NODE_10_length_137778_cov_160.729	100998	100057	942	Maltose operon periplasmic protein MalM	Maltose and Maltodextrin Utilization
fig|290339.32.peg.91	CDS	NODE_10_length_159699_cov_55.6901	106938	106771	168	FIG00554149: hypothetical protein	- none -	fig|290339.31.peg.91	CDS	NODE_10_length_137778_cov_160.729	102468	101122	1347	Maltoporin (maltose/maltodextrin high-affinity receptor, phage lambda receptor protein)	Maltose and Maltodextrin Utilization; <br>Trehalose Uptake and Utilization
fig|290339.32.peg.92	CDS	NODE_10_length_159699_cov_55.6901	107088	108209	1122	FIG00553995: hypothetical protein	- none -	fig|290339.31.peg.92	CDS	NODE_10_length_137778_cov_160.729	103264	102512	753	Maltose/maltodextrin transport ATP-binding protein MalK (EC 3.6.3.19)	Maltose and Maltodextrin Utilization
fig|290339.32.peg.93	CDS	NODE_10_length_159699_cov_55.6901	108789	108673	117	hypothetical protein	- none -	fig|290339.31.peg.93	CDS	NODE_10_length_137778_cov_160.729	103990	105180	1191	Maltose/maltodextrin ABC transporter, substrate binding periplasmic protein MalE	Alpha-Amylase locus in Streptocococcus; <br>Bacterial Chemotaxis; <br>Maltose and Maltodextrin Utilization
fig|290339.32.peg.94	CDS	NODE_10_length_159699_cov_55.6901	108776	111490	2715	Magnesium transporting ATPase, P-type 1 (EC 3.6.3.2)	- none -	fig|290339.31.peg.94	CDS	NODE_10_length_137778_cov_160.729	105449	106993	1545	Maltose/maltodextrin ABC transporter, permease protein MalF	Maltose and Maltodextrin Utilization
fig|290339.32.peg.95	CDS	NODE_10_length_159699_cov_55.6901	111698	112954	1257	FIG00554570: hypothetical protein	- none -	fig|290339.31.peg.95	CDS	NODE_10_length_137778_cov_160.729	107005	107895	891	Maltose/maltodextrin ABC transporter, permease protein MalG	Maltose and Maltodextrin Utilization
fig|290339.32.peg.96	CDS	NODE_10_length_159699_cov_55.6901	113079	112939	141	hypothetical protein	- none -	fig|290339.31.peg.96	CDS	NODE_10_length_137778_cov_160.729	108104	108745	642	Glutamate racemase (EC 5.1.1.3)	Glutamine, Glutamate, Aspartate and Asparagine Biosynthesis; <br>Peptidoglycan Biosynthesis
fig|290339.32.peg.97	CDS	NODE_10_length_159699_cov_55.6901	113525	114295	771	ATP-dependent Clp protease, ATP-binding subunit ClpE	- none -	fig|290339.31.peg.97	CDS	NODE_10_length_137778_cov_160.729	108745	109212	468	PhnO protein	- none -
fig|290339.32.peg.98	CDS	NODE_10_length_159699_cov_55.6901	114706	116604	1899	Methyl-accepting chemotaxis protein I (serine chemoreceptor protein)	Bacterial Chemotaxis	fig|290339.31.peg.98	CDS	NODE_10_length_137778_cov_160.729	111553	109457	2097	YjbH outer membrane lipoprotein	YjbEFGH Locus Involved in Exopolysaccharide Production
fig|290339.32.peg.99	CDS	NODE_10_length_159699_cov_55.6901	116692	116579	114	hypothetical protein	- none -	fig|290339.31.peg.99	CDS	NODE_10_length_137778_cov_160.729	112287	111553	735	YjbG polysaccharide synthesis-related protein	YjbEFGH Locus Involved in Exopolysaccharide Production
fig|290339.32.peg.100	CDS	NODE_10_length_159699_cov_55.6901	116828	117229	402	FIG00554159: hypothetical protein	- none -	fig|290339.31.peg.100	CDS	NODE_10_length_137778_cov_160.729	112922	112287	636	YjbF outer membrane lipoprotein	YjbEFGH Locus Involved in Exopolysaccharide Production
fig|290339.32.peg.101	CDS	NODE_10_length_159699_cov_55.6901	117865	117269	597	Glutathione S-transferase (EC 2.5.1.18)	Glutathione: Non-redox reactions	fig|290339.31.peg.101	CDS	NODE_10_length_137778_cov_160.729	113239	112991	249	YjbE secreted protein	YjbEFGH Locus Involved in Exopolysaccharide Production
fig|290339.32.peg.102	CDS	NODE_10_length_159699_cov_55.6901	118448	119764	1317	Guanine deaminase (EC 3.5.4.3)	Purine Utilization; <br>Purine conversions	fig|290339.31.peg.102	CDS	NODE_10_length_137778_cov_160.729	113547	113416	132	hypothetical protein	- none -
fig|290339.32.peg.103	CDS	NODE_10_length_159699_cov_55.6901	120586	119786	801	beta-lactamase-like protein	- none -	fig|290339.31.peg.103	CDS	NODE_10_length_137778_cov_160.729	115270	113621	1650	Glucose-6-phosphate isomerase (EC 5.3.1.9)	Glycolysis and Gluconeogenesis
fig|290339.32.peg.104	CDS	NODE_10_length_159699_cov_55.6901	120881	122467	1587	Methyl-accepting chemotaxis protein I (serine chemoreceptor protein)	Bacterial Chemotaxis	fig|290339.31.peg.104	CDS	NODE_10_length_137778_cov_160.729	116006	117358	1353	Aspartokinase (EC 2.7.2.4)	CBSS-216591.1.peg.168; <br>Lysine Biosynthesis DAP Pathway; <br>Lysine Biosynthesis DAP Pathway, GJO scratch; <br>Threonine and Homoserine Biosynthesis
fig|290339.32.peg.105	CDS	NODE_10_length_159699_cov_55.6901	122822	123091	270	hypothetical protein	- none -	fig|290339.31.peg.105	CDS	NODE_10_length_137778_cov_160.729	118167	117382	786	COG3541: Predicted nucleotidyltransferase	- none -
fig|290339.32.peg.106	CDS	NODE_10_length_159699_cov_55.6901	123104	123673	570	Phosphoglycerate mutase family	Phosphoglycerate mutase protein family	fig|290339.31.peg.106	CDS	NODE_10_length_137778_cov_160.729	119410	118184	1227	RNA-2&#39;,3&#39;-PO4:RNA-5&#39;-OH ligase	RNA 3&#39;-terminal phosphate cyclase; <br>tRNA modification Archaea
fig|290339.32.peg.107	CDS	NODE_10_length_159699_cov_55.6901	123720	124394	675	Sorbitol-6-phosphate 2-dehydrogenase (EC 1.1.1.140)	- none -	fig|290339.31.peg.107	CDS	NODE_10_length_137778_cov_160.729	120546	119413	1134	COG0330: Membrane protease subunits, stomatin/prohibitin homologs	- none -
fig|290339.32.peg.108	CDS	NODE_10_length_159699_cov_55.6901	127562	124401	3162	Helicase, C-terminal	- none -	fig|290339.31.peg.108	CDS	NODE_10_length_137778_cov_160.729	121021	122613	1593	Transcriptional regulatory protein RtcR	RNA 3&#39;-terminal phosphate cyclase
fig|290339.32.peg.109	CDS	NODE_10_length_159699_cov_55.6901	129372	127555	1818	FIG00553308: hypothetical protein	- none -	fig|290339.31.peg.109	CDS	NODE_10_length_137778_cov_160.729	122776	123711	936	Sodium-dependent transporter	- none -
fig|290339.32.peg.110	CDS	NODE_10_length_159699_cov_55.6901	130589	129366	1224	FIG00554779: hypothetical protein	- none -	fig|290339.31.peg.110	CDS	NODE_10_length_137778_cov_160.729	123802	124074	273	FIG00553758: hypothetical protein	- none -
fig|290339.32.peg.111	CDS	NODE_10_length_159699_cov_55.6901	131658	130684	975	integrase/recombinase	- none -	fig|290339.31.peg.111	CDS	NODE_10_length_137778_cov_160.729	125857	124226	1632	Sodium-dependent phosphate transporter	NhaA, NhaD and Sodium-dependent phosphate transporters; <br>Phosphate metabolism
fig|290339.32.peg.112	CDS	NODE_10_length_159699_cov_55.6901	132104	132217	114	hypothetical protein	- none -	fig|290339.31.peg.112	CDS	NODE_10_length_137778_cov_160.729	127041	126349	693	5-methyltetrahydrofolate--homocysteine methyltransferase (EC 2.1.1.13)	Methionine Biosynthesis
fig|290339.32.peg.113	CDS	NODE_10_length_159699_cov_55.6901	132351	132238	114	hypothetical protein	- none -	fig|290339.31.peg.113	CDS	NODE_10_length_137778_cov_160.729	130031	127035	2997	5-methyltetrahydrofolate--homocysteine methyltransferase (EC 2.1.1.13)	Methionine Biosynthesis
fig|290339.32.peg.114	CDS	NODE_10_length_159699_cov_55.6901	134192	132957	1236	Transporter, MFS superfamily	- none -	fig|290339.31.peg.114	CDS	NODE_10_length_137778_cov_160.729	130229	131065	837	Acetate operon repressor	- none -
fig|290339.32.peg.115	CDS	NODE_10_length_159699_cov_55.6901	134432	135439	1008	ABC transporter (iron.B12.siderophore.hemin) , periplasmic substrate-binding component	ABC transporter [iron.B12.siderophore.hemin]	fig|290339.31.peg.115	CDS	NODE_10_length_137778_cov_160.729	132899	131109	1791	Isocitrate dehydrogenase phosphatase (EC 2.7.11.5)/kinase (EC 3.1.3.-)	Glyoxylate bypass; <br>Glyoxylate bypass cluster
fig|290339.32.peg.116	CDS	NODE_10_length_159699_cov_55.6901	135439	136479	1041	ABC transporter (iron.B12.siderophore.hemin) , permease component	ABC transporter [iron.B12.siderophore.hemin]	fig|290339.31.peg.116	CDS	NODE_10_length_137778_cov_160.729	134469	133162	1308	Isocitrate lyase (EC 4.1.3.1)	Glyoxylate bypass; <br>Glyoxylate bypass cluster; <br>Serine-glyoxylate cycle
fig|290339.32.peg.117	CDS	NODE_10_length_159699_cov_55.6901	136476	137234	759	ABC transporter (iron.B12.siderophore.hemin) , ATP-binding component	ABC transporter [iron.B12.siderophore.hemin]	fig|290339.31.peg.117	CDS	NODE_10_length_137778_cov_160.729	136102	134504	1599	Malate synthase (EC 2.3.3.9)	Glyoxylate bypass; <br>Glyoxylate bypass cluster
fig|290339.32.peg.118	CDS	NODE_10_length_159699_cov_55.6901	137553	137308	246	FIG00554256: hypothetical protein	- none -	fig|290339.31.peg.118	CDS	NODE_10_length_137778_cov_160.729	137304	136375	930	Homoserine O-succinyltransferase (EC 2.3.1.46)	Methionine Biosynthesis
fig|290339.32.peg.119	CDS	NODE_10_length_159699_cov_55.6901	138192	137671	522	hypothetical protein	- none -	fig|290339.31.peg.119	CDS	NODE_11_length_124284_cov_46.9042	217	2877	2661	ClpB protein	Protein chaperones; <br>Proteolysis in bacteria, ATP-dependent; <br>Type VI secretion systems; <br>USS-DB-7
fig|290339.32.peg.120	CDS	NODE_10_length_159699_cov_55.6901	138684	138295	390	hypothetical protein	- none -	fig|290339.31.peg.120	CDS	NODE_11_length_124284_cov_46.9042	4171	7083	2913	VgrG protein	Type VI secretion systems; <br>USS-DB-7
fig|290339.32.peg.121	CDS	NODE_10_length_159699_cov_55.6901	139012	139272	261	Putative inner membrane protein	- none -	fig|290339.31.peg.121	CDS	NODE_11_length_124284_cov_46.9042	7159	7275	117	hypothetical protein	- none -
fig|290339.32.peg.122	CDS	NODE_10_length_159699_cov_55.6901	139275	139775	501	Suppression of copper sensitivity: putative copper binding protein ScsA	Copper homeostasis: copper tolerance	fig|290339.31.peg.122	CDS	NODE_11_length_124284_cov_46.9042	7324	7437	114	hypothetical protein	- none -
fig|290339.32.peg.123	CDS	NODE_10_length_159699_cov_55.6901	139822	141843	2022	Membrane protein, suppressor for copper-sensitivity ScsB	Copper homeostasis: copper tolerance	fig|290339.31.peg.123	CDS	NODE_11_length_124284_cov_46.9042	8149	8502	354	hypothetical protein	- none -
fig|290339.32.peg.124	CDS	NODE_10_length_159699_cov_55.6901	141840	142589	750	Thiol:disulfide interchange protein DsbG precursor	Periplasmic disulfide interchange	fig|290339.31.peg.124	CDS	NODE_11_length_124284_cov_46.9042	9698	10021	324	Probable lipoprotein	- none -
fig|290339.32.peg.125	CDS	NODE_10_length_159699_cov_55.6901	143150	142623	528	Probable lipoprotein	- none -	fig|290339.31.peg.125	CDS	NODE_11_length_124284_cov_46.9042	10804	10055	750	Thiol:disulfide interchange protein DsbG precursor	Periplasmic disulfide interchange
fig|290339.32.peg.126	CDS	NODE_10_length_159699_cov_55.6901	144228	143131	1098	Uncharacterized protein ImpH/VasB	Type VI secretion systems; <br>USS-DB-7	fig|290339.31.peg.126	CDS	NODE_11_length_124284_cov_46.9042	12822	10801	2022	Membrane protein, suppressor for copper-sensitivity ScsB	Copper homeostasis: copper tolerance
fig|290339.32.peg.127	CDS	NODE_10_length_159699_cov_55.6901	145946	144183	1764	Protein ImpG/VasA	Type VI secretion systems; <br>USS-DB-7	fig|290339.31.peg.127	CDS	NODE_11_length_124284_cov_46.9042	13369	12869	501	Suppression of copper sensitivity: putative copper binding protein ScsA	Copper homeostasis: copper tolerance
fig|290339.32.peg.128	CDS	NODE_10_length_159699_cov_55.6901	149090	145995	3096	probable membrane protein YPO1482	- none -	fig|290339.31.peg.128	CDS	NODE_11_length_124284_cov_46.9042	13632	13372	261	Putative inner membrane protein	- none -
fig|290339.32.peg.129	CDS	NODE_10_length_159699_cov_55.6901	150546	149389	1158	hypothetical protein	- none -	fig|290339.31.peg.129	CDS	NODE_11_length_124284_cov_46.9042	13960	14349	390	hypothetical protein	- none -
fig|290339.32.peg.130	CDS	NODE_10_length_159699_cov_55.6901	151533	150886	648	Putative lipoprotein	- none -	fig|290339.31.peg.130	CDS	NODE_11_length_124284_cov_46.9042	14452	14973	522	hypothetical protein	- none -
fig|290339.32.peg.131	CDS	NODE_10_length_159699_cov_55.6901	153098	151530	1569	Conserved domain protein	- none -	fig|290339.31.peg.131	CDS	NODE_11_length_124284_cov_46.9042	15091	15336	246	FIG00554256: hypothetical protein	- none -
fig|290339.32.peg.132	CDS	NODE_10_length_159699_cov_55.6901	155632	153095	2538	VgrG protein	Type VI secretion systems; <br>USS-DB-7	fig|290339.31.peg.132	CDS	NODE_11_length_124284_cov_46.9042	16167	15409	759	ABC transporter (iron.B12.siderophore.hemin) , ATP-binding component	ABC transporter [iron.B12.siderophore.hemin]
fig|290339.32.peg.133	CDS	NODE_10_length_159699_cov_55.6901	156764	156594	171	hypothetical protein	- none -	fig|290339.31.peg.133	CDS	NODE_11_length_124284_cov_46.9042	17123	16164	960	ABC transporter (iron.B12.siderophore.hemin) , permease component	ABC transporter [iron.B12.siderophore.hemin]
fig|290339.32.peg.134	CDS	NODE_10_length_159699_cov_55.6901	159429	156730	2700	ClpB protein	Protein chaperones; <br>Proteolysis in bacteria, ATP-dependent; <br>Type VI secretion systems; <br>USS-DB-7	fig|290339.31.peg.134	CDS	NODE_11_length_124284_cov_46.9042	18211	17204	1008	ABC transporter (iron.B12.siderophore.hemin) , periplasmic substrate-binding component	ABC transporter [iron.B12.siderophore.hemin]
fig|290339.32.peg.135	CDS	NODE_11_length_149912_cov_122.77	397	1812	1416	Glutamyl-tRNA synthetase (EC 6.1.1.17)	Heme and Siroheme Biosynthesis; <br>tRNA aminoacylation, Glu and Gln	fig|290339.31.peg.135	CDS	NODE_11_length_124284_cov_46.9042	18451	19686	1236	Transporter, MFS superfamily	- none -
fig|290339.32.peg.136	CDS	NODE_11_length_149912_cov_122.77	2227	1838	390	Putative negative regulator	- none -	fig|290339.31.peg.136	CDS	NODE_11_length_124284_cov_46.9042	20292	20405	114	hypothetical protein	- none -
fig|290339.32.peg.137	CDS	NODE_11_length_149912_cov_122.77	2575	2231	345	Putative negative regulator	- none -	fig|290339.31.peg.137	CDS	NODE_11_length_124284_cov_46.9042	20539	20426	114	hypothetical protein	- none -
fig|290339.32.peg.138	CDS	NODE_11_length_149912_cov_122.77	3176	5365	2190	FIG00553564: hypothetical protein	- none -	fig|290339.31.peg.138	CDS	NODE_11_length_124284_cov_46.9042	20985	21959	975	integrase/recombinase	- none -
fig|290339.32.peg.139	CDS	NODE_11_length_149912_cov_122.77	6567	5407	1161	Nucleoside permease NupC	- none -	fig|290339.31.peg.139	CDS	NODE_11_length_124284_cov_46.9042	22054	23277	1224	FIG00554779: hypothetical protein	- none -
fig|290339.32.peg.140	CDS	NODE_11_length_149912_cov_122.77	6948	8186	1239	Manganese transport protein MntH	- none -	fig|290339.31.peg.140	CDS	NODE_11_length_124284_cov_46.9042	23271	25088	1818	FIG00553308: hypothetical protein	- none -
fig|290339.32.peg.141	CDS	NODE_11_length_149912_cov_122.77	8598	8242	357	FIG00554222: hypothetical protein	- none -	fig|290339.31.peg.141	CDS	NODE_11_length_124284_cov_46.9042	25081	28242	3162	Helicase, C-terminal	- none -
fig|290339.32.peg.142	CDS	NODE_11_length_149912_cov_122.77	9723	8734	990	Putative ion-channel protein	- none -	fig|290339.31.peg.142	CDS	NODE_11_length_124284_cov_46.9042	28923	28249	675	Sorbitol-6-phosphate 2-dehydrogenase (EC 1.1.1.140)	- none -
fig|290339.32.peg.143	CDS	NODE_11_length_149912_cov_122.77	9944	11611	1668	Pyruvate decarboxylase (EC 4.1.1.1); Alpha-keto-acid decarboxylase (EC 4.1.1.-)	Pyruvate metabolism II: acetyl-CoA, acetogenesis from pyruvate	fig|290339.31.peg.143	CDS	NODE_11_length_124284_cov_46.9042	29539	28970	570	Phosphoglycerate mutase family	Phosphoglycerate mutase protein family
fig|290339.32.peg.144	CDS	NODE_11_length_149912_cov_122.77	11765	12730	966	Glucokinase (EC 2.7.1.2)	Entner-Doudoroff Pathway; <br>Glycolysis and Gluconeogenesis	fig|290339.31.peg.144	CDS	NODE_11_length_124284_cov_46.9042	29821	29552	270	hypothetical protein	- none -
fig|290339.32.peg.145	CDS	NODE_11_length_149912_cov_122.77	13498	12767	732	Hypothetical response regulatory protein ypdB	- none -	fig|290339.31.peg.145	CDS	NODE_11_length_124284_cov_46.9042	31763	30105	1659	Methyl-accepting chemotaxis protein I (serine chemoreceptor protein)	Bacterial Chemotaxis
fig|290339.32.peg.146	CDS	NODE_11_length_149912_cov_122.77	15235	13511	1725	putative sensor protein	- none -	fig|290339.31.peg.146	CDS	NODE_11_length_124284_cov_46.9042	32057	32857	801	beta-lactamase-like protein	- none -
fig|290339.32.peg.147	CDS	NODE_11_length_149912_cov_122.77	16522	15281	1242	FIG00554685: hypothetical protein	- none -	fig|290339.31.peg.147	CDS	NODE_11_length_124284_cov_46.9042	34195	32879	1317	Guanine deaminase (EC 3.5.4.3)	Purine Utilization; <br>Purine conversions
fig|290339.32.peg.148	CDS	NODE_11_length_149912_cov_122.77	16764	18005	1242	Uncharacterized PLP-dependent aminotransferase YfdZ	- none -	fig|290339.31.peg.148	CDS	NODE_11_length_124284_cov_46.9042	34764	35360	597	Glutathione S-transferase (EC 2.5.1.18)	Glutathione: Non-redox reactions
fig|290339.32.peg.149	CDS	NODE_11_length_149912_cov_122.77	18466	18822	357	Mannose-6-phosphate isomerase (EC 5.3.1.8)	Mannose Metabolism	fig|290339.31.peg.149	CDS	NODE_11_length_124284_cov_46.9042	35726	35400	327	FIG00554159: hypothetical protein	- none -
fig|290339.32.peg.150	CDS	NODE_11_length_149912_cov_122.77	19768	18800	969	Magnesium and cobalt transport protein CorA	Magnesium transport	fig|290339.31.peg.150	CDS	NODE_11_length_124284_cov_46.9042	35937	36050	114	hypothetical protein	- none -
fig|290339.32.peg.151	CDS	NODE_11_length_149912_cov_122.77	20719	19862	858	LysR family transcriptional regulator STM3121	LysR-family proteins in Salmonella enterica Typhimurium	fig|290339.31.peg.151	CDS	NODE_11_length_124284_cov_46.9042	37971	36025	1947	Methyl-accepting chemotaxis protein I (serine chemoreceptor protein)	Bacterial Chemotaxis
fig|290339.32.peg.152	CDS	NODE_11_length_149912_cov_122.77	20877	21620	744	Alpha-acetolactate decarboxylase (EC 4.1.1.5)	Acetoin, butanediol metabolism; <br>Alpha-acetolactate operon	fig|290339.31.peg.152	CDS	NODE_11_length_124284_cov_46.9042	39104	38334	771	ATP-dependent Clp protease, ATP-binding subunit ClpE	- none -
fig|290339.32.peg.153	CDS	NODE_11_length_149912_cov_122.77	21642	23321	1680	Acetolactate synthase, catabolic (EC 2.2.1.6)	Acetoin, butanediol metabolism; <br>Alpha-acetolactate operon	fig|290339.31.peg.153	CDS	NODE_11_length_124284_cov_46.9042	40931	39675	1257	FIG00554570: hypothetical protein	- none -
fig|290339.32.peg.154	CDS	NODE_11_length_149912_cov_122.77	23342	24112	771	2,3-butanediol dehydrogenase, S-alcohol forming, (R)-acetoin-specific (EC 1.1.1.4) / Acetoin (diacetyl) reductase (EC 1.1.1.304)	Acetoin, butanediol metabolism; <br>Acetoin, butanediol metabolism	fig|290339.31.peg.154	CDS	NODE_11_length_124284_cov_46.9042	43828	41138	2691	Magnesium transporting ATPase, P-type 1 (EC 3.6.3.2)	- none -
fig|290339.32.peg.155	CDS	NODE_11_length_149912_cov_122.77	25092	24397	696	Aquaporin Z	Osmoregulation	fig|290339.31.peg.155	CDS	NODE_11_length_124284_cov_46.9042	43839	43955	117	hypothetical protein	- none -
fig|290339.32.peg.156	CDS	NODE_11_length_149912_cov_122.77	27567	26548	1020	acyltransferase family protein	- none -	fig|290339.31.peg.156	CDS	NODE_11_length_124284_cov_46.9042	45541	44420	1122	FIG00553995: hypothetical protein	- none -
fig|290339.32.peg.157	CDS	NODE_11_length_149912_cov_122.77	28943	27993	951	putative transport	- none -	fig|290339.31.peg.157	CDS	NODE_11_length_124284_cov_46.9042	45691	45858	168	FIG00554149: hypothetical protein	- none -
fig|290339.32.peg.158	CDS	NODE_11_length_149912_cov_122.77	29141	29755	615	ABC transporter involved in cytochrome c biogenesis, ATPase component CcmA	Biogenesis of c-type cytochromes	fig|290339.31.peg.158	CDS	NODE_11_length_124284_cov_46.9042	45983	48922	2940	FIG00553712: hypothetical protein	- none -
fig|290339.32.peg.159	CDS	NODE_11_length_149912_cov_122.77	29752	30411	660	ABC transporter involved in cytochrome c biogenesis, CcmB subunit	Biogenesis of c-type cytochromes	fig|290339.31.peg.159	CDS	NODE_11_length_124284_cov_46.9042	51059	48984	2076	Glycogen debranching enzyme (EC 3.2.1.-)	Glycogen metabolism; <br>Glycogen metabolism cluster; <br>Trehalose Biosynthesis
fig|290339.32.peg.160	CDS	NODE_11_length_149912_cov_122.77	30451	31182	732	Cytochrome c-type biogenesis protein CcmC, putative heme lyase for CcmE	Biogenesis of c-type cytochromes	fig|290339.31.peg.160	CDS	NODE_11_length_124284_cov_46.9042	53659	51128	2532	Malto-oligosyltrehalose synthase (EC 5.4.99.15)	Maltose and Maltodextrin Utilization; <br>Trehalose Biosynthesis
fig|290339.32.peg.161	CDS	NODE_11_length_149912_cov_122.77	31179	31373	195	Cytochrome c-type biogenesis protein CcmD, interacts with CcmCE	Biogenesis of c-type cytochromes	fig|290339.31.peg.161	CDS	NODE_11_length_124284_cov_46.9042	55440	53656	1785	Malto-oligosyltrehalose trehalohydrolase (EC 3.2.1.141)	Trehalose Biosynthesis
fig|290339.32.peg.162	CDS	NODE_11_length_149912_cov_122.77	31370	31849	480	Cytochrome c-type biogenesis protein CcmE, heme chaperone	Biogenesis of c-type cytochromes	fig|290339.31.peg.162	CDS	NODE_11_length_124284_cov_46.9042	57065	55746	1320	HipA protein	Persister Cells
fig|290339.32.peg.163	CDS	NODE_11_length_149912_cov_122.77	31846	33306	1461	Cytochrome c heme lyase subunit CcmF	Biogenesis of c-type cytochromes; <br>Copper homeostasis	fig|290339.31.peg.163	CDS	NODE_11_length_124284_cov_46.9042	57349	57068	282	FIG00553464: hypothetical protein	- none -
fig|290339.32.peg.164	CDS	NODE_11_length_149912_cov_122.77	33324	33794	471	Cytochrome c heme lyase subunit CcmF	Biogenesis of c-type cytochromes; <br>Copper homeostasis	fig|290339.31.peg.164	CDS	NODE_11_length_124284_cov_46.9042	58364	57480	885	iron-chelator utilization protein	- none -
fig|290339.32.peg.165	CDS	NODE_11_length_149912_cov_122.77	33791	34348	558	Cytochrome c-type biogenesis protein CcmG/DsbE, thiol:disulfide oxidoreductase	Biogenesis of c-type cytochromes; <br>Periplasmic disulfide interchange	fig|290339.31.peg.165	CDS	NODE_11_length_124284_cov_46.9042	59572	58361	1212	FIG00639052: hypothetical protein	- none -
fig|290339.32.peg.166	CDS	NODE_11_length_149912_cov_122.77	34345	34806	462	Cytochrome c heme lyase subunit CcmL / Cytochrome c heme lyase subunit CcmH	Biogenesis of c-type cytochromes; <br>Biogenesis of c-type cytochromes; <br>Copper homeostasis	fig|290339.31.peg.166	CDS	NODE_11_length_124284_cov_46.9042	59708	61456	1749	Citrate:6-N-acetyl-6-N-hydroxy-L-lysine ligase, alpha subunit (EC 6.3.2.27), aerobactin biosynthesis protein IucA @ Siderophore synthetase superfamily, group A @ Siderophore synthetase large component, acetyltransferase	Siderophore assembly kit
fig|290339.32.peg.167	CDS	NODE_11_length_149912_cov_122.77	34803	36002	1200	FIG00553400: hypothetical protein	- none -	fig|290339.31.peg.167	CDS	NODE_11_length_124284_cov_46.9042	61449	61874	426	N6-hydroxylysine O-acetyltransferase (EC 2.3.1.102), aerobactin biosynthesis protein IucB @ Siderophore synthetase small component, acetyltransferase	Siderophore Aerobactin; <br>Siderophore assembly kit
fig|290339.32.peg.168	CDS	NODE_11_length_149912_cov_122.77	36026	36781	756	Lipoprotein	- none -	fig|290339.31.peg.168	CDS	NODE_11_length_124284_cov_46.9042	61951	63696	1746	Citrate:6-N-acetyl-6-N-hydroxy-L-lysine ligase, alpha subunit (EC 6.3.2.27), aerobactin biosynthesis protein IucA @ Siderophore synthetase superfamily, group C @ Siderophore synthetase component, ligase	Siderophore assembly kit
fig|290339.32.peg.169	CDS	NODE_11_length_149912_cov_122.77	38273	36906	1368	Long-chain fatty acid transport protein	- none -	fig|290339.31.peg.169	CDS	NODE_11_length_124284_cov_46.9042	63693	65015	1323	L-lysine 6-monooxygenase [NADPH] (EC 1.14.13.59), aerobactin biosynthesis protein IucD @ Siderophore biosynthesis protein, monooxygenase	Siderophore Aerobactin; <br>Siderophore assembly kit
fig|290339.32.peg.170	CDS	NODE_11_length_149912_cov_122.77	38626	38910	285	FIG00554859: hypothetical protein	- none -	fig|290339.31.peg.170	CDS	NODE_11_length_124284_cov_46.9042	65038	67233	2196	Aerobactin siderophore receptor IutA @ TonB-dependent siderophore receptor	Siderophore Aerobactin; <br>Siderophore assembly kit; <br>Ton and Tol transport systems; <br>Ton and Tol transport systems
fig|290339.32.peg.171	CDS	NODE_11_length_149912_cov_122.77	39078	40388	1311	3-ketoacyl-CoA thiolase (EC 2.3.1.16) @ Acetyl-CoA acetyltransferase (EC 2.3.1.9)	Acetyl-CoA fermentation to Butyrate; <br>Biotin biosynthesis; <br>Biotin synthesis cluster; <br>Butanol Biosynthesis; <br>Butyrate metabolism cluster; <br>Fatty acid metabolism cluster; <br>Isoprenoid Biosynthesis; <br>Polyhydroxybutyrate metabolism; <br>Polyhydroxybutyrate metabolism; <br>Serine-glyoxylate cycle; <br>Serine-glyoxylate cycle	fig|290339.31.peg.171	CDS	NODE_11_length_124284_cov_46.9042	67607	67479	129	hypothetical protein	- none -
fig|290339.32.peg.172	CDS	NODE_11_length_149912_cov_122.77	40388	42541	2154	Enoyl-CoA hydratase (EC 4.2.1.17) / 3-hydroxyacyl-CoA dehydrogenase (EC 1.1.1.35) / 3-hydroxybutyryl-CoA epimerase (EC 5.1.2.3)	Acetyl-CoA fermentation to Butyrate; <br>Acetyl-CoA fermentation to Butyrate; <br>Acetyl-CoA fermentation to Butyrate; <br>Butanol Biosynthesis; <br>Butyrate metabolism cluster; <br>Butyrate metabolism cluster; <br>Fatty acid metabolism cluster; <br>Fatty acid metabolism cluster; <br>Fatty acid metabolism cluster; <br>Polyhydroxybutyrate metabolism; <br>Polyhydroxybutyrate metabolism; <br>Polyhyd…	fig|290339.31.peg.172	CDS	NODE_11_length_124284_cov_46.9042	68730	67762	969	Chromosome (plasmid) partitioning protein ParB	Bacterial Cytoskeleton; <br>Cell Division Subsystem including YidCD; <br>RNA modification and chromosome partitioning cluster
fig|290339.32.peg.173	CDS	NODE_11_length_149912_cov_122.77	42845	43234	390	Phosphohistidine phosphatase SixA	- none -	fig|290339.31.peg.173	CDS	NODE_11_length_124284_cov_46.9042	69937	68738	1200	Chromosome (plasmid) partitioning protein ParA	Bacterial Cell Division; <br>Bacterial Cytoskeleton; <br>Cell Division Subsystem including YidCD; <br>RNA modification and chromosome partitioning cluster
fig|290339.32.peg.174	CDS	NODE_11_length_149912_cov_122.77	43915	43307	609	FIG001674: hypothetical protein	- none -	fig|290339.31.peg.174	CDS	NODE_11_length_124284_cov_46.9042	70786	71799	1014	DNA replication protein	- none -
fig|290339.32.peg.175	CDS	NODE_11_length_149912_cov_122.77	43936	44952	1017	Protein-N(5)-glutamine methyltransferase PrmB, methylates LSU ribosomal protein L3p	YrdC-YciO-Sua5 protein family	fig|290339.31.peg.175	CDS	NODE_11_length_124284_cov_46.9042	72168	72785	618	phosphoglycerate mutase	- none -
fig|290339.32.peg.176	CDS	NODE_11_length_149912_cov_122.77	45017	46102	1086	Chorismate synthase (EC 4.2.3.5)	Chorismate Synthesis; <br>Common Pathway For Synthesis of Aromatic Compounds (DAHP synthase to chorismate)	fig|290339.31.peg.176	CDS	NODE_11_length_124284_cov_46.9042	72884	73651	768	INTEGRAL MEMBRANE PROTEIN (Rhomboid family)	- none -
fig|290339.32.peg.177	CDS	NODE_11_length_149912_cov_122.77	46107	46931	825	Murein endopeptidase	- none -	fig|290339.31.peg.177	CDS	NODE_11_length_124284_cov_46.9042	73775	74833	1059	FIG00553537: hypothetical protein	- none -
fig|290339.32.peg.178	CDS	NODE_11_length_149912_cov_122.77	46953	47750	798	Putative membrane protein YfcA	- none -	fig|290339.31.peg.178	CDS	NODE_11_length_124284_cov_46.9042	75368	74838	531	probable acetyltransferase	- none -
fig|290339.32.peg.179	CDS	NODE_11_length_149912_cov_122.77	47884	48294	411	Putative transporting ATPase	- none -	fig|290339.31.peg.179	CDS	NODE_11_length_124284_cov_46.9042	75662	76870	1209	putative membrane protein	- none -
fig|290339.32.peg.180	CDS	NODE_11_length_149912_cov_122.77	48323	48601	279	FIG00553365: hypothetical protein	- none -	fig|290339.31.peg.180	CDS	NODE_11_length_124284_cov_46.9042	77187	78125	939	Protease VII (Omptin) precursor (EC 3.4.23.49)	- none -
fig|290339.32.peg.181	CDS	NODE_11_length_149912_cov_122.77	50698	48686	2013	tRNA (5-methylaminomethyl-2-thiouridylate)-methyltransferase (EC 2.1.1.61)	CBSS-354.1.peg.876; <br>RNA methylation; <br>Riboflavin, FMN and FAD metabolism in plants; <br>mnm5U34 biosynthesis bacteria; <br>tRNA modification Bacteria	fig|290339.31.peg.181	CDS	NODE_11_length_124284_cov_46.9042	78374	78916	543	CpmJ protein	- none -
fig|290339.32.peg.182	CDS	NODE_11_length_149912_cov_122.77	50856	52073	1218	3-oxoacyl-[acyl-carrier-protein] synthase, KASI (EC 2.3.1.41)	Fatty Acid Biosynthesis FASII	fig|290339.31.peg.182	CDS	NODE_11_length_124284_cov_46.9042	79060	79695	636	probable transcription regulator protein, deoR family	- none -
fig|290339.32.peg.183	CDS	NODE_11_length_149912_cov_122.77	52784	55417	2634	serine protease	- none -	fig|290339.31.peg.183	CDS	NODE_11_length_124284_cov_46.9042	79752	80135	384	FIG00553587: hypothetical protein	- none -
fig|290339.32.peg.184	CDS	NODE_11_length_149912_cov_122.77	56478	55471	1008	Cell division protein	- none -	fig|290339.31.peg.184	CDS	NODE_11_length_124284_cov_46.9042	81077	80187	891	Putative transcriptional regulator	- none -
fig|290339.32.peg.185	CDS	NODE_11_length_149912_cov_122.77	56598	57734	1137	Erythronate-4-phosphate dehydrogenase (EC 1.1.1.290)	Pyridoxin (Vitamin B6) Biosynthesis	fig|290339.31.peg.185	CDS	NODE_11_length_124284_cov_46.9042	82009	81239	771	Outer membrane protein V	- none -
fig|290339.32.peg.186	CDS	NODE_11_length_149912_cov_122.77	57801	58814	1014	Aspartate-semialdehyde dehydrogenase (EC 1.2.1.11)	Lysine Biosynthesis DAP Pathway; <br>Lysine Biosynthesis DAP Pathway, GJO scratch; <br>Threonine and Homoserine Biosynthesis	fig|290339.31.peg.186	CDS	NODE_11_length_124284_cov_46.9042	82155	82826	672	Two-component response regulator	- none -
fig|290339.32.peg.187	CDS	NODE_11_length_149912_cov_122.77	58814	59626	813	tRNA pseudouridine synthase A (EC 4.2.1.70)	Colicin V and Bacteriocin Production Cluster; <br>RNA pseudouridine syntheses; <br>tRNA modification Archaea; <br>tRNA modification Bacteria; <br>tRNA processing	fig|290339.31.peg.187	CDS	NODE_11_length_124284_cov_46.9042	82823	84001	1179	two-component system sensor protein	- none -
fig|290339.32.peg.188	CDS	NODE_11_length_149912_cov_122.77	59652	60311	660	DedA protein	Colicin V and Bacteriocin Production Cluster; <br>DedA family of inner membrane proteins; <br>Uptake of selenate and selenite	fig|290339.31.peg.188	CDS	NODE_11_length_124284_cov_46.9042	84095	85243	1149	RND efflux membrane fusion protein	- none -
fig|290339.32.peg.189	CDS	NODE_11_length_149912_cov_122.77	60462	61382	921	Acetyl-coenzyme A carboxyl transferase beta chain (EC 6.4.1.2)	Colicin V and Bacteriocin Production Cluster; <br>Fatty Acid Biosynthesis FASII	fig|290339.31.peg.189	CDS	NODE_11_length_124284_cov_46.9042	85244	88294	3051	RND efflux transporter	- none -
fig|290339.32.peg.190	CDS	NODE_11_length_149912_cov_122.77	61420	62721	1302	Dihydrofolate synthase (EC 6.3.2.12) @ Folylpolyglutamate synthase (EC 6.3.2.17)	Colicin V and Bacteriocin Production Cluster; <br>Colicin V and Bacteriocin Production Cluster; <br>Folate Biosynthesis; <br>Folate Biosynthesis	fig|290339.31.peg.190	CDS	NODE_11_length_124284_cov_46.9042	88642	88286	357	Cytochrome P-450:NADPH-P-450 reductase	- none -
fig|290339.32.peg.191	CDS	NODE_11_length_149912_cov_122.77	62750	63433	684	DedD protein	Colicin V and Bacteriocin Production Cluster	fig|290339.31.peg.191	CDS	NODE_11_length_124284_cov_46.9042	89133	88723	411	NUDIX hydrolase	- none -
fig|290339.32.peg.192	CDS	NODE_11_length_149912_cov_122.77	63666	64151	486	Colicin V production protein	Colicin V and Bacteriocin Production Cluster	fig|290339.31.peg.192	CDS	NODE_11_length_124284_cov_46.9042	89623	89192	432	Histone acetyltransferase HPA2 and related acetyltransferases	CBSS-216591.1.peg.168
fig|290339.32.peg.193	CDS	NODE_11_length_149912_cov_122.77	64191	65708	1518	Amidophosphoribosyltransferase (EC 2.4.2.14)	Colicin V and Bacteriocin Production Cluster; <br>De Novo Purine Biosynthesis	fig|290339.31.peg.193	CDS	NODE_11_length_124284_cov_46.9042	90767	89856	912	probable integral membrane protein NMA1777	- none -
fig|290339.32.peg.194	CDS	NODE_11_length_149912_cov_122.77	65820	66389	570	3-polyprenyl-4-hydroxybenzoate carboxy-lyase UbiX (EC 4.1.1.-)	Ubiquinone Biosynthesis; <br>Ubiquinone Biosynthesis - gjo	fig|290339.31.peg.194	CDS	NODE_11_length_124284_cov_46.9042	90814	91425	612	TetR-family transcriptional regulator	- none -
fig|290339.32.peg.195	CDS	NODE_11_length_149912_cov_122.77	66666	67448	783	Lysine-arginine-ornithine-binding periplasmic protein precursor (TC 3.A.1.3.1)	Arginine and Ornithine Degradation	fig|290339.31.peg.195	CDS	NODE_11_length_124284_cov_46.9042	91724	93031	1308	metabolite/H symporter, major facilitator superfamily (MFS)	- none -
fig|290339.32.peg.196	CDS	NODE_11_length_149912_cov_122.77	67633	68466	834	Histidine ABC transporter, histidine-binding periplasmic protein precursor HisJ (TC 3.A.1.3.1)	Arginine and Ornithine Degradation	fig|290339.31.peg.196	CDS	NODE_11_length_124284_cov_46.9042	93024	93647	624	Hypothetical ABC transport system, periplasmic component	- none -
fig|290339.32.peg.197	CDS	NODE_11_length_149912_cov_122.77	68540	69226	687	Histidine ABC transporter, permease protein HisQ (TC 3.A.1.3.1)	Arginine and Ornithine Degradation	fig|290339.31.peg.197	CDS	NODE_11_length_124284_cov_46.9042	93622	93828	207	Hypothetical ABC transport system, periplasmic component	- none -
fig|290339.32.peg.198	CDS	NODE_11_length_149912_cov_122.77	69223	69939	717	Histidine ABC transporter, permease protein HisM (TC 3.A.1.3.1)	Arginine and Ornithine Degradation	fig|290339.31.peg.198	CDS	NODE_11_length_124284_cov_46.9042	94702	93803	900	LysR family transcriptional regulator YbhD	LysR-family proteins in Escherichia coli
fig|290339.32.peg.199	CDS	NODE_11_length_149912_cov_122.77	69950	70723	774	Histidine ABC transporter, ATP-binding protein HisP (TC 3.A.1.3.1)	Arginine and Ornithine Degradation	fig|290339.31.peg.199	CDS	NODE_11_length_124284_cov_46.9042	95157	94837	321	hypothetical protein	- none -
fig|290339.32.peg.200	CDS	NODE_11_length_149912_cov_122.77	71395	70751	645	FIG00554131: hypothetical protein	- none -	fig|290339.31.peg.200	CDS	NODE_11_length_124284_cov_46.9042	95253	95843	591	Transcriptional regulator, TetR family	- none -
fig|290339.32.peg.201	CDS	NODE_11_length_149912_cov_122.77	72092	71388	705	FIG00553297: hypothetical protein	- none -	fig|290339.31.peg.201	CDS	NODE_11_length_124284_cov_46.9042	95865	96176	312	FIG00731793: hypothetical protein	- none -
fig|290339.32.peg.202	CDS	NODE_11_length_149912_cov_122.77	73134	72232	903	Cell division inhibitor	CBSS-83333.1.peg.946; <br>Persister Cells	fig|290339.31.peg.202	CDS	NODE_11_length_124284_cov_46.9042	96951	96211	741	3&#39;,5&#39;-cyclic-nucleotide phosphodiesterase (EC 3.1.4.17)	CBSS-342610.3.peg.1794; <br>cAMP signaling in bacteria
fig|290339.32.peg.203	CDS	NODE_11_length_149912_cov_122.77	73902	73276	627	Probable glutathione S-transferase (EC 2.5.1.18), YfcG homolog	Glutathione: Non-redox reactions	fig|290339.31.peg.203	CDS	NODE_11_length_124284_cov_46.9042	97362	97084	279	FIG00554667: hypothetical protein	- none -
fig|290339.32.peg.204	CDS	NODE_11_length_149912_cov_122.77	74047	74691	645	Probable glutathione S-transferase (EC 2.5.1.18), YfcF homolog	Glutathione: Non-redox reactions	fig|290339.31.peg.204	CDS	NODE_11_length_124284_cov_46.9042	97702	97403	300	FIG00554127: hypothetical protein	- none -
fig|290339.32.peg.205	CDS	NODE_11_length_149912_cov_122.77	74751	75302	552	FIG002292: Phosphodiesterase yfcE (EC 3.1.4.-)	- none -	fig|290339.31.peg.205	CDS	NODE_11_length_124284_cov_46.9042	98111	97872	240	FIG00639471: hypothetical protein	- none -
fig|290339.32.peg.206	CDS	NODE_11_length_149912_cov_122.77	75357	75941	585	Putative Nudix hydrolase YfcD (EC 3.6.-.-)	Nudix proteins (nucleoside triphosphate hydrolases)	fig|290339.31.peg.206	CDS	NODE_11_length_124284_cov_46.9042	98512	99729	1218	Hypothetical protein ycgF	- none -
fig|290339.32.peg.207	CDS	NODE_11_length_149912_cov_122.77	76584	75997	588	Putative arylsulfatase regulatory protein	Alkanesulfonate assimilation	fig|290339.31.peg.207	CDS	NODE_11_length_124284_cov_46.9042	99964	100707	744	Putative HTH-type transcriptional regulator ycgE	- none -
fig|290339.32.peg.208	CDS	NODE_11_length_149912_cov_122.77	76857	77201	345	Transcriptional activator RamA	Commensurate regulon activation	fig|290339.31.peg.208	CDS	NODE_11_length_124284_cov_46.9042	102696	100786	1911	Methyl-accepting chemotaxis protein I (serine chemoreceptor protein)	Bacterial Chemotaxis
fig|290339.32.peg.209	CDS	NODE_11_length_149912_cov_122.77	77270	77521	252	Putative inner membrane protein	- none -	fig|290339.31.peg.209	CDS	NODE_11_length_124284_cov_46.9042	103129	103515	387	Prolyl endopeptidase (EC 3.4.21.26)	Serine endopeptidase (EC 3.4.21.-)
fig|290339.32.peg.210	CDS	NODE_11_length_149912_cov_122.77	79725	77587	2139	Phosphate acetyltransferase (EC 2.3.1.8)	Fermentations: Lactate; <br>Fermentations: Mixed acid; <br>Pyruvate metabolism II: acetyl-CoA, acetogenesis from pyruvate	fig|290339.31.peg.210	CDS	NODE_11_length_124284_cov_46.9042	104067	103552	516	FIG01201438: hypothetical protein	- none -
fig|290339.32.peg.211	CDS	NODE_11_length_149912_cov_122.77	80869	79808	1062	Acetate kinase (EC 2.7.2.1)	Fermentations: Lactate; <br>Fermentations: Mixed acid; <br>Pyruvate metabolism II: acetyl-CoA, acetogenesis from pyruvate	fig|290339.31.peg.211	CDS	NODE_11_length_124284_cov_46.9042	104170	104493	324	FIG00553914: hypothetical protein	- none -
fig|290339.32.peg.212	CDS	NODE_11_length_149912_cov_122.77	80852	80968	117	hypothetical protein	- none -	fig|290339.31.peg.212	CDS	NODE_11_length_124284_cov_46.9042	104486	104884	399	FIG00554009: hypothetical protein	- none -
fig|290339.32.peg.213	CDS	NODE_11_length_149912_cov_122.77	81345	81800	456	FIG00553796: hypothetical protein	- none -	fig|290339.31.peg.213	CDS	NODE_11_length_124284_cov_46.9042	104857	105582	726	Transcriptional regulator, ArsR family	- none -
fig|290339.32.peg.214	CDS	NODE_11_length_149912_cov_122.77	81887	82381	495	FIG00361523: hypothetical protein	- none -	fig|290339.31.peg.214	CDS	NODE_11_length_124284_cov_46.9042	105664	106485	822	Non-heme chloroperoxidase (EC 1.11.1.10)	- none -
fig|290339.32.peg.215	CDS	NODE_11_length_149912_cov_122.77	82394	83053	660	Putative phosphatase YfbT	2-phosphoglycolate salvage	fig|290339.31.peg.215	CDS	NODE_11_length_124284_cov_46.9042	107908	106532	1377	PTS system, beta-glucoside-specific IIB component (EC 2.7.1.69) / PTS system, beta-glucoside-specific IIC component / PTS system, beta-glucoside-specific IIA component	Beta-Glucoside Metabolism
fig|290339.32.peg.216	CDS	NODE_11_length_149912_cov_122.77	83158	84990	1833	Putative transport protein	- none -	fig|290339.31.peg.216	CDS	NODE_11_length_124284_cov_46.9042	108041	109387	1347	Starvation sensing protein RspA	Carbon Starvation
fig|290339.32.peg.217	CDS	NODE_11_length_149912_cov_122.77	85595	84996	600	Nucleotidase YfbR, HD superfamily	Housecleaning nucleoside triphosphate pyrophosphatases	fig|290339.31.peg.217	CDS	NODE_11_length_124284_cov_46.9042	110094	109375	720	Transcriptional regulator, GntR family	- none -
fig|290339.32.peg.218	CDS	NODE_11_length_149912_cov_122.77	86890	85676	1215	Alanine transaminase (EC 2.6.1.2) ## AlaA	- none -	fig|290339.31.peg.218	CDS	NODE_11_length_124284_cov_46.9042	110583	110290	294	Predicted membrane protein	- none -
fig|290339.32.peg.219	CDS	NODE_11_length_149912_cov_122.77	87815	88777	963	LysR family transcriptional regulator lrhA	LysR-family proteins in Escherichia coli; <br>LysR-family proteins in Salmonella enterica Typhimurium	fig|290339.31.peg.219	CDS	NODE_11_length_124284_cov_46.9042	110542	110661	120	hypothetical protein	- none -
fig|290339.32.peg.220	CDS	NODE_11_length_149912_cov_122.77	89396	89845	450	NADH ubiquinone oxidoreductase chain A (EC 1.6.5.3)	NADH ubiquinone oxidoreductase; <br>Respiratory Complex I	fig|290339.31.peg.220	CDS	NODE_11_length_124284_cov_46.9042	110722	111069	348	hypothetical protein	- none -
fig|290339.32.peg.221	CDS	NODE_11_length_149912_cov_122.77	89861	90535	675	NADH-ubiquinone oxidoreductase chain B (EC 1.6.5.3)	NADH ubiquinone oxidoreductase; <br>Respiratory Complex I	fig|290339.31.peg.221	CDS	NODE_11_length_124284_cov_46.9042	111306	112796	1491	FIG00553515: hypothetical protein	- none -
fig|290339.32.peg.222	CDS	NODE_11_length_149912_cov_122.77	90635	92434	1800	NADH-ubiquinone oxidoreductase chain C (EC 1.6.5.3) / NADH-ubiquinone oxidoreductase chain D (EC 1.6.5.3)	NADH ubiquinone oxidoreductase; <br>NADH ubiquinone oxidoreductase; <br>Respiratory Complex I; <br>Respiratory Complex I	fig|290339.31.peg.222	CDS	NODE_11_length_124284_cov_46.9042	113704	112889	816	hypothetical protein	- none -
fig|290339.32.peg.223	CDS	NODE_11_length_149912_cov_122.77	92437	92937	501	NADH-ubiquinone oxidoreductase chain E (EC 1.6.5.3)	NADH ubiquinone oxidoreductase; <br>Respiratory Complex I	fig|290339.31.peg.223	CDS	NODE_11_length_124284_cov_46.9042	114087	113962	126	hypothetical protein	- none -
fig|290339.32.peg.224	CDS	NODE_11_length_149912_cov_122.77	92934	94271	1338	NADH-ubiquinone oxidoreductase chain F (EC 1.6.5.3)	NADH ubiquinone oxidoreductase; <br>Respiratory Complex I	fig|290339.31.peg.224	CDS	NODE_11_length_124284_cov_46.9042	114290	114772	483	Uncharacterized protein ImpD	Type VI secretion systems; <br>USS-DB-7
fig|290339.32.peg.225	CDS	NODE_11_length_149912_cov_122.77	94317	97052	2736	NADH-ubiquinone oxidoreductase chain G (EC 1.6.5.3)	NADH ubiquinone oxidoreductase; <br>Respiratory Complex I	fig|290339.31.peg.225	CDS	NODE_11_length_124284_cov_46.9042	114791	115738	948	FIG00553445: hypothetical protein	- none -
fig|290339.32.peg.226	CDS	NODE_11_length_149912_cov_122.77	97049	98029	981	NADH-ubiquinone oxidoreductase chain H (EC 1.6.5.3)	NADH ubiquinone oxidoreductase; <br>Respiratory Complex I	fig|290339.31.peg.226	CDS	NODE_11_length_124284_cov_46.9042	115882	115691	192	hypothetical protein	- none -
fig|290339.32.peg.227	CDS	NODE_11_length_149912_cov_122.77	98044	98586	543	NADH-ubiquinone oxidoreductase chain I (EC 1.6.5.3)	NADH ubiquinone oxidoreductase; <br>Respiratory Complex I	fig|290339.31.peg.227	CDS	NODE_11_length_124284_cov_46.9042	115960	116286	327	Ferredoxin	Inorganic Sulfur Assimilation; <br>Soluble cytochromes and functionally related electron carriers
fig|290339.32.peg.228	CDS	NODE_11_length_149912_cov_122.77	98597	99160	564	NADH-ubiquinone oxidoreductase chain J (EC 1.6.5.3)	NADH ubiquinone oxidoreductase; <br>Respiratory Complex I	fig|290339.31.peg.228	CDS	NODE_11_length_124284_cov_46.9042	116409	117884	1476	Trk system potassium uptake protein TrkG	Potassium homeostasis
fig|290339.32.peg.229	CDS	NODE_11_length_149912_cov_122.77	99157	99459	303	NADH-ubiquinone oxidoreductase chain K (EC 1.6.5.3)	NADH ubiquinone oxidoreductase; <br>Respiratory Complex I	fig|290339.31.peg.229	CDS	NODE_11_length_124284_cov_46.9042	118350	117937	414	Arsenate reductase (EC 1.20.4.1)	Anaerobic respiratory reductases; <br>Arsenic resistance; <br>Transcription repair cluster
fig|290339.32.peg.230	CDS	NODE_11_length_149912_cov_122.77	99456	101294	1839	NADH-ubiquinone oxidoreductase chain L (EC 1.6.5.3)	NADH ubiquinone oxidoreductase; <br>Respiratory Complex I	fig|290339.31.peg.230	CDS	NODE_11_length_124284_cov_46.9042	119677	118394	1284	Arsenic efflux pump protein	Arsenic resistance
fig|290339.32.peg.231	CDS	NODE_11_length_149912_cov_122.77	101450	102979	1530	NADH-ubiquinone oxidoreductase chain M (EC 1.6.5.3)	NADH ubiquinone oxidoreductase; <br>Respiratory Complex I	fig|290339.31.peg.231	CDS	NODE_11_length_124284_cov_46.9042	120100	119765	336	Arsenical resistance operon repressor	Arsenic resistance
fig|290339.32.peg.232	CDS	NODE_11_length_149912_cov_122.77	102986	104443	1458	NADH-ubiquinone oxidoreductase chain N (EC 1.6.5.3)	NADH ubiquinone oxidoreductase; <br>Respiratory Complex I	fig|290339.31.peg.232	CDS	NODE_11_length_124284_cov_46.9042	121077	120190	888	4-hydroxy-tetrahydrodipicolinate synthase (EC 4.3.3.7)	Lysine Biosynthesis DAP Pathway; <br>Lysine Biosynthesis DAP Pathway, GJO scratch
fig|290339.32.peg.233	CDS	NODE_11_length_149912_cov_122.77	105410	104496	915	Ribonuclease Z (EC 3.1.26.11)	tRNA processing	fig|290339.31.peg.233	CDS	NODE_11_length_124284_cov_46.9042	122007	121102	906	Permease of the drug/metabolite transporter (DMT) superfamily	Queuosine-Archaeosine Biosynthesis
fig|290339.32.peg.234	CDS	NODE_11_length_149912_cov_122.77	105484	105954	471	ElaA protein	cAMP signaling in bacteria	fig|290339.31.peg.234	CDS	NODE_11_length_124284_cov_46.9042	122072	123406	1335	Transcriptional regulator, GntR family domain / Aspartate aminotransferase (EC 2.6.1.1)	CBSS-216591.1.peg.168; <br>Glutamine, Glutamate, Aspartate and Asparagine Biosynthesis; <br>Threonine and Homoserine Biosynthesis
fig|290339.32.peg.235	CDS	NODE_11_length_149912_cov_122.77	106004	106315	312	ElaB protein	- none -	fig|290339.31.peg.235	CDS	NODE_12_length_118912_cov_167.662	403	1104	702	Transcriptional regulator, GntR family	- none -
fig|290339.32.peg.236	CDS	NODE_11_length_149912_cov_122.77	106418	107707	1290	Menaquinone-specific isochorismate synthase (EC 5.4.4.2)	Menaquinone and Phylloquinone Biosynthesis; <br>Menaquinone and Phylloquinone Biosynthesis -- gjo	fig|290339.31.peg.236	CDS	NODE_12_length_118912_cov_167.662	1118	2512	1395	Permeases of the major facilitator superfamily	- none -
fig|290339.32.peg.237	CDS	NODE_11_length_149912_cov_122.77	107792	109459	1668	2-succinyl-5-enolpyruvyl-6-hydroxy-3-cyclohexene-1-carboxylic-acid synthase (EC 2.2.1.9)	Menaquinone and Phylloquinone Biosynthesis; <br>Menaquinone and Phylloquinone Biosynthesis -- gjo	fig|290339.31.peg.237	CDS	NODE_12_length_118912_cov_167.662	3501	2509	993	Ribose operon repressor	D-ribose utilization
fig|290339.32.peg.238	CDS	NODE_11_length_149912_cov_122.77	109459	110223	765	2-succinyl-6-hydroxy-2,4-cyclohexadiene-1-carboxylate synthase (EC 4.2.99.20)	Menaquinone and Phylloquinone Biosynthesis; <br>Menaquinone and Phylloquinone Biosynthesis -- gjo	fig|290339.31.peg.238	CDS	NODE_12_length_118912_cov_167.662	4437	3508	930	Ribokinase (EC 2.7.1.15)	D-ribose utilization; <br>Deoxyribose and Deoxynucleoside Catabolism
fig|290339.32.peg.239	CDS	NODE_11_length_149912_cov_122.77	110236	111093	858	Naphthoate synthase (EC 4.1.3.36)	Menaquinone and Phylloquinone Biosynthesis; <br>Menaquinone and Phylloquinone Biosynthesis -- gjo	fig|290339.31.peg.239	CDS	NODE_12_length_118912_cov_167.662	5390	4503	888	Ribose ABC transport system, periplasmic ribose-binding protein RbsB (TC 3.A.1.2.1)	D-ribose utilization
fig|290339.32.peg.240	CDS	NODE_11_length_149912_cov_122.77	111093	112058	966	O-succinylbenzoate synthase (EC 4.2.1.113)	Menaquinone and Phylloquinone Biosynthesis; <br>Menaquinone and Phylloquinone Biosynthesis -- gjo; <br>Muconate lactonizing enzyme family	fig|290339.31.peg.240	CDS	NODE_12_length_118912_cov_167.662	6382	5417	966	Ribose ABC transport system, permease protein RbsC (TC 3.A.1.2.1)	D-ribose utilization
fig|290339.32.peg.241	CDS	NODE_11_length_149912_cov_122.77	112055	113449	1395	O-succinylbenzoic acid--CoA ligase (EC 6.2.1.26)	Menaquinone and Phylloquinone Biosynthesis; <br>Menaquinone and Phylloquinone Biosynthesis -- gjo	fig|290339.31.peg.241	CDS	NODE_12_length_118912_cov_167.662	7895	6390	1506	Ribose ABC transport system, ATP-binding protein RbsA (TC 3.A.1.2.1)	D-ribose utilization
fig|290339.32.peg.242	CDS	NODE_11_length_149912_cov_122.77	114049	113426	624	Inner membrane protein yjdF	- none -	fig|290339.31.peg.242	CDS	NODE_12_length_118912_cov_167.662	8334	7903	432	Ribose ABC transport system, high affinity permease RbsD (TC 3.A.1.2.1)	D-ribose utilization
fig|290339.32.peg.243	CDS	NODE_11_length_149912_cov_122.77	115673	114156	1518	Tricarboxylate transport membrane protein TctA	Tricarboxylate transport cassette; <br>Tricarboxylate transport system	fig|290339.31.peg.243	CDS	NODE_12_length_118912_cov_167.662	8468	8334	135	Kup system potassium uptake protein	Potassium homeostasis
fig|290339.32.peg.244	CDS	NODE_11_length_149912_cov_122.77	116116	115685	432	Tricarboxylate transport protein TctB	Tricarboxylate transport cassette; <br>Tricarboxylate transport system	fig|290339.31.peg.244	CDS	NODE_12_length_118912_cov_167.662	10386	8515	1872	Kup system potassium uptake protein	Potassium homeostasis
fig|290339.32.peg.245	CDS	NODE_11_length_149912_cov_122.77	117123	116131	993	Tricarboxylate transport protein TctC	Tricarboxylate transport cassette; <br>Tricarboxylate transport system	fig|290339.31.peg.245	CDS	NODE_12_length_118912_cov_167.662	10625	12106	1482	Putative regulator protein	- none -
fig|290339.32.peg.246	CDS	NODE_11_length_149912_cov_122.77	117245	117925	681	Tricarboxylate transport transcriptional regulator TctD	Tricarboxylate transport system	fig|290339.31.peg.246	CDS	NODE_12_length_118912_cov_167.662	12100	13551	1452	FIG00554121: hypothetical protein	- none -
fig|290339.32.peg.247	CDS	NODE_11_length_149912_cov_122.77	117906	119342	1437	Tricarboxylate transport sensor protein TctE	Tricarboxylate transport system	fig|290339.31.peg.247	CDS	NODE_12_length_118912_cov_167.662	14545	13553	993	Aspartate--ammonia ligase (EC 6.3.1.1)	CBSS-262728.1.peg.1737; <br>Glutamine, Glutamate, Aspartate and Asparagine Biosynthesis
fig|290339.32.peg.248	CDS	NODE_11_length_149912_cov_122.77	119508	120026	519	Uncharacterized protein YfaZ precursor	- none -	fig|290339.31.peg.248	CDS	NODE_12_length_118912_cov_167.662	14699	15157	459	Regulatory protein AsnC	CBSS-262728.1.peg.1737
fig|290339.32.peg.249	CDS	NODE_11_length_149912_cov_122.77	120120	121316	1197	Competence/damage-inducible protein CinA	- none -	fig|290339.31.peg.249	CDS	NODE_12_length_118912_cov_167.662	15247	15687	441	Flavoprotein MioC	Flavodoxin
fig|290339.32.peg.250	CDS	NODE_11_length_149912_cov_122.77	121653	121952	300	Glycerol-3-phosphate transporter	Glycerol and Glycerol-3-phosphate Uptake and Utilization	fig|290339.31.peg.250	CDS	NODE_12_length_118912_cov_167.662	16134	17957	1824	tRNA uridine 5-carboxymethylaminomethyl modification enzyme GidA	Cell Division Subsystem including YidCD; <br>RNA modification and chromosome partitioning cluster; <br>mnm5U34 biosynthesis bacteria; <br>tRNA modification Bacteria
fig|290339.32.peg.251	CDS	NODE_11_length_149912_cov_122.77	121970	123004	1035	Glycerol-3-phosphate transporter	Glycerol and Glycerol-3-phosphate Uptake and Utilization	fig|290339.31.peg.251	CDS	NODE_12_length_118912_cov_167.662	18014	18637	624	rRNA small subunit 7-methylguanosine (m7G) methyltransferase GidB	Cell Division Subsystem including YidCD; <br>RNA methylation; <br>RNA modification and chromosome partitioning cluster
fig|290339.32.peg.252	CDS	NODE_11_length_149912_cov_122.77	123014	124072	1059	Glycerophosphoryl diester phosphodiesterase, periplasmic (EC 3.1.4.46)	Glycerol and Glycerol-3-phosphate Uptake and Utilization	fig|290339.31.peg.252	CDS	NODE_12_length_118912_cov_167.662	19247	19627	381	ATP synthase protein I	- none -
fig|290339.32.peg.253	CDS	NODE_11_length_149912_cov_122.77	124417	124163	255	Ferredoxin	Inorganic Sulfur Assimilation; <br>Soluble cytochromes and functionally related electron carriers	fig|290339.31.peg.253	CDS	NODE_12_length_118912_cov_167.662	19636	20454	819	ATP synthase F0 sector subunit a (EC 3.6.3.14)	- none -
fig|290339.32.peg.254	CDS	NODE_11_length_149912_cov_122.77	125549	124419	1131	Ribonucleotide reductase of class Ia (aerobic), beta subunit (EC 1.17.4.1)	Ribonucleotide reduction	fig|290339.31.peg.254	CDS	NODE_12_length_118912_cov_167.662	20505	20744	240	ATP synthase F0 sector subunit c (EC 3.6.3.14)	- none -
fig|290339.32.peg.255	CDS	NODE_11_length_149912_cov_122.77	128008	125723	2286	Ribonucleotide reductase of class Ia (aerobic), alpha subunit (EC 1.17.4.1)	Ribonucleotide reduction	fig|290339.31.peg.255	CDS	NODE_12_length_118912_cov_167.662	20809	21279	471	ATP synthase F0 sector subunit b	- none -
fig|290339.32.peg.256	CDS	NODE_11_length_149912_cov_122.77	129092	128361	732	3-demethylubiquinone-9 3-methyltransferase (EC 2.1.1.64)	- none -	fig|290339.31.peg.256	CDS	NODE_12_length_118912_cov_167.662	21294	21827	534	ATP synthase delta chain (EC 3.6.3.14)	- none -
fig|290339.32.peg.257	CDS	NODE_11_length_149912_cov_122.77	129252	131888	2637	DNA gyrase subunit A (EC 5.99.1.3)	Cell Division Subsystem including YidCD; <br>DNA gyrase subunits; <br>DNA replication cluster 1; <br>DNA topoisomerases, Type II, ATP-dependent; <br>Resistance to fluoroquinolones	fig|290339.31.peg.257	CDS	NODE_12_length_118912_cov_167.662	21840	23381	1542	ATP synthase alpha chain (EC 3.6.3.14)	- none -
fig|290339.32.peg.258	CDS	NODE_11_length_149912_cov_122.77	132083	134932	2850	Two-component sensor protein RcsC (EC 2.7.3.-)	Rcs phosphorelay signal transduction pathway	fig|290339.31.peg.258	CDS	NODE_12_length_118912_cov_167.662	23432	24295	864	ATP synthase gamma chain (EC 3.6.3.14)	- none -
fig|290339.32.peg.259	CDS	NODE_11_length_149912_cov_122.77	135755	135105	651	DNA-binding capsular synthesis response regulator RcsB	Rcs phosphorelay signal transduction pathway	fig|290339.31.peg.259	CDS	NODE_12_length_118912_cov_167.662	24322	25704	1383	ATP synthase beta chain (EC 3.6.3.14)	- none -
fig|290339.32.peg.260	CDS	NODE_11_length_149912_cov_122.77	138426	135772	2655	Two-component sensor protein RcsD (EC 2.7.3.-)	Rcs phosphorelay signal transduction pathway	fig|290339.31.peg.260	CDS	NODE_12_length_118912_cov_167.662	25731	26144	414	ATP synthase epsilon chain (EC 3.6.3.14)	- none -
fig|290339.32.peg.261	CDS	NODE_11_length_149912_cov_122.77	139263	140402	1140	Outer membrane protein C precursor	- none -	fig|290339.31.peg.261	CDS	NODE_12_length_118912_cov_167.662	26219	26386	168	hypothetical protein	- none -
fig|290339.32.peg.262	CDS	NODE_11_length_149912_cov_122.77	140499	141530	1032	Thiamin biosynthesis lipoprotein ApbE	- none -	fig|290339.31.peg.262	CDS	NODE_12_length_118912_cov_167.662	26501	27856	1356	N-acetylglucosamine-1-phosphate uridyltransferase (EC 2.7.7.23) / Glucosamine-1-phosphate N-acetyltransferase (EC 2.3.1.157)	Peptidoglycan Biosynthesis; <br>Peptidoglycan Biosynthesis; <br>Sialic Acid Metabolism; <br>Sialic Acid Metabolism; <br>Transcription repair cluster; <br>Transcription repair cluster; <br>UDP-N-acetylmuramate from Fructose-6-phosphate Biosynthesis; <br>UDP-N-acetylmuramate from Fructose-6-phosphate Biosynthesis
fig|290339.32.peg.263	CDS	NODE_11_length_149912_cov_122.77	141603	142667	1065	ADA regulatory protein / Methylated-DNA--protein-cysteine methyltransferase (EC 2.1.1.63)	DNA repair, bacterial; <br>DNA repair, bacterial	fig|290339.31.peg.263	CDS	NODE_12_length_118912_cov_167.662	28081	29910	1830	Glucosamine--fructose-6-phosphate aminotransferase [isomerizing] (EC 2.6.1.16)	Sialic Acid Metabolism; <br>UDP-N-acetylmuramate from Fructose-6-phosphate Biosynthesis
fig|290339.32.peg.264	CDS	NODE_11_length_149912_cov_122.77	142667	143311	645	Alkylated DNA repair protein AlkB	DNA repair, bacterial	fig|290339.31.peg.264	CDS	NODE_12_length_118912_cov_167.662	29994	30614	621	FIG00553590: hypothetical protein	- none -
fig|290339.32.peg.265	CDS	NODE_11_length_149912_cov_122.77	143390	145036	1647	Type I secretion system ATPase, LssB family LapB	- none -	fig|290339.31.peg.265	CDS	NODE_12_length_118912_cov_167.662	30980	30654	327	hypothetical protein	- none -
fig|290339.32.peg.266	CDS	NODE_11_length_149912_cov_122.77	146575	145112	1464	Sulfate permease	Cysteine Biosynthesis	fig|290339.31.peg.266	CDS	NODE_12_length_118912_cov_167.662	31179	32219	1041	Phosphate ABC transporter, periplasmic phosphate-binding protein PstS (TC 3.A.1.7.1)	High affinity phosphate transporter and control of PHO regulon; <br>PhoR-PhoB two-component regulatory system; <br>Phosphate metabolism
fig|290339.32.peg.267	CDS	NODE_11_length_149912_cov_122.77	146923	146711	213	Cyclopropane-fatty-acyl-phospholipid synthase (EC 2.1.1.79)	- none -	fig|290339.31.peg.267	CDS	NODE_12_length_118912_cov_167.662	32359	33318	960	Phosphate transport system permease protein PstC (TC 3.A.1.7.1)	High affinity phosphate transporter and control of PHO regulon; <br>Phosphate metabolism
fig|290339.32.peg.268	CDS	NODE_11_length_149912_cov_122.77	147919	147002	918	Permease of the drug/metabolite transporter (DMT) superfamily	Queuosine-Archaeosine Biosynthesis	fig|290339.31.peg.268	CDS	NODE_12_length_118912_cov_167.662	33318	34208	891	Phosphate transport system permease protein PstA (TC 3.A.1.7.1)	High affinity phosphate transporter and control of PHO regulon; <br>Phosphate metabolism
fig|290339.32.peg.269	CDS	NODE_11_length_149912_cov_122.77	149000	147981	1020	hypothetical protein	- none -	fig|290339.31.peg.269	CDS	NODE_12_length_118912_cov_167.662	34259	35032	774	Phosphate transport ATP-binding protein PstB (TC 3.A.1.7.1)	High affinity phosphate transporter and control of PHO regulon; <br>Phosphate metabolism
fig|290339.32.peg.270	CDS	NODE_12_length_112496_cov_142.574	1532	393	1140	Iron-sulfur cluster-binding protein	Scaffold proteins for [4Fe-4S] cluster assembly (MRP family)	fig|290339.31.peg.270	CDS	NODE_12_length_118912_cov_167.662	35091	35816	726	Phosphate transport system regulatory protein PhoU	High affinity phosphate transporter and control of PHO regulon; <br>Phosphate metabolism
fig|290339.32.peg.271	CDS	NODE_12_length_112496_cov_142.574	1546	3060	1515	NAD(P)HX epimerase / NAD(P)HX dehydratase	YjeE; <br>YjeE	fig|290339.31.peg.271	CDS	NODE_12_length_118912_cov_167.662	35929	37101	1173	Endo-1,4-beta-xylanase A precursor (EC 3.2.1.8)	D-Galacturonate and D-Glucuronate Utilization; <br>Xylose utilization
fig|290339.32.peg.272	CDS	NODE_12_length_112496_cov_142.574	3053	3511	459	TsaE protein, required for threonylcarbamoyladenosine t(6)A37 formation in tRNA	Possible RNA modification and stress response cluster; <br>Scaffold proteins for [4Fe-4S] cluster assembly (MRP family); <br>YjeE; <br>YrdC-YciO-Sua5 protein family	fig|290339.31.peg.272	CDS	NODE_12_length_118912_cov_167.662	37949	37284	666	Putative phosphatase YieH	2-phosphoglycolate salvage
fig|290339.32.peg.273	CDS	NODE_12_length_112496_cov_142.574	3528	4874	1347	N-acetylmuramoyl-L-alanine amidase (EC 3.5.1.28)	Murein Hydrolases; <br>Recycling of Peptidoglycan Amino Acids; <br>Zinc regulated enzymes	fig|290339.31.peg.273	CDS	NODE_12_length_118912_cov_167.662	38119	39456	1338	Xanthine/uracil/thiamine/ascorbate permease family protein	Purine Utilization
fig|290339.32.peg.274	CDS	NODE_12_length_112496_cov_142.574	4884	5438	555	DNA mismatch repair protein MutL	DNA repair, bacterial MutL-MutS system	fig|290339.31.peg.274	CDS	NODE_12_length_118912_cov_167.662	40058	39489	570	FIG00553873: hypothetical protein	- none -
fig|290339.32.peg.275	CDS	NODE_12_length_112496_cov_142.574	5435	6790	1356	DNA mismatch repair protein MutL	DNA repair, bacterial MutL-MutS system	fig|290339.31.peg.275	CDS	NODE_12_length_118912_cov_167.662	40832	40083	750	FIG004212: hypothetical protein	- none -
fig|290339.32.peg.276	CDS	NODE_12_length_112496_cov_142.574	6783	7733	951	tRNA dimethylallyltransferase (EC 2.5.1.75)	tRNA modification Bacteria; <br>tRNA processing	fig|290339.31.peg.276	CDS	NODE_12_length_118912_cov_167.662	41907	41047	861	Transcriptional Regulator, LysR family	- none -
fig|290339.32.peg.277	CDS	NODE_12_length_112496_cov_142.574	7834	8142	309	RNA-binding protein Hfq	Hfl operon; <br>Polyadenylation bacterial	fig|290339.31.peg.277	CDS	NODE_12_length_118912_cov_167.662	42152	42898	747	FIG00553872: hypothetical protein	- none -
fig|290339.32.peg.278	CDS	NODE_12_length_112496_cov_142.574	8216	9496	1281	GTP-binding protein HflX	Hfl operon	fig|290339.31.peg.278	CDS	NODE_12_length_118912_cov_167.662	42882	43364	483	Ribosomal-protein-S18p-alanine acetyltransferase (EC 2.3.1.-)	Bacterial RNA-metabolizing Zn-dependent hydrolases; <br>Conserved gene cluster associated with Met-tRNA formyltransferase; <br>Possible RNA modification and stress response cluster; <br>Ribosome biogenesis bacterial; <br>YrdC-YciO-Sua5 protein family
fig|290339.32.peg.279	CDS	NODE_12_length_112496_cov_142.574	9668	10912	1245	HflK protein	Hfl operon; <br>Scaffold proteins for [4Fe-4S] cluster assembly (MRP family)	fig|290339.31.peg.279	CDS	NODE_12_length_118912_cov_167.662	43346	44068	723	COG1296: Predicted branched-chain amino acid permease (azaleucine resistance)	- none -
fig|290339.32.peg.280	CDS	NODE_12_length_112496_cov_142.574	10915	11919	1005	HflC protein	Hfl operon; <br>Scaffold proteins for [4Fe-4S] cluster assembly (MRP family)	fig|290339.31.peg.280	CDS	NODE_12_length_118912_cov_167.662	44044	44370	327	FIG00554971: hypothetical protein	- none -
fig|290339.32.peg.281	CDS	NODE_12_length_112496_cov_142.574	11982	12179	198	Putative inner membrane protein YjeT (clustered with HflC)	Hfl operon	fig|290339.31.peg.281	CDS	NODE_12_length_118912_cov_167.662	44411	45325	915	FIG00554200: hypothetical protein	- none -
fig|290339.32.peg.282	CDS	NODE_12_length_112496_cov_142.574	12282	13580	1299	Adenylosuccinate synthetase (EC 6.3.4.4)	Purine conversions	fig|290339.31.peg.282	CDS	NODE_12_length_118912_cov_167.662	45385	45783	399	Rhodanese-related sulfurtransferase	- none -
fig|290339.32.peg.283	CDS	NODE_12_length_112496_cov_142.574	13735	14160	426	Nitrite-sensitive transcriptional repressor NsrR	Nitrosative stress; <br>Oxidative stress; <br>Rrf2 family transcriptional regulators	fig|290339.31.peg.283	CDS	NODE_12_length_118912_cov_167.662	45893	45744	150	hypothetical protein	- none -
fig|290339.32.peg.284	CDS	NODE_12_length_112496_cov_142.574	14197	16665	2469	3&#39;-to-5&#39; exoribonuclease RNase R	RNA processing and degradation, bacterial	fig|290339.31.peg.284	CDS	NODE_12_length_118912_cov_167.662	46079	46213	135	hypothetical protein	- none -
fig|290339.32.peg.285	CDS	NODE_12_length_112496_cov_142.574	16747	17478	732	23S rRNA (guanosine-2&#39;-O-) -methyltransferase rlmB (EC 2.1.1.-)	RNA methylation	fig|290339.31.peg.285	CDS	NODE_12_length_118912_cov_167.662	46359	46502	144	hypothetical protein	- none -
fig|290339.32.peg.286	CDS	NODE_12_length_112496_cov_142.574	17646	18044	399	Membrane protein with DUF350 domain	- none -	fig|290339.31.peg.286	CDS	NODE_12_length_118912_cov_167.662	47977	46613	1365	GTPase and tRNA-U34 5-formylation enzyme TrmE	Cell Division Subsystem including YidCD; <br>RNA modification and chromosome partitioning cluster; <br>RNA modification cluster; <br>Universal GTPases; <br>mnm5U34 biosynthesis bacteria; <br>tRNA modification Bacteria
fig|290339.32.peg.287	CDS	NODE_12_length_112496_cov_142.574	18066	18722	657	FIG00554879: hypothetical protein	- none -	fig|290339.31.peg.287	CDS	NODE_12_length_118912_cov_167.662	49679	48078	1602	Inner membrane protein translocase component YidC, long form	CTP synthase (EC 6.3.4.2) cluster; <br>Cell Division Subsystem including YidCD; <br>RNA modification cluster
fig|290339.32.peg.288	CDS	NODE_12_length_112496_cov_142.574	18723	19910	1188	Similarity with glutathionylspermidine synthase (EC 6.3.1.8), group 1	Glutathionylspermidine and Trypanothione	fig|290339.31.peg.288	CDS	NODE_12_length_118912_cov_167.662	50067	49954	114	Ribonuclease P protein component (EC 3.1.26.5)	Cell Division Subsystem including YidCD; <br>RNA modification cluster; <br>tRNA processing
fig|290339.32.peg.289	CDS	NODE_12_length_112496_cov_142.574	20001	21119	1119	Acyl-CoA dehydrogenase (EC 1.3.8.7)	- none -	fig|290339.31.peg.289	CDS	NODE_12_length_118912_cov_167.662	50134	50277	144	FIG00905621: hypothetical protein	- none -
fig|290339.32.peg.290	CDS	NODE_12_length_112496_cov_142.574	21121	21633	513	Acyl-CoA dehydrogenase (EC 1.3.8.7)	- none -	fig|290339.31.peg.290	CDS	NODE_12_length_118912_cov_167.662	51145	52461	1317	Chromosomal replication initiator protein DnaA	Cell Division Subsystem including YidCD; <br>DNA replication cluster 1
fig|290339.32.peg.291	CDS	NODE_12_length_112496_cov_142.574	21999	21634	366	Methyl-accepting chemotaxis protein	- none -	fig|290339.31.peg.291	CDS	NODE_12_length_118912_cov_167.662	52466	53566	1101	DNA polymerase III beta subunit (EC 2.7.7.7)	Cell Division Subsystem including YidCD; <br>DNA replication cluster 1
fig|290339.32.peg.292	CDS	NODE_12_length_112496_cov_142.574	23564	21951	1614	Methyl-accepting chemotaxis protein	- none -	fig|290339.31.peg.292	CDS	NODE_12_length_118912_cov_167.662	53723	54184	462	DNA recombination and repair protein RecF	Cell Division Subsystem including YidCD; <br>DNA repair, bacterial RecFOR pathway; <br>DNA replication cluster 1; <br>Hypothetical Coupled to RecF
fig|290339.32.peg.293	CDS	NODE_12_length_112496_cov_142.574	23987	23712	276	Inner membrane protein	- none -	fig|290339.31.peg.293	CDS	NODE_12_length_118912_cov_167.662	54166	54552	387	DNA recombination and repair protein RecF	Cell Division Subsystem including YidCD; <br>DNA repair, bacterial RecFOR pathway; <br>DNA replication cluster 1; <br>Hypothetical Coupled to RecF
fig|290339.32.peg.294	CDS	NODE_12_length_112496_cov_142.574	24431	24123	309	FIG01200701: possible membrane protein	- none -	fig|290339.31.peg.294	CDS	NODE_12_length_118912_cov_167.662	54552	54794	243	DNA recombination and repair protein RecF	Cell Division Subsystem including YidCD; <br>DNA repair, bacterial RecFOR pathway; <br>DNA replication cluster 1; <br>Hypothetical Coupled to RecF
fig|290339.32.peg.295	CDS	NODE_12_length_112496_cov_142.574	24634	25362	729	YjfP protein	- none -	fig|290339.31.peg.295	CDS	NODE_12_length_118912_cov_167.662	54823	57237	2415	DNA gyrase subunit B (EC 5.99.1.3)	Cell Division Subsystem including YidCD; <br>DNA gyrase subunits; <br>DNA replication cluster 1; <br>DNA topoisomerases, Type II, ATP-dependent; <br>Resistance to fluoroquinolones
fig|290339.32.peg.296	CDS	NODE_12_length_112496_cov_142.574	25534	25929	396	SSU ribosomal protein S6p	Ribosome SSU bacterial	fig|290339.31.peg.296	CDS	NODE_12_length_118912_cov_167.662	57532	58344	813	Promiscuous sugar phosphatase YidA, haloacid dehalogenase-like phosphatase family	- none -
fig|290339.32.peg.297	CDS	NODE_12_length_112496_cov_142.574	26253	26480	228	SSU ribosomal protein S18p @ SSU ribosomal protein S18p, zinc-independent	Ribosome SSU bacterial; <br>Ribosome SSU bacterial	fig|290339.31.peg.297	CDS	NODE_12_length_118912_cov_167.662	59120	59803	684	D-Galactonate repressor DgoR	D-galactonate catabolism
fig|290339.32.peg.298	CDS	NODE_12_length_112496_cov_142.574	26522	26971	450	LSU ribosomal protein L9p	- none -	fig|290339.31.peg.298	CDS	NODE_12_length_118912_cov_167.662	59800	60684	885	2-dehydro-3-deoxygalactonokinase (EC 2.7.1.58)	D-galactonate catabolism
fig|290339.32.peg.299	CDS	NODE_12_length_112496_cov_142.574	27622	27044	579	Putative cell envelope opacity-associated protein A	- none -	fig|290339.31.peg.299	CDS	NODE_12_length_118912_cov_167.662	60668	61285	618	2-dehydro-3-deoxyphosphogalactonate aldolase (EC 4.1.2.21)	D-galactonate catabolism
fig|290339.32.peg.300	CDS	NODE_12_length_112496_cov_142.574	27824	28444	621	FKBP-type peptidyl-prolyl cis-trans isomerase FklB (EC 5.2.1.8)	Peptidyl-prolyl cis-trans isomerase	fig|290339.31.peg.300	CDS	NODE_12_length_118912_cov_167.662	61327	62430	1104	Galactonate dehydratase (EC 4.2.1.6)	D-galactonate catabolism; <br>Muconate lactonizing enzyme family
fig|290339.32.peg.301	CDS	NODE_12_length_112496_cov_142.574	28734	30146	1413	D-serine/D-alanine/glycine transporter	Glycine and Serine Utilization; <br>Pyruvate Alanine Serine Interconversions	fig|290339.31.peg.301	CDS	NODE_12_length_118912_cov_167.662	62714	64006	1293	D-galactonate transporter	D-galactonate catabolism
fig|290339.32.peg.302	CDS	NODE_12_length_112496_cov_142.574	30881	30216	666	Nitric oxide-dependent regulator DnrN or NorA	Nitrosative stress	fig|290339.31.peg.302	CDS	NODE_12_length_118912_cov_167.662	64143	65462	1320	Nitrate/nitrite transporter	Nitrate and nitrite ammonification
fig|290339.32.peg.303	CDS	NODE_12_length_112496_cov_142.574	31124	32797	1674	Methyl-accepting chemotaxis protein I (serine chemoreceptor protein)	Bacterial Chemotaxis	fig|290339.31.peg.303	CDS	NODE_12_length_118912_cov_167.662	65459	66391	933	D-3-phosphoglycerate dehydrogenase (EC 1.1.1.95)	Glycine and Serine Utilization; <br>Pyridoxin (Vitamin B6) Biosynthesis; <br>Serine Biosynthesis
fig|290339.32.peg.304	CDS	NODE_12_length_112496_cov_142.574	33797	32829	969	Putative membrane protein	- none -	fig|290339.31.peg.304	CDS	NODE_12_length_118912_cov_167.662	66453	67715	1263	Uncharacterized protein YidR	Mediator of hyperadherence YidE in Enterobacteria and its conserved region
fig|290339.32.peg.305	CDS	NODE_12_length_112496_cov_142.574	34458	33877	582	FIG00554887: hypothetical protein	- none -	fig|290339.31.peg.305	CDS	NODE_12_length_118912_cov_167.662	68036	67716	321	Outer membrane lipoprotein YidQ	Mediator of hyperadherence YidE in Enterobacteria and its conserved region
fig|290339.32.peg.306	CDS	NODE_12_length_112496_cov_142.574	35328	34471	858	L-rhamnose operon transcriptional activator RhaR	L-rhamnose utilization	fig|290339.31.peg.306	CDS	NODE_12_length_118912_cov_167.662	68347	68763	417	16 kDa heat shock protein A	Mediator of hyperadherence YidE in Enterobacteria and its conserved region
fig|290339.32.peg.307	CDS	NODE_12_length_112496_cov_142.574	35785	35414	372	conserved hypothetical protein	- none -	fig|290339.31.peg.307	CDS	NODE_12_length_118912_cov_167.662	68875	69360	486	16 kDa heat shock protein B	Mediator of hyperadherence YidE in Enterobacteria and its conserved region
fig|290339.32.peg.308	CDS	NODE_12_length_112496_cov_142.574	36737	35883	855	NADPH:quinone oxidoreductase 2	NADPH:quinone oxidoreductase 2	fig|290339.31.peg.308	CDS	NODE_12_length_118912_cov_167.662	70137	69421	717	HTH-type transcriptional regulator YidP	Mediator of hyperadherence YidE in Enterobacteria and its conserved region
fig|290339.32.peg.309	CDS	NODE_12_length_112496_cov_142.574	36826	37206	381	Redox-sensing transcriptional regulator QorR	NADPH:quinone oxidoreductase 2	fig|290339.31.peg.309	CDS	NODE_12_length_118912_cov_167.662	70359	71975	1617	PTS system, maltose and glucose-specific IIC component (EC 2.7.1.69) / PTS system, maltose and glucose-specific IIB component (EC 2.7.1.69)	Maltose and Maltodextrin Utilization; <br>Maltose and Maltodextrin Utilization
fig|290339.32.peg.310	CDS	NODE_12_length_112496_cov_142.574	39287	37344	1944	2&#39;,3&#39;-cyclic-nucleotide 2&#39;-phosphodiesterase (EC 3.1.4.16)	Purine conversions; <br>pyrimidine conversions	fig|290339.31.peg.310	CDS	NODE_12_length_118912_cov_167.662	71972	73294	1323	Maltose-6&#39;-phosphate glucosidase (EC 3.2.1.122)	Maltose and Maltodextrin Utilization; <br>Trehalose Uptake and Utilization
fig|290339.32.peg.311	CDS	NODE_12_length_112496_cov_142.574	39509	40252	744	3&#39;(2&#39;),5&#39;-bisphosphate nucleotidase (EC 3.1.3.7)	Inorganic Sulfur Assimilation	fig|290339.31.peg.311	CDS	NODE_12_length_118912_cov_167.662	73413	73760	348	Putative inner membrane protein	- none -
fig|290339.32.peg.312	CDS	NODE_12_length_112496_cov_142.574	40799	40242	558	Protein ytfJ precursor	- none -	fig|290339.31.peg.312	CDS	NODE_12_length_118912_cov_167.662	73750	74091	342	Putative inner membrane protein	- none -
fig|290339.32.peg.313	CDS	NODE_12_length_112496_cov_142.574	41127	41333	207	FIG00614015: hypothetical protein	- none -	fig|290339.31.peg.313	CDS	NODE_12_length_118912_cov_167.662	76340	75165	1176	Multidrug resistance protein D	- none -
fig|290339.32.peg.314	CDS	NODE_12_length_112496_cov_142.574	42728	41397	1332	Putative membrane protein	- none -	fig|290339.31.peg.314	CDS	NODE_12_length_118912_cov_167.662	77007	76555	453	GCN5-related N-acetyltransferase	- none -
fig|290339.32.peg.315	CDS	NODE_12_length_112496_cov_142.574	44342	42927	1416	putative secreted protein	- none -	fig|290339.31.peg.315	CDS	NODE_12_length_118912_cov_167.662	78404	78898	495	FIG00553474: hypothetical protein	- none -
fig|290339.32.peg.316	CDS	NODE_12_length_112496_cov_142.574	45086	44448	639	Peptide methionine sulfoxide reductase MsrA (EC 1.8.4.11)	Cluster Ytf and putative sugar transporter; <br>Peptide methionine sulfoxide reductase; <br>Putative sugar ABC transporter (ytf cluster)	fig|290339.31.peg.316	CDS	NODE_12_length_118912_cov_167.662	78923	79429	507	Type VI secretion lipoprotein/VasD	Type VI secretion systems
fig|290339.32.peg.317	CDS	NODE_12_length_112496_cov_142.574	45311	47044	1734	Uncharacterized protein YtfM precursor	Cluster Ytf and putative sugar transporter; <br>Putative sugar ABC transporter (ytf cluster)	fig|290339.31.peg.317	CDS	NODE_12_length_118912_cov_167.662	79454	80797	1344	Uncharacterized protein ImpJ/VasE	Type VI secretion systems; <br>USS-DB-7
fig|290339.32.peg.318	CDS	NODE_12_length_112496_cov_142.574	47050	50817	3768	Uncharacterized protein YtfN	Cluster Ytf and putative sugar transporter; <br>Putative sugar ABC transporter (ytf cluster)	fig|290339.31.peg.318	CDS	NODE_12_length_118912_cov_167.662	80815	82050	1236	Outer membrane protein ImpK/VasF, OmpA/MotB domain	Type VI secretion systems; <br>USS-DB-7
fig|290339.32.peg.319	CDS	NODE_12_length_112496_cov_142.574	50874	51155	282	UPF0131 protein YtfP	Cluster Ytf and putative sugar transporter; <br>Putative sugar ABC transporter (ytf cluster)	fig|290339.31.peg.319	CDS	NODE_12_length_118912_cov_167.662	82052	85672	3621	IcmF-related protein	Type VI secretion systems
fig|290339.32.peg.320	CDS	NODE_12_length_112496_cov_142.574	51403	52998	1596	Methyl-accepting chemotaxis protein I (serine chemoreceptor protein)	Bacterial Chemotaxis	fig|290339.31.peg.320	CDS	NODE_12_length_118912_cov_167.662	85689	86399	711	Protein phosphatase ImpM	Type VI secretion systems; <br>USS-DB-7
fig|290339.32.peg.321	CDS	NODE_12_length_112496_cov_142.574	53577	53050	528	Inorganic pyrophosphatase (EC 3.6.1.1)	Phosphate metabolism	fig|290339.31.peg.321	CDS	NODE_12_length_118912_cov_167.662	86409	87431	1023	Uncharacterized protein ImpA	Type VI secretion systems; <br>USS-DB-7
fig|290339.32.peg.322	CDS	NODE_12_length_112496_cov_142.574	53644	53769	126	hypothetical protein	- none -	fig|290339.31.peg.322	CDS	NODE_12_length_118912_cov_167.662	87507	88031	525	Uncharacterized protein ImpB	Type VI secretion systems; <br>USS-DB-7
fig|290339.32.peg.323	CDS	NODE_12_length_112496_cov_142.574	53901	53776	126	hypothetical protein	- none -	fig|290339.31.peg.323	CDS	NODE_12_length_118912_cov_167.662	88035	89534	1500	Uncharacterized protein ImpC	Type VI secretion systems; <br>USS-DB-7
fig|290339.32.peg.324	CDS	NODE_12_length_112496_cov_142.574	54021	54935	915	Putative sugar ABC transport system, periplasmic binding protein YtfQ precursor	Cluster Ytf and putative sugar transporter; <br>Putative sugar ABC transporter (ytf cluster)	fig|290339.31.peg.324	CDS	NODE_12_length_118912_cov_167.662	89601	90020	420	FIG00553472: hypothetical protein	- none -
fig|290339.32.peg.325	CDS	NODE_12_length_112496_cov_142.574	55181	56683	1503	Putative sugar ABC transport system, ATP-binding protein YtfR (EC 3.6.3.17)	Cluster Ytf and putative sugar transporter; <br>Putative sugar ABC transporter (ytf cluster)	fig|290339.31.peg.325	CDS	NODE_12_length_118912_cov_167.662	90231	90632	402	FIG00553472: hypothetical protein	- none -
fig|290339.32.peg.326	CDS	NODE_12_length_112496_cov_142.574	56697	57719	1023	Putative sugar ABC transport system, permease protein YtfT	Cluster Ytf and putative sugar transporter; <br>Putative sugar ABC transporter (ytf cluster)	fig|290339.31.peg.326	CDS	NODE_12_length_118912_cov_167.662	91380	91862	483	Uncharacterized protein ImpD	Type VI secretion systems; <br>USS-DB-7
fig|290339.32.peg.327	CDS	NODE_12_length_112496_cov_142.574	57706	58695	990	Putative sugar ABC transport system, permease protein YjfF	Cluster Ytf and putative sugar transporter; <br>Putative sugar ABC transporter (ytf cluster)	fig|290339.31.peg.327	CDS	NODE_12_length_118912_cov_167.662	91910	92278	369	putative periplasmic protein	- none -
fig|290339.32.peg.328	CDS	NODE_12_length_112496_cov_142.574	58806	60371	1566	Methyl-accepting chemotaxis protein I (serine chemoreceptor protein)	Bacterial Chemotaxis	fig|290339.31.peg.328	CDS	NODE_12_length_118912_cov_167.662	92299	92682	384	FIG00553518: hypothetical protein	- none -
fig|290339.32.peg.329	CDS	NODE_12_length_112496_cov_142.574	61712	60714	999	Fructose-1,6-bisphosphatase, type I (EC 3.1.3.11)	Cluster Ytf and putative sugar transporter; <br>Glycolysis and Gluconeogenesis; <br>Putative sugar ABC transporter (ytf cluster)	fig|290339.31.peg.329	CDS	NODE_12_length_118912_cov_167.662	92938	94854	1917	Uncharacterized protein ImpI/VasC	Type VI secretion systems; <br>USS-DB-7
fig|290339.32.peg.330	CDS	NODE_12_length_112496_cov_142.574	61888	63267	1380	UDP-N-acetylmuramate:L-alanyl-gamma-D-glutamyl-meso-diaminopimelate ligase (EC 6.3.2.-)	Peptidoglycan biosynthesis--gjo; <br>Recycling of Peptidoglycan Amino Acids	fig|290339.31.peg.330	CDS	NODE_12_length_118912_cov_167.662	94851	95645	795	Protein phosphatase 2C-like:Protein phosphatase 2C-like	- none -
fig|290339.32.peg.331	CDS	NODE_12_length_112496_cov_142.574	64534	63326	1209	FIG00553433: hypothetical protein	- none -	fig|290339.31.peg.331	CDS	NODE_12_length_118912_cov_167.662	95664	96668	1005	FIG00634680: hypothetical protein	- none -
fig|290339.32.peg.332	CDS	NODE_12_length_112496_cov_142.574	65409	64858	552	FIG138315: Putative alpha helix protein	Putative TldE-TldD proteolytic complex	fig|290339.31.peg.332	CDS	NODE_12_length_118912_cov_167.662	96694	97527	834	Protein of avirulence locus ImpE	Type VI secretion systems; <br>USS-DB-7
fig|290339.32.peg.333	CDS	NODE_12_length_112496_cov_142.574	65529	66869	1341	TldE protein, part of TldE/TldD proteolytic complex	Putative TldE-TldD proteolytic complex	fig|290339.31.peg.333	CDS	NODE_12_length_118912_cov_167.662	97520	98092	573	Uncharacterized protein ImpF	Type VI secretion systems; <br>USS-DB-7
fig|290339.32.peg.334	CDS	NODE_12_length_112496_cov_142.574	66927	67313	387	Soluble cytochrome b562	Soluble cytochromes and functionally related electron carriers	fig|290339.31.peg.334	CDS	NODE_12_length_118912_cov_167.662	98095	99966	1872	Protein ImpG/VasA	Type VI secretion systems; <br>USS-DB-7
fig|290339.32.peg.335	CDS	NODE_12_length_112496_cov_142.574	67441	67584	144	hypothetical protein	- none -	fig|290339.31.peg.335	CDS	NODE_12_length_118912_cov_167.662	99963	101006	1044	Uncharacterized protein ImpH/VasB	Type VI secretion systems; <br>USS-DB-7
fig|290339.32.peg.336	CDS	NODE_12_length_112496_cov_142.574	67636	67959	324	FIG01045571: hypothetical protein	- none -	fig|290339.31.peg.336	CDS	NODE_12_length_118912_cov_167.662	101223	103838	2616	ClpB protein	Protein chaperones; <br>Proteolysis in bacteria, ATP-dependent; <br>Type VI secretion systems; <br>USS-DB-7
fig|290339.32.peg.337	CDS	NODE_12_length_112496_cov_142.574	67976	68338	363	FIG00628496: hypothetical protein	- none -	fig|290339.31.peg.337	CDS	NODE_12_length_118912_cov_167.662	103869	105302	1434	Serine/threonine protein kinase (EC 2.7.11.1)	- none -
fig|290339.32.peg.338	CDS	NODE_12_length_112496_cov_142.574	68342	68644	303	FIG074102: hypothetical protein	- none -	fig|290339.31.peg.338	CDS	NODE_12_length_118912_cov_167.662	105427	105858	432	Phospholipase A1	- none -
fig|290339.32.peg.339	CDS	NODE_12_length_112496_cov_142.574	68667	69443	777	Putative inner membrane protein	- none -	fig|290339.31.peg.339	CDS	NODE_12_length_118912_cov_167.662	105852	106856	1005	Phospholipase A1	- none -
fig|290339.32.peg.340	CDS	NODE_12_length_112496_cov_142.574	69454	70098	645	Putative inner membrane protein	- none -	fig|290339.31.peg.340	CDS	NODE_12_length_118912_cov_167.662	106892	107614	723	Accessory protein	- none -
fig|290339.32.peg.341	CDS	NODE_12_length_112496_cov_142.574	70139	71272	1134	Metallo-dependent hydrolases, subgroup B	- none -	fig|290339.31.peg.341	CDS	NODE_12_length_118912_cov_167.662	107755	109950	2196	FIG00553663: hypothetical protein	- none -
fig|290339.32.peg.342	CDS	NODE_12_length_112496_cov_142.574	71256	72374	1119	D-Glucosaminate-6-phosphate ammonia-lyase (EC 4.3.1.-)	- none -	fig|290339.31.peg.342	CDS	NODE_12_length_118912_cov_167.662	111014	110901	114	hypothetical protein	- none -
fig|290339.32.peg.343	CDS	NODE_12_length_112496_cov_142.574	72371	73111	741	2-dehydro-3-deoxyphosphogluconate aldolase (EC 4.1.2.14) in D-glucosaminate utilization operon	- none -	fig|290339.31.peg.343	CDS	NODE_12_length_118912_cov_167.662	112832	113146	315	hypothetical protein	- none -
fig|290339.32.peg.344	CDS	NODE_12_length_112496_cov_142.574	73225	73527	303	Putative BglB-family transcriptional antiterminator	- none -	fig|290339.31.peg.344	CDS	NODE_12_length_118912_cov_167.662	113476	113841	366	hypothetical protein	- none -
fig|290339.32.peg.345	CDS	NODE_12_length_112496_cov_142.574	73500	75134	1635	Putative BglB-family transcriptional antiterminator	- none -	fig|290339.31.peg.345	CDS	NODE_12_length_118912_cov_167.662	113989	116529	2541	FIG01220676: hypothetical protein	- none -
fig|290339.32.peg.346	CDS	NODE_12_length_112496_cov_142.574	75212	75454	243	RelB/StbD replicon stabilization protein (antitoxin to RelE/StbE)	Toxin-antitoxin replicon stabilization systems	fig|290339.31.peg.346	CDS	NODE_12_length_118912_cov_167.662	116526	117596	1071	Pentapeptide repeat	- none -
fig|290339.32.peg.347	CDS	NODE_12_length_112496_cov_142.574	75495	75731	237	RelE/StbE replicon stabilization toxin	Toxin-antitoxin replicon stabilization systems	fig|290339.31.peg.347	CDS	NODE_12_length_118912_cov_167.662	117606	118211	606	FIG00432660: hypothetical protein	- none -
fig|290339.32.peg.348	CDS	NODE_12_length_112496_cov_142.574	76203	75739	465	Ribonucleotide reductase of class III (anaerobic), activating protein (EC 1.97.1.4)	Ribonucleotide reduction	fig|290339.31.peg.348	CDS	NODE_12_length_118912_cov_167.662	118217	118609	393	FIG01219766: hypothetical protein	- none -
fig|290339.32.peg.349	CDS	NODE_12_length_112496_cov_142.574	78524	76389	2136	Ribonucleotide reductase of class III (anaerobic), large subunit (EC 1.17.4.2)	Ribonucleotide reduction	fig|290339.31.peg.349	CDS	NODE_13_length_109421_cov_64.519	47	280	234	hypothetical protein	- none -
fig|290339.32.peg.350	CDS	NODE_12_length_112496_cov_142.574	79702	78821	882	Transcriptional regulator, LysR family	- none -	fig|290339.31.peg.350	CDS	NODE_13_length_109421_cov_64.519	370	654	285	FIG01219819: hypothetical protein	- none -
fig|290339.32.peg.351	CDS	NODE_12_length_112496_cov_142.574	79805	80335	531	Glutathione-regulated potassium-efflux system ancillary protein KefG	Glutathione-regulated potassium-efflux system and associated functions; <br>Potassium homeostasis	fig|290339.31.peg.351	CDS	NODE_13_length_109421_cov_64.519	639	5147	4509	Mu-like prophage FluMu protein gp42	- none -
fig|290339.32.peg.352	CDS	NODE_12_length_112496_cov_142.574	82007	80346	1662	Trehalose-6-phosphate hydrolase (EC 3.2.1.93)	Trehalose Uptake and Utilization	fig|290339.31.peg.352	CDS	NODE_13_length_109421_cov_64.519	5191	5526	336	minor tail fiber protein M	- none -
fig|290339.32.peg.353	CDS	NODE_12_length_112496_cov_142.574	83486	82068	1419	PTS system, trehalose-specific IIB component (EC 2.7.1.69) / PTS system, trehalose-specific IIC component (EC 2.7.1.69)	Trehalose Uptake and Utilization; <br>Trehalose Uptake and Utilization	fig|290339.31.peg.353	CDS	NODE_13_length_109421_cov_64.519	5615	6316	702	Phage minor tail protein	Phage tail proteins; <br>Phage tail proteins 2
fig|290339.32.peg.354	CDS	NODE_12_length_112496_cov_142.574	84567	83620	948	Trehalose operon transcriptional repressor	Trehalose Uptake and Utilization	fig|290339.31.peg.354	CDS	NODE_13_length_109421_cov_64.519	6306	7103	798	Phage tail assembly protein	Phage tail proteins; <br>Phage tail proteins 2
fig|290339.32.peg.355	CDS	NODE_12_length_112496_cov_142.574	85528	84815	714	FIG00554176: hypothetical protein	- none -	fig|290339.31.peg.355	CDS	NODE_13_length_109421_cov_64.519	7091	7702	612	Phage tail assembly protein I	Phage tail proteins; <br>Phage tail proteins 2
fig|290339.32.peg.356	CDS	NODE_12_length_112496_cov_142.574	85621	86256	636	Glutaredoxin 2	Glutaredoxins; <br>Glutathione: Redox cycle	fig|290339.31.peg.356	CDS	NODE_13_length_109421_cov_64.519	7723	11880	4158	Phage tail fiber protein	Phage tail fiber proteins
fig|290339.32.peg.357	CDS	NODE_12_length_112496_cov_142.574	86315	86617	303	hypothetical protein	- none -	fig|290339.31.peg.357	CDS	NODE_13_length_109421_cov_64.519	12035	12277	243	hypothetical protein	- none -
fig|290339.32.peg.358	CDS	NODE_12_length_112496_cov_142.574	87186	86677	510	conserved hypothetical protein	- none -	fig|290339.31.peg.358	CDS	NODE_13_length_109421_cov_64.519	13381	15909	2529	Phage tail fiber protein	Phage tail fiber proteins
fig|290339.32.peg.359	CDS	NODE_12_length_112496_cov_142.574	88090	87263	828	Methylglyoxal reductase, acetol producing (EC 1.1.1.-) / 2,5-diketo-D-gluconate reductase A (EC 1.1.1.274)	D-gluconate and ketogluconates metabolism	fig|290339.31.peg.359	CDS	NODE_13_length_109421_cov_64.519	15999	16322	324	FIG00925047: hypothetical protein	- none -
fig|290339.32.peg.360	CDS	NODE_12_length_112496_cov_142.574	89359	88196	1164	Hypothetical oxidoreductase YqhD (EC 1.1.-.-)	- none -	fig|290339.31.peg.360	CDS	NODE_13_length_109421_cov_64.519	16334	17026	693	Structural protein P5	- none -
fig|290339.32.peg.361	CDS	NODE_12_length_112496_cov_142.574	89550	90443	894	Hypothetical transcriptional regulator YqhC	- none -	fig|290339.31.peg.361	CDS	NODE_13_length_109421_cov_64.519	17028	17279	252	hypothetical protein	- none -
fig|290339.32.peg.362	CDS	NODE_12_length_112496_cov_142.574	91125	90472	654	DedA family inner membrane protein YghB	DedA family of inner membrane proteins	fig|290339.31.peg.362	CDS	NODE_13_length_109421_cov_64.519	18642	17431	1212	hypothetical protein	- none -
fig|290339.32.peg.363	CDS	NODE_12_length_112496_cov_142.574	92430	91243	1188	Cystathionine beta-lyase (EC 4.4.1.8)	L-Cystine Uptake and Metabolism; <br>Methionine Biosynthesis	fig|290339.31.peg.363	CDS	NODE_13_length_109421_cov_64.519	18832	19497	666	Chromosome partitioning protein ParA	- none -
fig|290339.32.peg.364	CDS	NODE_12_length_112496_cov_142.574	92429	92635	207	hypothetical protein	- none -	fig|290339.31.peg.364	CDS	NODE_13_length_109421_cov_64.519	19632	19856	225	hypothetical protein	- none -
fig|290339.32.peg.365	CDS	NODE_12_length_112496_cov_142.574	92680	93414	735	MotA/TolQ/ExbB proton channel family protein	Ton and Tol transport systems	fig|290339.31.peg.365	CDS	NODE_13_length_109421_cov_64.519	21312	22037	726	FIG01048569: hypothetical protein	- none -
fig|290339.32.peg.366	CDS	NODE_12_length_112496_cov_142.574	93419	93844	426	Biopolymer transport protein ExbD/TolR	Ton and Tol transport systems	fig|290339.31.peg.366	CDS	NODE_13_length_109421_cov_64.519	22098	23438	1341	FIG01049046: hypothetical protein	- none -
fig|290339.32.peg.367	CDS	NODE_12_length_112496_cov_142.574	94811	93915	897	FIG00553873: hypothetical protein	- none -	fig|290339.31.peg.367	CDS	NODE_13_length_109421_cov_64.519	23615	24730	1116	DNA primase (EC 2.7.7.-)	CBSS-349161.4.peg.2417; <br>Macromolecular synthesis operon
fig|290339.32.peg.368	CDS	NODE_12_length_112496_cov_142.574	94981	95721	741	L-fucose operon activator	- none -	fig|290339.31.peg.368	CDS	NODE_13_length_109421_cov_64.519	25307	26101	795	hypothetical protein	- none -
fig|290339.32.peg.369	CDS	NODE_12_length_112496_cov_142.574	96126	95707	420	Putative cytoplasmic protein	- none -	fig|290339.31.peg.369	CDS	NODE_13_length_109421_cov_64.519	26183	26647	465	FIG01220836: hypothetical protein	- none -
fig|290339.32.peg.370	CDS	NODE_12_length_112496_cov_142.574	96533	96132	402	FIG00553919: hypothetical protein	- none -	fig|290339.31.peg.370	CDS	NODE_13_length_109421_cov_64.519	26682	28004	1323	Putative DNA ligase	- none -
fig|290339.32.peg.371	CDS	NODE_12_length_112496_cov_142.574	96639	97139	501	Putative ATP-dependent RNA helicase-like protein	- none -	fig|290339.31.peg.371	CDS	NODE_13_length_109421_cov_64.519	28004	28180	177	hypothetical protein	- none -
fig|290339.32.peg.372	CDS	NODE_12_length_112496_cov_142.574	97215	97712	498	Putative membrane protein	- none -	fig|290339.31.peg.372	CDS	NODE_13_length_109421_cov_64.519	28164	28379	216	FIG01049377: hypothetical protein	- none -
fig|290339.32.peg.373	CDS	NODE_12_length_112496_cov_142.574	97876	99006	1131	Putative inner membrane protein	- none -	fig|290339.31.peg.373	CDS	NODE_13_length_109421_cov_64.519	28525	28860	336	putative C-type natriuretic protein	- none -
fig|290339.32.peg.374	CDS	NODE_12_length_112496_cov_142.574	100458	99079	1380	Maltoporin (maltose/maltodextrin high-affinity receptor, phage lambda receptor protein)	Maltose and Maltodextrin Utilization; <br>Trehalose Uptake and Utilization	fig|290339.31.peg.374	CDS	NODE_13_length_109421_cov_64.519	31796	32569	774	Phosphate starvation-inducible protein PhoH, predicted ATPase	CBSS-56780.10.peg.1536; <br>CBSS-56780.10.peg.1536; <br>Glycyl-tRNA synthetase containing cluster; <br>Phosphate metabolism; <br>Phosphate metabolism; <br>tRNA-methylthiotransferase containing cluster; <br>tRNA-methylthiotransferase containing cluster
fig|290339.32.peg.375	CDS	NODE_12_length_112496_cov_142.574	100924	100619	306	PTS system, cellobiose-specific IIA component (EC 2.7.1.69)	Beta-Glucoside Metabolism	fig|290339.31.peg.375	CDS	NODE_13_length_109421_cov_64.519	32638	32784	147	hypothetical protein	- none -
fig|290339.32.peg.376	CDS	NODE_12_length_112496_cov_142.574	102385	101060	1326	PTS system, cellobiose-specific IIC component (EC 2.7.1.69)	Beta-Glucoside Metabolism	fig|290339.31.peg.376	CDS	NODE_13_length_109421_cov_64.519	32800	33165	366	gene 66 protein	- none -
fig|290339.32.peg.377	CDS	NODE_12_length_112496_cov_142.574	102716	102402	315	PTS system, cellobiose-specific IIB component (EC 2.7.1.69)	Beta-Glucoside Metabolism	fig|290339.31.peg.377	CDS	NODE_13_length_109421_cov_64.519	33165	33410	246	Glutaredoxin 1	Glutaredoxins; <br>Glutathione: Redox cycle
fig|290339.32.peg.378	CDS	NODE_12_length_112496_cov_142.574	103020	102853	168	hypothetical protein	- none -	fig|290339.31.peg.378	CDS	NODE_13_length_109421_cov_64.519	33998	34114	117	hypothetical protein	- none -
fig|290339.32.peg.379	CDS	NODE_12_length_112496_cov_142.574	103067	103960	894	Catabolite control protein A	HPr catabolite repression system	fig|290339.31.peg.379	CDS	NODE_13_length_109421_cov_64.519	34707	35810	1104	Integrase	- none -
fig|290339.32.peg.380	CDS	NODE_12_length_112496_cov_142.574	104610	103990	621	Inner membrane protein yjdF	- none -	fig|290339.31.peg.380	CDS	NODE_13_length_109421_cov_64.519	36191	35805	387	FIG01220457: hypothetical protein	- none -
fig|290339.32.peg.381	CDS	NODE_12_length_112496_cov_142.574	105161	106144	984	VgrG protein	Type VI secretion systems; <br>USS-DB-7	fig|290339.31.peg.381	CDS	NODE_13_length_109421_cov_64.519	36503	36661	159	hypothetical protein	- none -
fig|290339.32.peg.382	CDS	NODE_12_length_112496_cov_142.574	106195	107451	1257	VgrG protein	Type VI secretion systems; <br>USS-DB-7	fig|290339.31.peg.382	CDS	NODE_13_length_109421_cov_64.519	36768	39098	2331	Aerobic cobaltochelatase CobT subunit (EC 6.6.1.2)	- none -
fig|290339.32.peg.383	CDS	NODE_12_length_112496_cov_142.574	107467	109485	2019	FIG00553622: hypothetical protein	- none -	fig|290339.31.peg.383	CDS	NODE_13_length_109421_cov_64.519	39193	40428	1236	putative porphyrin biosynthetic protein	- none -
fig|290339.32.peg.384	CDS	NODE_12_length_112496_cov_142.574	110201	110557	357	hypothetical protein	- none -	fig|290339.31.peg.384	CDS	NODE_13_length_109421_cov_64.519	40830	40657	174	hypothetical protein	- none -
fig|290339.32.peg.385	CDS	NODE_12_length_112496_cov_142.574	110565	111746	1182	Phage protein	- none -	fig|290339.31.peg.385	CDS	NODE_13_length_109421_cov_64.519	40876	43404	2529	DNA polymerase III alpha subunit (EC 2.7.7.7)	Phage replication
fig|290339.32.peg.386	CDS	NODE_13_length_108778_cov_158.441	349	1050	702	Transcriptional regulator, GntR family	- none -	fig|290339.31.peg.386	CDS	NODE_13_length_109421_cov_64.519	43527	44126	600	DNA polymerase III alpha subunit (EC 2.7.7.7)	Phage replication
fig|290339.32.peg.387	CDS	NODE_13_length_108778_cov_158.441	1064	2458	1395	Permeases of the major facilitator superfamily	- none -	fig|290339.31.peg.387	CDS	NODE_13_length_109421_cov_64.519	46107	45544	564	putative DNA-binding protein	- none -
fig|290339.32.peg.388	CDS	NODE_13_length_108778_cov_158.441	3447	2455	993	Ribose operon repressor	D-ribose utilization	fig|290339.31.peg.388	CDS	NODE_13_length_109421_cov_64.519	46365	46490	126	Mobile element protein	- none -
fig|290339.32.peg.389	CDS	NODE_13_length_108778_cov_158.441	4383	3454	930	Ribokinase (EC 2.7.1.15)	D-ribose utilization; <br>Deoxyribose and Deoxynucleoside Catabolism	fig|290339.31.peg.389	CDS	NODE_13_length_109421_cov_64.519	46514	47347	834	Mobile element protein	- none -
fig|290339.32.peg.390	CDS	NODE_13_length_108778_cov_158.441	5336	4449	888	Ribose ABC transport system, periplasmic ribose-binding protein RbsB (TC 3.A.1.2.1)	D-ribose utilization	fig|290339.31.peg.390	CDS	NODE_13_length_109421_cov_64.519	47749	48222	474	FIG01219798: hypothetical protein	- none -
fig|290339.32.peg.391	CDS	NODE_13_length_108778_cov_158.441	6328	5363	966	Ribose ABC transport system, permease protein RbsC (TC 3.A.1.2.1)	D-ribose utilization	fig|290339.31.peg.391	CDS	NODE_13_length_109421_cov_64.519	48342	49352	1011	FIG01363442: possible membrane protein	- none -
fig|290339.32.peg.392	CDS	NODE_13_length_108778_cov_158.441	7841	6336	1506	Ribose ABC transport system, ATP-binding protein RbsA (TC 3.A.1.2.1)	D-ribose utilization	fig|290339.31.peg.392	CDS	NODE_13_length_109421_cov_64.519	49413	50357	945	DNA polymerase I (EC 2.7.7.7)	DNA Repair Base Excision
fig|290339.32.peg.393	CDS	NODE_13_length_108778_cov_158.441	8280	7849	432	Ribose ABC transport system, high affinity permease RbsD (TC 3.A.1.2.1)	D-ribose utilization	fig|290339.31.peg.393	CDS	NODE_13_length_109421_cov_64.519	50357	50623	267	hypothetical protein	- none -
fig|290339.32.peg.394	CDS	NODE_13_length_108778_cov_158.441	10331	8460	1872	Kup system potassium uptake protein	Potassium homeostasis	fig|290339.31.peg.394	CDS	NODE_13_length_109421_cov_64.519	50626	51705	1080	RecA protein	DNA repair, bacterial; <br>DNA repair, bacterial RecFOR pathway; <br>DNA repair, bacterial UmuCD system; <br>DNA repair system including RecA, MutS and a hypothetical protein; <br>RecA and RecX
fig|290339.32.peg.395	CDS	NODE_13_length_108778_cov_158.441	10570	12051	1482	Putative regulator protein	- none -	fig|290339.31.peg.395	CDS	NODE_13_length_109421_cov_64.519	51843	52262	420	FIG01220301: hypothetical protein	- none -
fig|290339.32.peg.396	CDS	NODE_13_length_108778_cov_158.441	12045	13496	1452	FIG00554121: hypothetical protein	- none -	fig|290339.31.peg.396	CDS	NODE_13_length_109421_cov_64.519	52404	52604	201	hypothetical protein	- none -
fig|290339.32.peg.397	CDS	NODE_13_length_108778_cov_158.441	14490	13498	993	Aspartate--ammonia ligase (EC 6.3.1.1)	CBSS-262728.1.peg.1737; <br>Glutamine, Glutamate, Aspartate and Asparagine Biosynthesis	fig|290339.31.peg.397	CDS	NODE_13_length_109421_cov_64.519	53159	53371	213	FIG01221461: hypothetical protein	- none -
fig|290339.32.peg.398	CDS	NODE_13_length_108778_cov_158.441	14643	15101	459	Regulatory protein AsnC	CBSS-262728.1.peg.1737	fig|290339.31.peg.398	CDS	NODE_13_length_109421_cov_64.519	54736	53930	807	DNA replication protein	- none -
fig|290339.32.peg.399	CDS	NODE_13_length_108778_cov_158.441	15191	15631	441	Flavoprotein MioC	Flavodoxin	fig|290339.31.peg.399	CDS	NODE_13_length_109421_cov_64.519	55353	55997	645	FIG01220079: hypothetical protein	- none -
fig|290339.32.peg.400	CDS	NODE_13_length_108778_cov_158.441	16078	17901	1824	tRNA uridine 5-carboxymethylaminomethyl modification enzyme GidA	Cell Division Subsystem including YidCD; <br>RNA modification and chromosome partitioning cluster; <br>mnm5U34 biosynthesis bacteria; <br>tRNA modification Bacteria	fig|290339.31.peg.400	CDS	NODE_13_length_109421_cov_64.519	56863	57816	954	Exonuclease SbcD	DNA repair, bacterial; <br>Rad50-Mre11 DNA repair cluster
fig|290339.32.peg.401	CDS	NODE_13_length_108778_cov_158.441	17958	18581	624	rRNA small subunit 7-methylguanosine (m7G) methyltransferase GidB	Cell Division Subsystem including YidCD; <br>RNA methylation; <br>RNA modification and chromosome partitioning cluster	fig|290339.31.peg.401	CDS	NODE_13_length_109421_cov_64.519	58046	59962	1917	Exonuclease SbcC	DNA repair, bacterial; <br>Rad50-Mre11 DNA repair cluster
fig|290339.32.peg.402	CDS	NODE_13_length_108778_cov_158.441	19191	19571	381	ATP synthase protein I	- none -	fig|290339.31.peg.402	CDS	NODE_13_length_109421_cov_64.519	59952	60698	747	FIG01220143: hypothetical protein	- none -
fig|290339.32.peg.403	CDS	NODE_13_length_108778_cov_158.441	19580	20398	819	ATP synthase F0 sector subunit a (EC 3.6.3.14)	- none -	fig|290339.31.peg.403	CDS	NODE_13_length_109421_cov_64.519	60708	61277	570	FIG01220096: hypothetical protein	- none -
fig|290339.32.peg.404	CDS	NODE_13_length_108778_cov_158.441	20449	20688	240	ATP synthase F0 sector subunit c (EC 3.6.3.14)	- none -	fig|290339.31.peg.404	CDS	NODE_13_length_109421_cov_64.519	61354	63702	2349	Ribonucleotide reductase of class Ia (aerobic), alpha subunit (EC 1.17.4.1)	Ribonucleotide reduction
fig|290339.32.peg.405	CDS	NODE_13_length_108778_cov_158.441	20753	21223	471	ATP synthase F0 sector subunit b	- none -	fig|290339.31.peg.405	CDS	NODE_13_length_109421_cov_64.519	63834	64976	1143	Ribonucleotide reductase of class Ia (aerobic), beta subunit (EC 1.17.4.1)	Ribonucleotide reduction
fig|290339.32.peg.406	CDS	NODE_13_length_108778_cov_158.441	21238	21771	534	ATP synthase delta chain (EC 3.6.3.14)	- none -	fig|290339.31.peg.406	CDS	NODE_13_length_109421_cov_64.519	65058	65933	876	FIG01222944: hypothetical protein	- none -
fig|290339.32.peg.407	CDS	NODE_13_length_108778_cov_158.441	21784	23325	1542	ATP synthase alpha chain (EC 3.6.3.14)	- none -	fig|290339.31.peg.407	CDS	NODE_13_length_109421_cov_64.519	66268	67218	951	Thymidylate synthase (EC 2.1.1.45)	Folate Biosynthesis; <br>pyrimidine conversions
fig|290339.32.peg.408	CDS	NODE_13_length_108778_cov_158.441	23376	24239	864	ATP synthase gamma chain (EC 3.6.3.14)	- none -	fig|290339.31.peg.408	CDS	NODE_13_length_109421_cov_64.519	67238	67633	396	hypothetical protein	- none -
fig|290339.32.peg.409	CDS	NODE_13_length_108778_cov_158.441	24266	25648	1383	ATP synthase beta chain (EC 3.6.3.14)	- none -	fig|290339.31.peg.409	CDS	NODE_13_length_109421_cov_64.519	67630	68106	477	Dihydrofolate reductase (EC 1.5.1.3)	5-FCL-like protein; <br>EC49-61; <br>Folate Biosynthesis
fig|290339.32.peg.410	CDS	NODE_13_length_108778_cov_158.441	25675	26088	414	ATP synthase epsilon chain (EC 3.6.3.14)	- none -	fig|290339.31.peg.410	CDS	NODE_13_length_109421_cov_64.519	68157	68750	594	hypothetical protein	- none -
fig|290339.32.peg.411	CDS	NODE_13_length_108778_cov_158.441	26170	26331	162	hypothetical protein	- none -	fig|290339.31.peg.411	CDS	NODE_13_length_109421_cov_64.519	68814	69233	420	FIG01049755: hypothetical protein	- none -
fig|290339.32.peg.412	CDS	NODE_13_length_108778_cov_158.441	26446	27801	1356	N-acetylglucosamine-1-phosphate uridyltransferase (EC 2.7.7.23) / Glucosamine-1-phosphate N-acetyltransferase (EC 2.3.1.157)	Peptidoglycan Biosynthesis; <br>Peptidoglycan Biosynthesis; <br>Sialic Acid Metabolism; <br>Sialic Acid Metabolism; <br>Transcription repair cluster; <br>Transcription repair cluster; <br>UDP-N-acetylmuramate from Fructose-6-phosphate Biosynthesis; <br>UDP-N-acetylmuramate from Fructose-6-phosphate Biosynthesis	fig|290339.31.peg.412	CDS	NODE_13_length_109421_cov_64.519	69243	69800	558	DNA polymerase III epsilon subunit (EC 2.7.7.7)	CBSS-228410.1.peg.134; <br>CBSS-342610.3.peg.1536
fig|290339.32.peg.413	CDS	NODE_13_length_108778_cov_158.441	28029	29858	1830	Glucosamine--fructose-6-phosphate aminotransferase [isomerizing] (EC 2.6.1.16)	Sialic Acid Metabolism; <br>UDP-N-acetylmuramate from Fructose-6-phosphate Biosynthesis	fig|290339.31.peg.413	CDS	NODE_13_length_109421_cov_64.519	69922	70725	804	FIG01049711: hypothetical protein	- none -
fig|290339.32.peg.414	CDS	NODE_13_length_108778_cov_158.441	29938	30543	606	FIG00553590: hypothetical protein	- none -	fig|290339.31.peg.414	CDS	NODE_13_length_109421_cov_64.519	70783	70944	162	hypothetical protein	- none -
fig|290339.32.peg.415	CDS	NODE_13_length_108778_cov_158.441	30914	30588	327	hypothetical protein	- none -	fig|290339.31.peg.415	CDS	NODE_13_length_109421_cov_64.519	71227	71060	168	hypothetical protein	- none -
fig|290339.32.peg.416	CDS	NODE_13_length_108778_cov_158.441	31113	32153	1041	Phosphate ABC transporter, periplasmic phosphate-binding protein PstS (TC 3.A.1.7.1)	High affinity phosphate transporter and control of PHO regulon; <br>PhoR-PhoB two-component regulatory system; <br>Phosphate metabolism	fig|290339.31.peg.416	CDS	NODE_13_length_109421_cov_64.519	72097	72573	477	putative DNA methylase	- none -
fig|290339.32.peg.417	CDS	NODE_13_length_108778_cov_158.441	32293	33252	960	Phosphate transport system permease protein PstC (TC 3.A.1.7.1)	High affinity phosphate transporter and control of PHO regulon; <br>Phosphate metabolism	fig|290339.31.peg.417	CDS	NODE_13_length_109421_cov_64.519	72773	73003	231	hypothetical protein	- none -
fig|290339.32.peg.418	CDS	NODE_13_length_108778_cov_158.441	33252	34142	891	Phosphate transport system permease protein PstA (TC 3.A.1.7.1)	High affinity phosphate transporter and control of PHO regulon; <br>Phosphate metabolism	fig|290339.31.peg.418	CDS	NODE_13_length_109421_cov_64.519	73726	74196	471	Ribonuclease HI (EC 3.1.26.4)	CBSS-228410.1.peg.134; <br>CBSS-342610.3.peg.1536; <br>Ribonuclease H
fig|290339.32.peg.419	CDS	NODE_13_length_108778_cov_158.441	34193	34966	774	Phosphate transport ATP-binding protein PstB (TC 3.A.1.7.1)	High affinity phosphate transporter and control of PHO regulon; <br>Phosphate metabolism	fig|290339.31.peg.419	CDS	NODE_13_length_109421_cov_64.519	74898	75014	117	hypothetical protein	- none -
fig|290339.32.peg.420	CDS	NODE_13_length_108778_cov_158.441	35025	35750	726	Phosphate transport system regulatory protein PhoU	High affinity phosphate transporter and control of PHO regulon; <br>Phosphate metabolism	fig|290339.31.peg.420	CDS	NODE_13_length_109421_cov_64.519	75080	75505	426	FIG00638630: hypothetical protein	- none -
fig|290339.32.peg.421	CDS	NODE_13_length_108778_cov_158.441	35863	37035	1173	Endo-1,4-beta-xylanase A precursor (EC 3.2.1.8)	D-Galacturonate and D-Glucuronate Utilization; <br>Xylose utilization	fig|290339.31.peg.421	CDS	NODE_13_length_109421_cov_64.519	75505	75660	156	hypothetical protein	- none -
fig|290339.32.peg.422	CDS	NODE_13_length_108778_cov_158.441	37880	37215	666	Putative phosphatase YieH	2-phosphoglycolate salvage	fig|290339.31.peg.422	CDS	NODE_13_length_109421_cov_64.519	75916	76365	450	hypothetical protein	- none -
fig|290339.32.peg.423	CDS	NODE_13_length_108778_cov_158.441	38050	39387	1338	Xanthine/uracil/thiamine/ascorbate permease family protein	Purine Utilization	fig|290339.31.peg.423	CDS	NODE_13_length_109421_cov_64.519	79887	76771	3117	Type I restriction-modification system, restriction subunit R (EC 3.1.21.3)	Restriction-Modification System; <br>Type I Restriction-Modification
fig|290339.32.peg.424	CDS	NODE_13_length_108778_cov_158.441	39989	39420	570	FIG00553873: hypothetical protein	- none -	fig|290339.31.peg.424	CDS	NODE_13_length_109421_cov_64.519	81215	80004	1212	Type I restriction-modification system, specificity subunit S (EC 3.1.21.3)	Restriction-Modification System; <br>Type I Restriction-Modification
fig|290339.32.peg.425	CDS	NODE_13_length_108778_cov_158.441	40763	40014	750	FIG004212: hypothetical protein	- none -	fig|290339.31.peg.425	CDS	NODE_13_length_109421_cov_64.519	82774	81212	1563	Type I restriction-modification system, DNA-methyltransferase subunit M (EC 2.1.1.72)	Restriction-Modification System; <br>Type I Restriction-Modification
fig|290339.32.peg.426	CDS	NODE_13_length_108778_cov_158.441	41838	40978	861	Transcriptional Regulator, LysR family	- none -	fig|290339.31.peg.426	CDS	NODE_13_length_109421_cov_64.519	82990	84678	1689	FIG01048214: hypothetical protein	- none -
fig|290339.32.peg.427	CDS	NODE_13_length_108778_cov_158.441	42083	42829	747	FIG00553872: hypothetical protein	- none -	fig|290339.31.peg.427	CDS	NODE_13_length_109421_cov_64.519	84734	84889	156	hypothetical protein	- none -
fig|290339.32.peg.428	CDS	NODE_13_length_108778_cov_158.441	42813	43295	483	Ribosomal-protein-S18p-alanine acetyltransferase (EC 2.3.1.-)	Bacterial RNA-metabolizing Zn-dependent hydrolases; <br>Conserved gene cluster associated with Met-tRNA formyltransferase; <br>Possible RNA modification and stress response cluster; <br>Ribosome biogenesis bacterial; <br>YrdC-YciO-Sua5 protein family	fig|290339.31.peg.428	CDS	NODE_13_length_109421_cov_64.519	85165	85320	156	hypothetical protein	- none -
fig|290339.32.peg.429	CDS	NODE_13_length_108778_cov_158.441	43277	43999	723	COG1296: Predicted branched-chain amino acid permease (azaleucine resistance)	- none -	fig|290339.31.peg.429	CDS	NODE_13_length_109421_cov_64.519	85553	86467	915	hypothetical protein	- none -
fig|290339.32.peg.430	CDS	NODE_13_length_108778_cov_158.441	43975	44301	327	FIG00554971: hypothetical protein	- none -	fig|290339.31.peg.430	CDS	NODE_13_length_109421_cov_64.519	87090	88028	939	hypothetical protein	- none -
fig|290339.32.peg.431	CDS	NODE_13_length_108778_cov_158.441	44342	45256	915	FIG00554200: hypothetical protein	- none -	fig|290339.31.peg.431	CDS	NODE_13_length_109421_cov_64.519	88412	88170	243	hypothetical protein	- none -
fig|290339.32.peg.432	CDS	NODE_13_length_108778_cov_158.441	45316	45714	399	Rhodanese-related sulfurtransferase	- none -	fig|290339.31.peg.432	CDS	NODE_13_length_109421_cov_64.519	88558	88773	216	hypothetical protein	- none -
fig|290339.32.peg.433	CDS	NODE_13_length_108778_cov_158.441	45824	45675	150	hypothetical protein	- none -	fig|290339.31.peg.433	CDS	NODE_13_length_109421_cov_64.519	88874	89002	129	hypothetical protein	- none -
fig|290339.32.peg.434	CDS	NODE_13_length_108778_cov_158.441	46292	46435	144	hypothetical protein	- none -	fig|290339.31.peg.434	CDS	NODE_13_length_109421_cov_64.519	89143	89454	312	hypothetical protein	- none -
fig|290339.32.peg.435	CDS	NODE_13_length_108778_cov_158.441	47910	46546	1365	GTPase and tRNA-U34 5-formylation enzyme TrmE	Cell Division Subsystem including YidCD; <br>RNA modification and chromosome partitioning cluster; <br>RNA modification cluster; <br>mnm5U34 biosynthesis bacteria; <br>tRNA modification Bacteria	fig|290339.31.peg.435	CDS	NODE_13_length_109421_cov_64.519	89582	89977	396	Phage protein	- none -
fig|290339.32.peg.436	CDS	NODE_13_length_108778_cov_158.441	49612	48011	1602	Inner membrane protein translocase component YidC, long form	CTP synthase (EC 6.3.4.2) cluster; <br>Cell Division Subsystem including YidCD; <br>RNA modification cluster	fig|290339.31.peg.436	CDS	NODE_13_length_109421_cov_64.519	90266	90481	216	hypothetical protein	- none -
fig|290339.32.peg.437	CDS	NODE_13_length_108778_cov_158.441	50000	49887	114	Ribonuclease P protein component (EC 3.1.26.5)	Cell Division Subsystem including YidCD; <br>RNA modification cluster; <br>tRNA processing	fig|290339.31.peg.437	CDS	NODE_13_length_109421_cov_64.519	90484	90765	282	FIG01049758: hypothetical protein	- none -
fig|290339.32.peg.438	CDS	NODE_13_length_108778_cov_158.441	50067	50210	144	FIG00905621: hypothetical protein	- none -	fig|290339.31.peg.438	CDS	NODE_13_length_109421_cov_64.519	90970	91452	483	hypothetical protein	- none -
fig|290339.32.peg.439	CDS	NODE_13_length_108778_cov_158.441	50401	50261	141	LSU ribosomal protein L34p	Cell Division Subsystem including YidCD; <br>RNA modification cluster	fig|290339.31.peg.439	CDS	NODE_13_length_109421_cov_64.519	91853	91719	135	hypothetical protein	- none -
fig|290339.32.peg.440	CDS	NODE_13_length_108778_cov_158.441	51078	52394	1317	Chromosomal replication initiator protein DnaA	Cell Division Subsystem including YidCD; <br>DNA replication cluster 1	fig|290339.31.peg.440	CDS	NODE_13_length_109421_cov_64.519	92763	92113	651	hypothetical protein	- none -
fig|290339.32.peg.441	CDS	NODE_13_length_108778_cov_158.441	52399	53499	1101	DNA polymerase III beta subunit (EC 2.7.7.7)	Cell Division Subsystem including YidCD; <br>DNA replication cluster 1	fig|290339.31.peg.441	CDS	NODE_13_length_109421_cov_64.519	92833	92958	126	hypothetical protein	- none -
fig|290339.32.peg.442	CDS	NODE_13_length_108778_cov_158.441	53673	54746	1074	DNA recombination and repair protein RecF	Cell Division Subsystem including YidCD; <br>DNA repair, bacterial RecFOR pathway; <br>DNA replication cluster 1; <br>Hypothetical Coupled to RecF	fig|290339.31.peg.442	CDS	NODE_13_length_109421_cov_64.519	93835	93389	447	Transcriptional regulator, ArsR family	- none -
fig|290339.32.peg.443	CDS	NODE_13_length_108778_cov_158.441	54775	57189	2415	DNA gyrase subunit B (EC 5.99.1.3)	Cell Division Subsystem including YidCD; <br>DNA gyrase subunits; <br>DNA replication cluster 1; <br>DNA topoisomerases, Type II, ATP-dependent; <br>Resistance to fluoroquinolones	fig|290339.31.peg.443	CDS	NODE_13_length_109421_cov_64.519	94446	94832	387	hypothetical protein	- none -
fig|290339.32.peg.444	CDS	NODE_13_length_108778_cov_158.441	57462	58274	813	Promiscuous sugar phosphatase YidA, haloacid dehalogenase-like phosphatase family	- none -	fig|290339.31.peg.444	CDS	NODE_13_length_109421_cov_64.519	95055	94918	138	FIG01220643: hypothetical protein	- none -
fig|290339.32.peg.445	CDS	NODE_13_length_108778_cov_158.441	58640	58816	177	hypothetical protein	- none -	fig|290339.31.peg.445	CDS	NODE_13_length_109421_cov_64.519	96758	95199	1560	putative helicase	- none -
fig|290339.32.peg.446	CDS	NODE_13_length_108778_cov_158.441	59051	59734	684	D-Galactonate repressor DgoR	D-galactonate catabolism	fig|290339.31.peg.446	CDS	NODE_13_length_109421_cov_64.519	96841	97521	681	hypothetical protein	- none -
fig|290339.32.peg.447	CDS	NODE_13_length_108778_cov_158.441	59731	60615	885	2-dehydro-3-deoxygalactonokinase (EC 2.7.1.58)	D-galactonate catabolism	fig|290339.31.peg.447	CDS	NODE_13_length_109421_cov_64.519	97521	98189	669	DNA modification methylase	- none -
fig|290339.32.peg.448	CDS	NODE_13_length_108778_cov_158.441	60599	61216	618	2-dehydro-3-deoxyphosphogalactonate aldolase (EC 4.1.2.21)	D-galactonate catabolism	fig|290339.31.peg.448	CDS	NODE_13_length_109421_cov_64.519	98186	98824	639	Methionine ABC transporter ATP-binding protein	Methionine Biosynthesis; <br>Methionine Degradation
fig|290339.32.peg.449	CDS	NODE_13_length_108778_cov_158.441	61213	62361	1149	Galactonate dehydratase (EC 4.2.1.6)	D-galactonate catabolism; <br>Muconate lactonizing enzyme family	fig|290339.31.peg.449	CDS	NODE_13_length_109421_cov_64.519	98817	99071	255	hypothetical protein	- none -
fig|290339.32.peg.450	CDS	NODE_13_length_108778_cov_158.441	62687	63979	1293	D-galactonate transporter	D-galactonate catabolism	fig|290339.31.peg.450	CDS	NODE_13_length_109421_cov_64.519	99068	99967	900	hypothetical protein	- none -
fig|290339.32.peg.451	CDS	NODE_13_length_108778_cov_158.441	64116	65435	1320	Nitrate/nitrite transporter	Nitrate and nitrite ammonification	fig|290339.31.peg.451	CDS	NODE_13_length_109421_cov_64.519	99977	100243	267	RGD cell attachment site containing protein	- none -
fig|290339.32.peg.452	CDS	NODE_13_length_108778_cov_158.441	65432	66364	933	D-3-phosphoglycerate dehydrogenase (EC 1.1.1.95)	Glycine and Serine Utilization; <br>Pyridoxin (Vitamin B6) Biosynthesis; <br>Serine Biosynthesis	fig|290339.31.peg.452	CDS	NODE_13_length_109421_cov_64.519	100439	101080	642	FIG01221212: hypothetical protein	- none -
fig|290339.32.peg.453	CDS	NODE_13_length_108778_cov_158.441	66426	67688	1263	Uncharacterized protein YidR	Mediator of hyperadherence YidE in Enterobacteria and its conserved region	fig|290339.31.peg.453	CDS	NODE_13_length_109421_cov_64.519	101200	102339	1140	may contain ATP/GTP binding motif	- none -
fig|290339.32.peg.454	CDS	NODE_13_length_108778_cov_158.441	67940	67689	252	Outer membrane lipoprotein YidQ	Mediator of hyperadherence YidE in Enterobacteria and its conserved region	fig|290339.31.peg.454	CDS	NODE_13_length_109421_cov_64.519	102372	103946	1575	FIG01220862: hypothetical protein	- none -
fig|290339.32.peg.455	CDS	NODE_13_length_108778_cov_158.441	68320	68736	417	16 kDa heat shock protein A	Mediator of hyperadherence YidE in Enterobacteria and its conserved region	fig|290339.31.peg.455	CDS	NODE_13_length_109421_cov_64.519	103969	104862	894	FIG01220709: hypothetical protein	- none -
fig|290339.32.peg.456	CDS	NODE_13_length_108778_cov_158.441	68848	69333	486	16 kDa heat shock protein B	Mediator of hyperadherence YidE in Enterobacteria and its conserved region	fig|290339.31.peg.456	CDS	NODE_13_length_109421_cov_64.519	104888	105769	882	FIG01220982: hypothetical protein	- none -
fig|290339.32.peg.457	CDS	NODE_13_length_108778_cov_158.441	70110	69394	717	HTH-type transcriptional regulator YidP	Mediator of hyperadherence YidE in Enterobacteria and its conserved region	fig|290339.31.peg.457	CDS	NODE_13_length_109421_cov_64.519	106094	106279	186	hypothetical protein	- none -
fig|290339.32.peg.458	CDS	NODE_13_length_108778_cov_158.441	70332	71948	1617	PTS system, maltose and glucose-specific IIC component (EC 2.7.1.69) / PTS system, maltose and glucose-specific IIB component (EC 2.7.1.69)	Maltose and Maltodextrin Utilization; <br>Maltose and Maltodextrin Utilization	fig|290339.31.peg.458	CDS	NODE_13_length_109421_cov_64.519	106279	107112	834	hypothetical protein	- none -
fig|290339.32.peg.459	CDS	NODE_13_length_108778_cov_158.441	71945	73267	1323	Maltose-6&#39;-phosphate glucosidase (EC 3.2.1.122)	Maltose and Maltodextrin Utilization; <br>Trehalose Uptake and Utilization	fig|290339.31.peg.459	CDS	NODE_13_length_109421_cov_64.519	107210	107554	345	FIG01220510: hypothetical protein	- none -
fig|290339.32.peg.460	CDS	NODE_13_length_108778_cov_158.441	73386	73733	348	Putative inner membrane protein	- none -	fig|290339.31.peg.460	CDS	NODE_13_length_109421_cov_64.519	108020	108403	384	FIG01221386: hypothetical protein	- none -
fig|290339.32.peg.461	CDS	NODE_13_length_108778_cov_158.441	73723	74064	342	Putative inner membrane protein	- none -	fig|290339.31.peg.461	CDS	NODE_13_length_109421_cov_64.519	108478	109224	747	FIG01221250: hypothetical protein	- none -
fig|290339.32.peg.462	CDS	NODE_13_length_108778_cov_158.441	76316	75138	1179	Multidrug resistance protein D	- none -	fig|290339.31.peg.462	CDS	NODE_14_length_102672_cov_155.88	1064	303	762	Glutamate racemase (EC 5.1.1.3)	Glutamine, Glutamate, Aspartate and Asparagine Biosynthesis; <br>Peptidoglycan Biosynthesis
fig|290339.32.peg.463	CDS	NODE_13_length_108778_cov_158.441	76980	76528	453	GCN5-related N-acetyltransferase	- none -	fig|290339.31.peg.463	CDS	NODE_14_length_102672_cov_155.88	2955	1099	1857	Outer membrane vitamin B12 receptor BtuB	- none -
fig|290339.32.peg.464	CDS	NODE_13_length_108778_cov_158.441	77034	77162	129	hypothetical protein	- none -	fig|290339.31.peg.464	CDS	NODE_14_length_102672_cov_155.88	3327	4427	1101	tRNA (uracil(54)-C5)-methyltransferase (EC 2.1.1.35)	RNA methylation; <br>tRNA modification Archaea; <br>tRNA modification Bacteria
fig|290339.32.peg.465	CDS	NODE_13_length_108778_cov_158.441	78377	78871	495	FIG00553474: hypothetical protein	- none -	fig|290339.31.peg.465	CDS	NODE_14_length_102672_cov_155.88	4814	4455	360	Putative inner membrane protein	- none -
fig|290339.32.peg.466	CDS	NODE_13_length_108778_cov_158.441	78896	79402	507	Type VI secretion lipoprotein/VasD	Type VI secretion systems	fig|290339.31.peg.466	CDS	NODE_14_length_102672_cov_155.88	5463	4825	639	Unsaturated fatty acid biosythesis repressor FabR, TetR family	- none -
fig|290339.32.peg.467	CDS	NODE_13_length_108778_cov_158.441	79427	80770	1344	Uncharacterized protein ImpJ/VasE	Type VI secretion systems; <br>USS-DB-7	fig|290339.31.peg.467	CDS	NODE_14_length_102672_cov_155.88	5657	7057	1401	Soluble pyridine nucleotide transhydrogenase (EC 1.6.1.1)	Phosphate metabolism
fig|290339.32.peg.468	CDS	NODE_13_length_108778_cov_158.441	80788	82023	1236	Outer membrane protein ImpK/VasF, OmpA/MotB domain	Type VI secretion systems; <br>USS-DB-7	fig|290339.31.peg.468	CDS	NODE_14_length_102672_cov_155.88	7957	7040	918	Hydrogen peroxide-inducible genes activator	LysR-family proteins in Escherichia coli; <br>LysR-family proteins in Salmonella enterica Typhimurium; <br>Oxidative stress; <br>Thioredoxin-disulfide reductase
fig|290339.32.peg.469	CDS	NODE_13_length_108778_cov_158.441	82025	85645	3621	IcmF-related protein	Type VI secretion systems	fig|290339.31.peg.469	CDS	NODE_14_length_102672_cov_155.88	9610	8237	1374	Argininosuccinate lyase (EC 4.3.2.1)	Arginine Biosynthesis -- gjo; <br>Arginine Biosynthesis extended
fig|290339.32.peg.470	CDS	NODE_13_length_108778_cov_158.441	85662	86372	711	Protein phosphatase ImpM	Type VI secretion systems; <br>USS-DB-7	fig|290339.31.peg.470	CDS	NODE_14_length_102672_cov_155.88	11025	9808	1218	Argininosuccinate synthase (EC 6.3.4.5)	Arginine Biosynthesis -- gjo; <br>Arginine Biosynthesis extended
fig|290339.32.peg.471	CDS	NODE_13_length_108778_cov_158.441	86382	87404	1023	Uncharacterized protein ImpA	Type VI secretion systems; <br>USS-DB-7	fig|290339.31.peg.471	CDS	NODE_14_length_102672_cov_155.88	11826	11053	774	Acetylglutamate kinase (EC 2.7.2.8)	Arginine Biosynthesis -- gjo; <br>Arginine Biosynthesis extended
fig|290339.32.peg.472	CDS	NODE_13_length_108778_cov_158.441	87480	88004	525	Uncharacterized protein ImpB	Type VI secretion systems; <br>USS-DB-7	fig|290339.31.peg.472	CDS	NODE_14_length_102672_cov_155.88	12848	11844	1005	N-acetyl-gamma-glutamyl-phosphate reductase (EC 1.2.1.38)	Arginine Biosynthesis -- gjo; <br>Arginine Biosynthesis extended
fig|290339.32.peg.473	CDS	NODE_13_length_108778_cov_158.441	88008	89507	1500	Uncharacterized protein ImpC	Type VI secretion systems; <br>USS-DB-7	fig|290339.31.peg.473	CDS	NODE_14_length_102672_cov_155.88	13029	14180	1152	Acetylornithine deacetylase (EC 3.5.1.16)	Arginine Biosynthesis -- gjo; <br>Arginine Biosynthesis extended
fig|290339.32.peg.474	CDS	NODE_13_length_108778_cov_158.441	89985	90254	270	Putative inner membrane protein (SciQ protein)	- none -	fig|290339.31.peg.474	CDS	NODE_14_length_102672_cov_155.88	14913	17525	2613	Phosphoenolpyruvate carboxylase (EC 4.1.1.31)	Fermentations: Mixed acid; <br>Pyruvate metabolism I: anaplerotic reactions, PEP
fig|290339.32.peg.475	CDS	NODE_13_length_108778_cov_158.441	90539	90745	207	hypothetical protein	- none -	fig|290339.31.peg.475	CDS	NODE_14_length_102672_cov_155.88	18684	17593	1092	COG3539: P pilus assembly protein, pilin FimA	- none -
fig|290339.32.peg.476	CDS	NODE_13_length_108778_cov_158.441	91002	91484	483	Uncharacterized protein ImpD	Type VI secretion systems; <br>USS-DB-7	fig|290339.31.peg.476	CDS	NODE_14_length_102672_cov_155.88	21462	18793	2670	FIG00553267: hypothetical protein	- none -
fig|290339.32.peg.477	CDS	NODE_13_length_108778_cov_158.441	91920	92291	372	FIG00553518: hypothetical protein	- none -	fig|290339.31.peg.477	CDS	NODE_14_length_102672_cov_155.88	21654	21508	147	COG3121: P pilus assembly protein, chaperone PapD	- none -
fig|290339.32.peg.478	CDS	NODE_13_length_108778_cov_158.441	92349	93338	990	hypothetical protein	- none -	fig|290339.31.peg.478	CDS	NODE_14_length_102672_cov_155.88	22203	21760	444	COG3121: P pilus assembly protein, chaperone PapD	- none -
fig|290339.32.peg.479	CDS	NODE_13_length_108778_cov_158.441	93575	93748	174	hypothetical protein	- none -	fig|290339.31.peg.479	CDS	NODE_14_length_102672_cov_155.88	22814	22257	558	Fimbrial protein precursor	- none -
fig|290339.32.peg.480	CDS	NODE_13_length_108778_cov_158.441	93848	95779	1932	Uncharacterized protein ImpI/VasC	Type VI secretion systems; <br>USS-DB-7	fig|290339.31.peg.480	CDS	NODE_14_length_102672_cov_155.88	25098	23440	1659	Malate:quinone oxidoreductase (EC 1.1.5.4)	TCA Cycle
fig|290339.32.peg.481	CDS	NODE_13_length_108778_cov_158.441	95776	96570	795	Protein phosphatase 2C-like:Protein phosphatase 2C-like	- none -	fig|290339.31.peg.481	CDS	NODE_14_length_102672_cov_155.88	26661	25372	1290	Methyl-accepting chemotaxis protein	- none -
fig|290339.32.peg.482	CDS	NODE_13_length_108778_cov_158.441	96589	97593	1005	FIG00634680: hypothetical protein	- none -	fig|290339.31.peg.482	CDS	NODE_14_length_102672_cov_155.88	26845	26729	117	hypothetical protein	- none -
fig|290339.32.peg.483	CDS	NODE_13_length_108778_cov_158.441	97619	98452	834	Protein of avirulence locus ImpE	Type VI secretion systems; <br>USS-DB-7	fig|290339.31.peg.483	CDS	NODE_14_length_102672_cov_155.88	27913	27008	906	5,10-methylenetetrahydrofolate reductase (EC 1.5.1.20)	5-FCL-like protein; <br>Methionine Biosynthesis; <br>One-carbon metabolism by tetrahydropterines; <br>Serine-glyoxylate cycle
fig|290339.32.peg.484	CDS	NODE_13_length_108778_cov_158.441	98445	99017	573	Uncharacterized protein ImpF	Type VI secretion systems; <br>USS-DB-7	fig|290339.31.peg.484	CDS	NODE_14_length_102672_cov_155.88	30737	28305	2433	Aspartokinase (EC 2.7.2.4) / Homoserine dehydrogenase (EC 1.1.1.3)	CBSS-216591.1.peg.168; <br>Lysine Biosynthesis DAP Pathway; <br>Lysine Biosynthesis DAP Pathway, GJO scratch; <br>Methionine Biosynthesis; <br>Threonine and Homoserine Biosynthesis; <br>Threonine and Homoserine Biosynthesis
fig|290339.32.peg.485	CDS	NODE_13_length_108778_cov_158.441	99020	100891	1872	Protein ImpG/VasA	Type VI secretion systems; <br>USS-DB-7	fig|290339.31.peg.485	CDS	NODE_14_length_102672_cov_155.88	31901	30747	1155	Cystathionine gamma-synthase (EC 2.5.1.48)	L-Cystine Uptake and Metabolism; <br>Methionine Biosynthesis
fig|290339.32.peg.486	CDS	NODE_13_length_108778_cov_158.441	100888	101931	1044	Uncharacterized protein ImpH/VasB	Type VI secretion systems; <br>USS-DB-7	fig|290339.31.peg.486	CDS	NODE_14_length_102672_cov_155.88	32182	32499	318	Methionine repressor MetJ	Methionine Biosynthesis
fig|290339.32.peg.487	CDS	NODE_13_length_108778_cov_158.441	102148	104763	2616	ClpB protein	Protein chaperones; <br>Proteolysis in bacteria, ATP-dependent; <br>Type VI secretion systems; <br>USS-DB-7	fig|290339.31.peg.487	CDS	NODE_14_length_102672_cov_155.88	32804	32592	213	LSU ribosomal protein L31p @ LSU ribosomal protein L31p, zinc-dependent	Ribosome LSU bacterial; <br>Ribosome LSU bacterial
fig|290339.32.peg.488	CDS	NODE_13_length_108778_cov_158.441	104794	106227	1434	Serine/threonine protein kinase (EC 2.7.11.1)	- none -	fig|290339.31.peg.488	CDS	NODE_14_length_102672_cov_155.88	33008	35203	2196	Helicase PriA essential for oriC/DnaA-independent DNA replication	Conserved gene cluster associated with Met-tRNA formyltransferase
fig|290339.32.peg.489	CDS	NODE_13_length_108778_cov_158.441	106352	107782	1431	Phospholipase A1	- none -	fig|290339.31.peg.489	CDS	NODE_14_length_102672_cov_155.88	35361	36395	1035	Transcriptional (co)regulator CytR	CytR regulation
fig|290339.32.peg.490	CDS	NODE_13_length_108778_cov_158.441	107779	108540	762	Accessory protein	- none -	fig|290339.31.peg.490	CDS	NODE_14_length_102672_cov_155.88	36482	37519	1038	Cell division protein FtsN	Bacterial Cytoskeleton
fig|290339.32.peg.491	CDS	NODE_14_length_96409_cov_149.982	475	1404	930	Homoserine O-succinyltransferase (EC 2.3.1.46)	Methionine Biosynthesis	fig|290339.31.peg.491	CDS	NODE_14_length_102672_cov_155.88	37611	38141	531	ATP-dependent protease HslV (EC 3.4.25.-)	Proteasome bacterial; <br>Proteolysis in bacteria, ATP-dependent
fig|290339.32.peg.492	CDS	NODE_14_length_96409_cov_149.982	1677	3275	1599	Malate synthase (EC 2.3.3.9)	Glyoxylate bypass; <br>Glyoxylate bypass cluster	fig|290339.31.peg.492	CDS	NODE_14_length_102672_cov_155.88	38151	39482	1332	ATP-dependent hsl protease ATP-binding subunit HslU	Proteasome bacterial; <br>Proteolysis in bacteria, ATP-dependent
fig|290339.32.peg.493	CDS	NODE_14_length_96409_cov_149.982	3310	4617	1308	Isocitrate lyase (EC 4.1.3.1)	Glyoxylate bypass; <br>Glyoxylate bypass cluster; <br>Serine-glyoxylate cycle	fig|290339.31.peg.493	CDS	NODE_14_length_102672_cov_155.88	39635	39489	147	hypothetical protein	- none -
fig|290339.32.peg.494	CDS	NODE_14_length_96409_cov_149.982	4879	6669	1791	Isocitrate dehydrogenase phosphatase (EC 2.7.11.5)/kinase (EC 3.1.3.-)	Glyoxylate bypass; <br>Glyoxylate bypass cluster	fig|290339.31.peg.494	CDS	NODE_14_length_102672_cov_155.88	39658	40590	933	1,4-dihydroxy-2-naphthoate polyprenyltransferase (EC 2.5.1.74)	Menaquinone and Phylloquinone Biosynthesis; <br>Menaquinone and Phylloquinone Biosynthesis -- gjo
fig|290339.32.peg.495	CDS	NODE_14_length_96409_cov_149.982	7549	6713	837	Acetate operon repressor	- none -	fig|290339.31.peg.495	CDS	NODE_14_length_102672_cov_155.88	40683	41168	486	Ribonuclease E inhibitor RraA	RNA processing and degradation, bacterial
fig|290339.32.peg.496	CDS	NODE_14_length_96409_cov_149.982	7571	7750	180	hypothetical protein	- none -	fig|290339.31.peg.496	CDS	NODE_14_length_102672_cov_155.88	41458	41219	240	FIG074102: hypothetical protein	- none -
fig|290339.32.peg.497	CDS	NODE_14_length_96409_cov_149.982	7747	11430	3684	5-methyltetrahydrofolate--homocysteine methyltransferase (EC 2.1.1.13)	Methionine Biosynthesis	fig|290339.31.peg.497	CDS	NODE_14_length_102672_cov_155.88	41894	42742	849	Glycerol uptake facilitator protein	Glycerol and Glycerol-3-phosphate Uptake and Utilization; <br>Osmoregulation
fig|290339.32.peg.498	CDS	NODE_14_length_96409_cov_149.982	11690	13321	1632	Sodium-dependent phosphate transporter	NhaA, NhaD and Sodium-dependent phosphate transporters; <br>Phosphate metabolism	fig|290339.31.peg.498	CDS	NODE_14_length_102672_cov_155.88	42761	44278	1518	Glycerol kinase (EC 2.7.1.30)	Glycerol and Glycerol-3-phosphate Uptake and Utilization; <br>Glycerolipid and Glycerophospholipid Metabolism in Bacteria
fig|290339.32.peg.499	CDS	NODE_14_length_96409_cov_149.982	13616	13338	279	FIG045511: hypothetical antitoxin (to FIG022160: hypothetical toxin)	- none -	fig|290339.31.peg.499	CDS	NODE_14_length_102672_cov_155.88	44407	44769	363	FIG00554240: hypothetical protein	- none -
fig|290339.32.peg.500	CDS	NODE_14_length_96409_cov_149.982	13684	13983	300	hypothetical protein	- none -	fig|290339.31.peg.500	CDS	NODE_14_length_102672_cov_155.88	44944	44804	141	hypothetical protein	- none -
fig|290339.32.peg.501	CDS	NODE_14_length_96409_cov_149.982	14140	14490	351	Phage-related protein	- none -	fig|290339.31.peg.501	CDS	NODE_14_length_102672_cov_155.88	45095	45238	144	hypothetical protein	- none -
fig|290339.32.peg.502	CDS	NODE_14_length_96409_cov_149.982	14487	14810	324	transcriptional regulator, XRE family	- none -	fig|290339.31.peg.502	CDS	NODE_14_length_102672_cov_155.88	45609	45328	282	FIG032766: hypothetical protein	CBSS-374931.9.peg.1048
fig|290339.32.peg.503	CDS	NODE_14_length_96409_cov_149.982	15109	14837	273	FIG00553758: hypothetical protein	- none -	fig|290339.31.peg.503	CDS	NODE_14_length_102672_cov_155.88	46035	47690	1656	L-lactate permease	Lactate utilization
fig|290339.32.peg.504	CDS	NODE_14_length_96409_cov_149.982	16135	15200	936	Sodium-dependent transporter	- none -	fig|290339.31.peg.504	CDS	NODE_14_length_102672_cov_155.88	47687	48475	789	Lactate-responsive regulator LldR in Enterobacteria, GntR family	Lactate utilization
fig|290339.32.peg.505	CDS	NODE_14_length_96409_cov_149.982	17889	16297	1593	Transcriptional regulatory protein RtcR	RNA 3&#39;-terminal phosphate cyclase	fig|290339.31.peg.505	CDS	NODE_14_length_102672_cov_155.88	48472	49677	1206	L-lactate dehydrogenase (EC 1.1.2.3)	L-rhamnose utilization; <br>Lactate utilization; <br>Respiratory dehydrogenases 1
fig|290339.32.peg.506	CDS	NODE_14_length_96409_cov_149.982	18112	17996	117	hypothetical protein	- none -	fig|290339.31.peg.506	CDS	NODE_14_length_102672_cov_155.88	50680	50003	678	Uncharacterized protein conserved in bacteria	- none -
fig|290339.32.peg.507	CDS	NODE_14_length_96409_cov_149.982	18365	19498	1134	COG0330: Membrane protease subunits, stomatin/prohibitin homologs	- none -	fig|290339.31.peg.507	CDS	NODE_14_length_102672_cov_155.88	51386	50751	636	Manganese superoxide dismutase (EC 1.15.1.1)	Oxidative stress; <br>Protection from Reactive Oxygen Species
fig|290339.32.peg.508	CDS	NODE_14_length_96409_cov_149.982	19501	20727	1227	RNA-2&#39;,3&#39;-PO4:RNA-5&#39;-OH ligase	RNA 3&#39;-terminal phosphate cyclase; <br>tRNA modification Archaea	fig|290339.31.peg.508	CDS	NODE_14_length_102672_cov_155.88	51762	52781	1020	L-rhamnose-proton symporter	L-rhamnose utilization
fig|290339.32.peg.509	CDS	NODE_14_length_96409_cov_149.982	20744	21529	786	COG3541: Predicted nucleotidyltransferase	- none -	fig|290339.31.peg.509	CDS	NODE_14_length_102672_cov_155.88	53629	52778	852	L-rhamnose operon transcriptional activator RhaR	L-rhamnose utilization
fig|290339.32.peg.510	CDS	NODE_14_length_96409_cov_149.982	22905	21553	1353	Aspartokinase (EC 2.7.2.4)	CBSS-216591.1.peg.168; <br>Lysine Biosynthesis DAP Pathway; <br>Lysine Biosynthesis DAP Pathway, GJO scratch; <br>Threonine and Homoserine Biosynthesis	fig|290339.31.peg.510	CDS	NODE_14_length_102672_cov_155.88	54087	53701	387	L-rhamnose operon regulatory protein RhaS	L-rhamnose utilization
fig|290339.32.peg.511	CDS	NODE_14_length_96409_cov_149.982	23839	24795	957	Glucose-6-phosphate isomerase (EC 5.3.1.9)	Glycolysis and Gluconeogenesis	fig|290339.31.peg.511	CDS	NODE_14_length_102672_cov_155.88	54539	54075	465	L-rhamnose operon regulatory protein RhaS	L-rhamnose utilization
fig|290339.32.peg.512	CDS	NODE_14_length_96409_cov_149.982	24780	25487	708	Glucose-6-phosphate isomerase (EC 5.3.1.9)	Glycolysis and Gluconeogenesis	fig|290339.31.peg.512	CDS	NODE_14_length_102672_cov_155.88	54838	56310	1473	Rhamnulokinase (EC 2.7.1.5)	L-rhamnose utilization
fig|290339.32.peg.513	CDS	NODE_14_length_96409_cov_149.982	25631	25503	129	hypothetical protein	- none -	fig|290339.31.peg.513	CDS	NODE_14_length_102672_cov_155.88	56307	57563	1257	L-rhamnose isomerase (EC 5.3.1.14)	L-rhamnose utilization
fig|290339.32.peg.514	CDS	NODE_14_length_96409_cov_149.982	25869	26117	249	YjbE secreted protein	YjbEFGH Locus Involved in Exopolysaccharide Production	fig|290339.31.peg.514	CDS	NODE_14_length_102672_cov_155.88	57573	58397	825	Rhamnulose-1-phosphate aldolase (EC 4.1.2.19)	L-rhamnose utilization
fig|290339.32.peg.515	CDS	NODE_14_length_96409_cov_149.982	26186	26821	636	YjbF outer membrane lipoprotein	YjbEFGH Locus Involved in Exopolysaccharide Production	fig|290339.31.peg.515	CDS	NODE_14_length_102672_cov_155.88	58713	59861	1149	Lactaldehyde dehydrogenase involved in fucose or rhamnose utilization (EC 1.2.1.22)	L-rhamnose utilization
fig|290339.32.peg.516	CDS	NODE_14_length_96409_cov_149.982	26821	27555	735	YjbG polysaccharide synthesis-related protein	YjbEFGH Locus Involved in Exopolysaccharide Production	fig|290339.31.peg.516	CDS	NODE_14_length_102672_cov_155.88	59858	60172	315	L-rhamnose mutarotase	L-rhamnose utilization
fig|290339.32.peg.517	CDS	NODE_14_length_96409_cov_149.982	27555	29651	2097	YjbH outer membrane lipoprotein	YjbEFGH Locus Involved in Exopolysaccharide Production	fig|290339.31.peg.517	CDS	NODE_14_length_102672_cov_155.88	61668	60406	1263	Lactose permease	Lactose and Galactose Uptake and Utilization; <br>Lactose utilization
fig|290339.32.peg.518	CDS	NODE_14_length_96409_cov_149.982	30410	29943	468	PhnO protein	- none -	fig|290339.31.peg.518	CDS	NODE_14_length_102672_cov_155.88	63849	61726	2124	Alpha-galactosidase (EC 3.2.1.22)	Galactosylceramide and Sulfatide metabolism; <br>Lactose and Galactose Uptake and Utilization
fig|290339.32.peg.519	CDS	NODE_14_length_96409_cov_149.982	31051	30410	642	Glutamate racemase (EC 5.1.1.3)	Glutamine, Glutamate, Aspartate and Asparagine Biosynthesis; <br>Peptidoglycan Biosynthesis	fig|290339.31.peg.519	CDS	NODE_14_length_102672_cov_155.88	64974	63967	1008	Putative ThuR, regulatory protein for trehalosemaltose transport	- none -
fig|290339.32.peg.520	CDS	NODE_14_length_96409_cov_149.982	32149	31259	891	Maltose/maltodextrin ABC transporter, permease protein MalG	Maltose and Maltodextrin Utilization	fig|290339.31.peg.520	CDS	NODE_14_length_102672_cov_155.88	65598	65050	549	Transcriptional regulator	- none -
fig|290339.32.peg.521	CDS	NODE_14_length_96409_cov_149.982	33705	32161	1545	Maltose/maltodextrin ABC transporter, permease protein MalF	Maltose and Maltodextrin Utilization	fig|290339.31.peg.521	CDS	NODE_14_length_102672_cov_155.88	65701	66363	663	FIG00350115: hypothetical protein	- none -
fig|290339.32.peg.522	CDS	NODE_14_length_96409_cov_149.982	35163	33973	1191	Maltose/maltodextrin ABC transporter, substrate binding periplasmic protein MalE	Alpha-Amylase locus in Streptocococcus; <br>Bacterial Chemotaxis; <br>Maltose and Maltodextrin Utilization	fig|290339.31.peg.522	CDS	NODE_14_length_102672_cov_155.88	66363	66686	324	Inner membrane protein	- none -
fig|290339.32.peg.523	CDS	NODE_14_length_96409_cov_149.982	35533	36642	1110	Maltose/maltodextrin transport ATP-binding protein MalK (EC 3.6.3.19)	Maltose and Maltodextrin Utilization	fig|290339.31.peg.523	CDS	NODE_14_length_102672_cov_155.88	66948	66739	210	protein of unknown function DUF1471	- none -
fig|290339.32.peg.524	CDS	NODE_14_length_96409_cov_149.982	36686	38032	1347	Maltoporin (maltose/maltodextrin high-affinity receptor, phage lambda receptor protein)	Maltose and Maltodextrin Utilization; <br>Trehalose Uptake and Utilization	fig|290339.31.peg.524	CDS	NODE_14_length_102672_cov_155.88	67921	67079	843	Formate dehydrogenase chain D (EC 1.2.1.2)	Formate hydrogenase
fig|290339.32.peg.525	CDS	NODE_14_length_96409_cov_149.982	38156	39097	942	Maltose operon periplasmic protein MalM	Maltose and Maltodextrin Utilization	fig|290339.31.peg.526	CDS	NODE_14_length_102672_cov_155.88	68087	71137	3051	Formate dehydrogenase O alpha subunit (EC 1.2.1.2) @ selenocysteine-containing	Formate dehydrogenase; <br>Formate hydrogenase; <br>Selenocysteine metabolism
fig|290339.32.peg.526	CDS	NODE_14_length_96409_cov_149.982	39280	39789	510	Chorismate--pyruvate lyase (EC 4.1.3.40)	Ubiquinone Biosynthesis; <br>Ubiquinone Biosynthesis - gjo	fig|290339.31.peg.528	CDS	NODE_14_length_102672_cov_155.88	71150	72052	903	Formate dehydrogenase O beta subunit (EC 1.2.1.2)	Formate dehydrogenase; <br>Formate hydrogenase
fig|290339.32.peg.527	CDS	NODE_14_length_96409_cov_149.982	39789	40661	873	4-hydroxybenzoate polyprenyltransferase (EC 2.5.1.39)	Ubiquinone Biosynthesis; <br>Ubiquinone Biosynthesis - gjo	fig|290339.31.peg.529	CDS	NODE_14_length_102672_cov_155.88	72049	72684	636	Formate dehydrogenase O gamma subunit (EC 1.2.1.2)	Formate dehydrogenase; <br>Formate hydrogenase
fig|290339.32.peg.528	CDS	NODE_14_length_96409_cov_149.982	43490	41064	2427	Glycerol-3-phosphate acyltransferase (EC 2.3.1.15)	Glycerolipid and Glycerophospholipid Metabolism in Bacteria	fig|290339.31.peg.530	CDS	NODE_14_length_102672_cov_155.88	72681	73610	930	formate dehydrogenase formation protein FdhE	Formate hydrogenase
fig|290339.32.peg.529	CDS	NODE_14_length_96409_cov_149.982	43623	43991	369	Diacylglycerol kinase (EC 2.7.1.107)	Glycerolipid and Glycerophospholipid Metabolism in Bacteria; <br>Riboflavin synthesis cluster	fig|290339.31.peg.531	CDS	NODE_14_length_102672_cov_155.88	73974	73684	291	Putative merR family bacterial regulatory protein	- none -
fig|290339.32.peg.530	CDS	NODE_14_length_96409_cov_149.982	44100	44708	609	SOS-response repressor and protease LexA (EC 3.4.21.88)	DNA repair, bacterial; <br>DNA repair, bacterial UmuCD system	fig|290339.31.peg.532	CDS	NODE_14_length_102672_cov_155.88	74285	73974	312	FIG00642734: hypothetical protein	- none -
fig|290339.32.peg.531	CDS	NODE_14_length_96409_cov_149.982	44885	46141	1257	DNA-damage-inducible protein F	- none -	fig|290339.31.peg.533	CDS	NODE_14_length_102672_cov_155.88	75083	74484	600	FIG00553775: hypothetical protein	- none -
fig|290339.32.peg.532	CDS	NODE_14_length_96409_cov_149.982	46349	46558	210	UPF0337 protein yjbJ	- none -	fig|290339.31.peg.534	CDS	NODE_14_length_102672_cov_155.88	75241	75110	132	hypothetical protein	- none -
fig|290339.32.peg.533	CDS	NODE_14_length_96409_cov_149.982	47153	46638	516	Zinc uptake regulation protein ZUR	Glycyl-tRNA synthetase containing cluster; <br>Oxidative stress; <br>Zinc regulated enzymes	fig|290339.31.peg.535	CDS	NODE_14_length_102672_cov_155.88	75240	76109	870	Putative sugar kinase	- none -
fig|290339.32.peg.534	CDS	NODE_14_length_96409_cov_149.982	47263	47769	507	FIG00553607: hypothetical protein	- none -	fig|290339.31.peg.536	CDS	NODE_14_length_102672_cov_155.88	77285	76134	1152	Alcohol dehydrogenase (EC 1.1.1.1)	5-FCL-like protein; <br>Butanol Biosynthesis; <br>Fermentations: Mixed acid; <br>Glycerolipid and Glycerophospholipid Metabolism in Bacteria
fig|290339.32.peg.535	CDS	NODE_14_length_96409_cov_149.982	47918	49198	1281	FIG01200701: possible membrane protein	- none -	fig|290339.31.peg.537	CDS	NODE_14_length_102672_cov_155.88	79344	77497	1848	Selenocysteine-specific translation elongation factor	Selenocysteine metabolism
fig|290339.32.peg.536	CDS	NODE_14_length_96409_cov_149.982	49289	50284	996	tRNA dihydrouridine synthase A (EC 1.-.-.-)	tRNA modification Bacteria	fig|290339.31.peg.538	CDS	NODE_14_length_102672_cov_155.88	80723	79341	1383	L-seryl-tRNA(Sec) selenium transferase (EC 2.9.1.1)	Selenocysteine metabolism
fig|290339.32.peg.537	CDS	NODE_14_length_96409_cov_149.982	50415	50675	261	Putative inner membrane protein	- none -	fig|290339.31.peg.539	CDS	NODE_14_length_102672_cov_155.88	81538	80828	711	Uncharacterized GST-like protein yibF	Glutathione: Non-redox reactions
fig|290339.32.peg.538	CDS	NODE_14_length_96409_cov_149.982	51839	50856	984	Quinone oxidoreductase (EC 1.6.5.5)	Quinone oxidoreductase family	fig|290339.31.peg.540	CDS	NODE_14_length_102672_cov_155.88	81957	83876	1920	PTS system, mannitol-specific IIC component (EC 2.7.1.69) / PTS system, mannitol-specific IIB component (EC 2.7.1.69) / PTS system, mannitol-specific IIA component	Mannitol Utilization; <br>Mannitol Utilization
fig|290339.32.peg.539	CDS	NODE_14_length_96409_cov_149.982	51960	53366	1407	Replicative DNA helicase (EC 3.6.1.-)	- none -	fig|290339.31.peg.541	CDS	NODE_14_length_102672_cov_155.88	84064	85212	1149	Mannitol-1-phosphate 5-dehydrogenase (EC 1.1.1.17)	Mannitol Utilization
fig|290339.32.peg.540	CDS	NODE_14_length_96409_cov_149.982	53540	54619	1080	Alanine racemase, biosynthetic (EC 5.1.1.1)	Alanine biosynthesis; <br>Pyruvate Alanine Serine Interconversions	fig|290339.31.peg.542	CDS	NODE_14_length_102672_cov_155.88	85261	85800	540	Mannitol operon repressor	Mannitol Utilization
fig|290339.32.peg.541	CDS	NODE_14_length_96409_cov_149.982	55028	56221	1194	Biosynthetic Aromatic amino acid aminotransferase alpha (EC 2.6.1.57)	Phenylalanine and Tyrosine Branches from Chorismate	fig|290339.31.peg.543	CDS	NODE_14_length_102672_cov_155.88	85913	86572	660	Fructose-1,6-bisphosphatase, GlpX type (EC 3.1.3.11)	Glycolysis and Gluconeogenesis
fig|290339.32.peg.542	CDS	NODE_14_length_96409_cov_149.982	56642	58324	1683	Channel-forming transporter/cytolysins activator of TpsB family	Two partner secretion pathway (TPS)	fig|290339.31.peg.544	CDS	NODE_14_length_102672_cov_155.88	86557	86922	366	Fructose-1,6-bisphosphatase, GlpX type (EC 3.1.3.11)	Glycolysis and Gluconeogenesis
fig|290339.32.peg.543	CDS	NODE_14_length_96409_cov_149.982	58435	58857	423	FIG00553647: hypothetical protein	- none -	fig|290339.31.peg.545	CDS	NODE_14_length_102672_cov_155.88	87016	87762	747	Ferredoxin--NADP(+) reductase (EC 1.18.1.2)	Biogenesis of cytochrome c oxidases; <br>Inorganic Sulfur Assimilation
fig|290339.32.peg.544	CDS	NODE_14_length_96409_cov_149.982	58854	59207	354	Protein yjbR	- none -	fig|290339.31.peg.546	CDS	NODE_14_length_102672_cov_155.88	88119	87763	357	Putative membrane protein	- none -
fig|290339.32.peg.545	CDS	NODE_14_length_96409_cov_149.982	59593	59249	345	FIG00553991: hypothetical protein	- none -	fig|290339.31.peg.547	CDS	NODE_14_length_102672_cov_155.88	88296	88895	600	Putative uncharacterized protein YiiQ	- none -
fig|290339.32.peg.546	CDS	NODE_14_length_96409_cov_149.982	60052	59606	447	hypothetical protein	- none -	fig|290339.31.peg.548	CDS	NODE_14_length_102672_cov_155.88	89002	89769	768	Triosephosphate isomerase (EC 5.3.1.1)	CBSS-331978.3.peg.2915; <br>Glycolysis and Gluconeogenesis
fig|290339.32.peg.547	CDS	NODE_14_length_96409_cov_149.982	63031	60206	2826	Excinuclease ABC subunit A	DNA repair, UvrABC system	fig|290339.31.peg.549	CDS	NODE_14_length_102672_cov_155.88	90103	89831	273	FIG00554246: hypothetical protein	- none -
fig|290339.32.peg.548	CDS	NODE_14_length_96409_cov_149.982	63262	63798	537	Single-stranded DNA-binding protein	DNA repair, bacterial; <br>DNA repair, bacterial RecFOR pathway	fig|290339.31.peg.550	CDS	NODE_14_length_102672_cov_155.88	90937	90665	273	hypothetical protein	- none -
fig|290339.32.peg.549	CDS	NODE_14_length_96409_cov_149.982	64147	65193	1047	GGDEF domain protein	- none -	fig|290339.31.peg.551	CDS	NODE_14_length_102672_cov_155.88	91991	91752	240	hypothetical protein	- none -
fig|290339.32.peg.550	CDS	NODE_14_length_96409_cov_149.982	65278	65712	435	FIG00554493: hypothetical protein	- none -	fig|290339.31.peg.552	CDS	NODE_14_length_102672_cov_155.88	92903	92736	168	Rhs-family protein	- none -
fig|290339.32.peg.551	CDS	NODE_14_length_96409_cov_149.982	66143	65775	369	YjcB protein	- none -	fig|290339.31.peg.553	CDS	NODE_14_length_102672_cov_155.88	93508	93215	294	hypothetical protein	- none -
fig|290339.32.peg.552	CDS	NODE_14_length_96409_cov_149.982	66331	66173	159	hypothetical protein	- none -	fig|290339.31.peg.554	CDS	NODE_14_length_102672_cov_155.88	94009	93800	210	Rhs-family protein	- none -
fig|290339.32.peg.553	CDS	NODE_14_length_96409_cov_149.982	66687	68246	1560	FIG00553920: hypothetical protein	- none -	fig|290339.31.peg.555	CDS	NODE_14_length_102672_cov_155.88	96658	95828	831	Rhs-family protein	- none -
fig|290339.32.peg.554	CDS	NODE_14_length_96409_cov_149.982	68557	68234	324	Regulatory protein SoxS	Commensurate regulon activation; <br>Oxidative stress	fig|290339.31.peg.556	CDS	NODE_14_length_102672_cov_155.88	98994	98701	294	hypothetical protein	- none -
fig|290339.32.peg.555	CDS	NODE_14_length_96409_cov_149.982	68644	69102	459	Redox-sensitive transcriptional activator SoxR	Oxidative stress	fig|290339.31.peg.557	CDS	NODE_14_length_102672_cov_155.88	99747	99580	168	Rhs-family protein	- none -
fig|290339.32.peg.556	CDS	NODE_14_length_96409_cov_149.982	69180	69848	669	Glutathione S-transferase (EC 2.5.1.18)	Glutathione: Non-redox reactions	fig|290339.31.peg.558	CDS	NODE_14_length_102672_cov_155.88	100334	100146	189	Uncharacterized domain COG3236 / GTP cyclohydrolase II (EC 3.5.4.25)	Molybdenum cofactor biosynthesis; <br>Riboflavin, FMN and FAD metabolism; <br>Riboflavin, FMN and FAD metabolism in plants; <br>Riboflavin synthesis cluster
fig|290339.32.peg.557	CDS	NODE_14_length_96409_cov_149.982	70163	71512	1350	Guanine-hypoxanthine permease	Purine Utilization	fig|290339.31.peg.559	CDS	NODE_14_length_102672_cov_155.88	102599	100923	1677	Rhs-family protein	- none -
fig|290339.32.peg.558	CDS	NODE_14_length_96409_cov_149.982	71652	73298	1647	Putative Na(+)/H(+) exchanger protein, CPA1 family precursor	- none -	fig|290339.31.peg.560	CDS	NODE_15_length_79483_cov_123.532	1478	171	1308	Pectinesterase (EC 3.1.1.11)	D-Galacturonate and D-Glucuronate Utilization
fig|290339.32.peg.559	CDS	NODE_14_length_96409_cov_149.982	74626	73331	1296	Myo-inositol 2-dehydrogenase 1 (EC 1.1.1.18)	Inositol catabolism	fig|290339.31.peg.561	CDS	NODE_15_length_79483_cov_123.532	2067	1591	477	UPF0098 protein ybhB	- none -
fig|290339.32.peg.560	CDS	NODE_14_length_96409_cov_149.982	76420	74774	1647	Acetate permease ActP (cation/acetate symporter)	Pyruvate metabolism II: acetyl-CoA, acetogenesis from pyruvate	fig|290339.31.peg.562	CDS	NODE_15_length_79483_cov_123.532	2761	2081	681	ThiJ/PfpI family protein	- none -
fig|290339.32.peg.561	CDS	NODE_14_length_96409_cov_149.982	76734	76417	318	Putative membrane protein, clustering with ActP	Pyruvate metabolism II: acetyl-CoA, acetogenesis from pyruvate	fig|290339.31.peg.563	CDS	NODE_15_length_79483_cov_123.532	4121	2829	1293	Adenosylmethionine-8-amino-7-oxononanoate aminotransferase (EC 2.6.1.62)	Biotin biosynthesis; <br>Biotin biosynthesis Experimental; <br>Biotin synthesis cluster
fig|290339.32.peg.562	CDS	NODE_14_length_96409_cov_149.982	77865	76825	1041	Acetyl-coenzyme A synthetase (EC 6.2.1.1)	Pyruvate metabolism II: acetyl-CoA, acetogenesis from pyruvate	fig|290339.31.peg.564	CDS	NODE_15_length_79483_cov_123.532	4203	5243	1041	Biotin synthase (EC 2.8.1.6)	Biotin biosynthesis; <br>Biotin biosynthesis Experimental; <br>Biotin synthesis cluster
fig|290339.32.peg.563	CDS	NODE_14_length_96409_cov_149.982	78782	77853	930	Acetyl-coenzyme A synthetase (EC 6.2.1.1)	Pyruvate metabolism II: acetyl-CoA, acetogenesis from pyruvate	fig|290339.31.peg.565	CDS	NODE_15_length_79483_cov_123.532	5240	6391	1152	8-amino-7-oxononanoate synthase (EC 2.3.1.47)	Biotin biosynthesis; <br>Biotin biosynthesis Experimental; <br>Biotin synthesis cluster
fig|290339.32.peg.564	CDS	NODE_14_length_96409_cov_149.982	79078	80520	1443	Proton/glutamate symport protein @ Proton/aspartate symport protein	- none -	fig|290339.31.peg.566	CDS	NODE_15_length_79483_cov_123.532	6375	7133	759	Biotin synthesis protein BioC	Biotin biosynthesis; <br>Biotin biosynthesis Experimental; <br>Biotin synthesis cluster
fig|290339.32.peg.565	CDS	NODE_14_length_96409_cov_149.982	81348	81196	153	hypothetical protein	- none -	fig|290339.31.peg.567	CDS	NODE_15_length_79483_cov_123.532	7126	7809	684	Dethiobiotin synthetase (EC 6.3.3.3)	Biotin biosynthesis; <br>Biotin biosynthesis Experimental; <br>Biotin synthesis cluster
fig|290339.32.peg.566	CDS	NODE_14_length_96409_cov_149.982	81642	81517	126	hypothetical protein	- none -	fig|290339.31.peg.568	CDS	NODE_15_length_79483_cov_123.532	8513	7806	708	Urea ABC transporter, ATPase protein UrtE	Urea decomposition
fig|290339.32.peg.567	CDS	NODE_14_length_96409_cov_149.982	81887	83743	1857	FIG00553873: hypothetical protein	- none -	fig|290339.31.peg.569	CDS	NODE_15_length_79483_cov_123.532	9437	9315	123	hypothetical protein	- none -
fig|290339.32.peg.568	CDS	NODE_14_length_96409_cov_149.982	83743	86058	2316	FIG00553993: hypothetical protein	- none -	fig|290339.31.peg.570	CDS	NODE_15_length_79483_cov_123.532	9403	11424	2022	Excinuclease ABC subunit B	DNA repair, UvrABC system
fig|290339.32.peg.569	CDS	NODE_14_length_96409_cov_149.982	86166	86486	321	hypothetical protein	- none -	fig|290339.31.peg.571	CDS	NODE_15_length_79483_cov_123.532	12624	11716	909	FIG002813: LPPG:FO 2-phospho-L-lactate transferase like, CofD-like	- none -
fig|290339.32.peg.570	CDS	NODE_14_length_96409_cov_149.982	87079	86483	597	PhnH protein	- none -	fig|290339.31.peg.572	CDS	NODE_15_length_79483_cov_123.532	12699	12851	153	hypothetical protein	- none -
fig|290339.32.peg.571	CDS	NODE_14_length_96409_cov_149.982	88126	87791	336	Alkylphosphonate utilization operon protein PhnA	- none -	fig|290339.31.peg.573	CDS	NODE_15_length_79483_cov_123.532	12969	13958	990	Molybdenum cofactor biosynthesis protein MoaA	Molybdenum cofactor biosynthesis; <br>ar-104-EC Molybdenum cofactor biosynthesis moaABCDE
fig|290339.32.peg.572	CDS	NODE_14_length_96409_cov_149.982	88687	91050	2364	Putative vimentin	- none -	fig|290339.31.peg.574	CDS	NODE_15_length_79483_cov_123.532	13980	14492	513	Molybdenum cofactor biosynthesis protein MoaB	Molybdenum cofactor biosynthesis; <br>ar-104-EC Molybdenum cofactor biosynthesis moaABCDE
fig|290339.32.peg.573	CDS	NODE_14_length_96409_cov_149.982	91056	91913	858	Methyl-accepting chemotaxis protein	- none -	fig|290339.31.peg.575	CDS	NODE_15_length_79483_cov_123.532	14496	14981	486	Molybdenum cofactor biosynthesis protein MoaC	Molybdenum cofactor biosynthesis; <br>ar-104-EC Molybdenum cofactor biosynthesis moaABCDE
fig|290339.32.peg.574	CDS	NODE_14_length_96409_cov_149.982	92924	91965	960	2-keto-3-deoxygluconate permease (KDG permease)	D-Galacturonate and D-Glucuronate Utilization	fig|290339.31.peg.576	CDS	NODE_15_length_79483_cov_123.532	14974	15219	246	Molybdenum cofactor biosynthesis protein MoaD	Molybdenum cofactor biosynthesis; <br>ar-104-EC Molybdenum cofactor biosynthesis moaABCDE
fig|290339.32.peg.575	CDS	NODE_14_length_96409_cov_149.982	93102	92956	147	hypothetical protein	- none -	fig|290339.31.peg.577	CDS	NODE_15_length_79483_cov_123.532	15221	15673	453	Molybdenum cofactor biosynthesis protein MoaE	Molybdenum cofactor biosynthesis; <br>ar-104-EC Molybdenum cofactor biosynthesis moaABCDE
fig|290339.32.peg.576	CDS	NODE_14_length_96409_cov_149.982	93360	94196	837	4-deoxy-L-threo-5-hexosulose-uronate ketol-isomerase (EC 5.3.1.17)	D-Galacturonate and D-Glucuronate Utilization	fig|290339.31.peg.578	CDS	NODE_15_length_79483_cov_123.532	15801	16475	675	Putative membrane protein	- none -
fig|290339.32.peg.577	CDS	NODE_14_length_96409_cov_149.982	95113	94247	867	Glutathione S-transferase (EC 2.5.1.18)	Glutathione: Non-redox reactions	fig|290339.31.peg.579	CDS	NODE_15_length_79483_cov_123.532	16518	16631	114	hypothetical protein	- none -
fig|290339.32.peg.578	CDS	NODE_14_length_96409_cov_149.982	96187	95225	963	putative membrane protein	- none -	fig|290339.31.peg.580	CDS	NODE_15_length_79483_cov_123.532	17752	16724	1029	Inner membrane protein YbhQ	- none -
fig|290339.32.peg.579	CDS	NODE_15_length_91099_cov_161.085	1115	282	834	HTH-type transcriptional regulator hdfR	- none -	fig|290339.31.peg.581	CDS	NODE_15_length_79483_cov_123.532	18993	17752	1242	Cardiolipin synthetase (EC 2.7.8.-)	Cardiolipin synthesis; <br>Glycerolipid and Glycerophospholipid Metabolism in Bacteria
fig|290339.32.peg.580	CDS	NODE_15_length_91099_cov_161.085	1223	1561	339	Protein yifE	- none -	fig|290339.31.peg.582	CDS	NODE_15_length_79483_cov_123.532	19751	18990	762	Endonuclease/Exonuclease/phosphatase family protein	- none -
fig|290339.32.peg.581	CDS	NODE_15_length_91099_cov_161.085	3352	1640	1713	MG(2+) CHELATASE FAMILY PROTEIN / ComM-related protein	- none -	fig|290339.31.peg.583	CDS	NODE_15_length_79483_cov_123.532	19887	20303	417	Putative inner membrane protein	- none -
fig|290339.32.peg.582	CDS	NODE_15_length_91099_cov_161.085	3749	5395	1647	Acetolactate synthase large subunit (EC 2.2.1.6)	Acetoin, butanediol metabolism; <br>Acetolactate synthase subunits; <br>Branched-Chain Amino Acid Biosynthesis	fig|290339.31.peg.584	CDS	NODE_15_length_79483_cov_123.532	21371	20265	1107	ABC transport system, permease component YbhR	ATP-dependent efflux pump transporter Ybh
fig|290339.32.peg.583	CDS	NODE_15_length_91099_cov_161.085	5392	5649	258	Acetolactate synthase small subunit (EC 2.2.1.6)	Acetoin, butanediol metabolism; <br>Acetolactate synthase subunits; <br>Branched-Chain Amino Acid Biosynthesis	fig|290339.31.peg.585	CDS	NODE_15_length_79483_cov_123.532	22502	21381	1122	ABC transport system, permease component YbhS	ATP-dependent efflux pump transporter Ybh
fig|290339.32.peg.584	CDS	NODE_15_length_91099_cov_161.085	5670	6599	930	Branched-chain amino acid aminotransferase (EC 2.6.1.42)	Alanine biosynthesis; <br>Branched-Chain Amino Acid Biosynthesis; <br>Leucine Biosynthesis; <br>Pyruvate Alanine Serine Interconversions	fig|290339.31.peg.586	CDS	NODE_15_length_79483_cov_123.532	24229	22499	1731	ABC transporter multidrug efflux pump, fused ATP-binding domains	ATP-dependent efflux pump transporter Ybh
fig|290339.32.peg.585	CDS	NODE_15_length_91099_cov_161.085	6665	8515	1851	Dihydroxy-acid dehydratase (EC 4.2.1.9)	Branched-Chain Amino Acid Biosynthesis	fig|290339.31.peg.587	CDS	NODE_15_length_79483_cov_123.532	24473	24216	258	Predicted membrane fusion protein (MFP) component of efflux pump, membrane anchor protein YbhG	ATP-dependent efflux pump transporter Ybh
fig|290339.32.peg.586	CDS	NODE_15_length_91099_cov_161.085	8518	10062	1545	Threonine dehydratase biosynthetic (EC 4.3.1.19)	Branched-Chain Amino Acid Biosynthesis	fig|290339.31.peg.588	CDS	NODE_15_length_79483_cov_123.532	25216	24470	747	Predicted membrane fusion protein (MFP) component of efflux pump, membrane anchor protein YbhG	ATP-dependent efflux pump transporter Ybh
fig|290339.32.peg.587	CDS	NODE_15_length_91099_cov_161.085	10952	10059	894	HTH-type transcriptional regulator IlvY	Alanine biosynthesis; <br>LysR-family proteins in Escherichia coli; <br>LysR-family proteins in Salmonella enterica Typhimurium	fig|290339.31.peg.589	CDS	NODE_15_length_79483_cov_123.532	25907	25209	699	Transcriptional regulator YbiH, TetR family	ATP-dependent efflux pump transporter Ybh
fig|290339.32.peg.588	CDS	NODE_15_length_91099_cov_161.085	11213	12688	1476	Ketol-acid reductoisomerase (EC 1.1.1.86)	Branched-Chain Amino Acid Biosynthesis; <br>Coenzyme A Biosynthesis	fig|290339.31.peg.590	CDS	NODE_15_length_79483_cov_123.532	26132	27556	1425	ATP-dependent RNA helicase RhlE	ATP-dependent RNA helicases, bacterial
fig|290339.32.peg.589	CDS	NODE_15_length_91099_cov_161.085	13356	13075	282	Peptidyl-prolyl cis-trans isomerase PpiC (EC 5.2.1.8)	Peptidyl-prolyl cis-trans isomerase	fig|290339.31.peg.591	CDS	NODE_15_length_79483_cov_123.532	28883	29005	123	hypothetical protein	- none -
fig|290339.32.peg.590	CDS	NODE_15_length_91099_cov_161.085	13475	15496	2022	ATP-dependent DNA helicase Rep	DNA repair, bacterial UvrD and related helicases	fig|290339.31.peg.592	CDS	NODE_15_length_79483_cov_123.532	30436	29045	1392	6-phospho-beta-glucosidase (EC 3.2.1.86)	Beta-Glucoside Metabolism
fig|290339.32.peg.591	CDS	NODE_15_length_91099_cov_161.085	17048	15564	1485	Guanosine-5&#39;-triphosphate,3&#39;-diphosphate pyrophosphatase (EC 3.6.1.40)	Phosphate metabolism; <br>Polyphosphate; <br>Stringent Response, (p)ppGpp metabolism	fig|290339.31.peg.593	CDS	NODE_15_length_79483_cov_123.532	31918	30446	1473	Beta-glucosidase (EC 3.2.1.21); 6-phospho-beta-glucosidase (EC 3.2.1.86)	Beta-Glucoside Metabolism; <br>Beta-Glucoside Metabolism
fig|290339.32.peg.592	CDS	NODE_15_length_91099_cov_161.085	18319	17054	1266	ATP-dependent RNA helicase RhlB	ATP-dependent RNA helicases, bacterial	fig|290339.31.peg.594	CDS	NODE_15_length_79483_cov_123.532	33786	31930	1857	PTS system, beta-glucoside-specific IIB component (EC 2.7.1.69) / PTS system, beta-glucoside-specific IIC component / PTS system, beta-glucoside-specific IIA component	Beta-Glucoside Metabolism
fig|290339.32.peg.593	CDS	NODE_15_length_91099_cov_161.085	18437	18766	330	Thioredoxin	- none -	fig|290339.31.peg.595	CDS	NODE_15_length_79483_cov_123.532	34739	33894	846	Beta-glucoside bgl operon antiterminator, BglG family	Beta-Glucoside Metabolism
fig|290339.32.peg.594	CDS	NODE_15_length_91099_cov_161.085	19122	20381	1260	Transcription termination factor Rho	Transcription factors bacterial	fig|290339.31.peg.596	CDS	NODE_15_length_79483_cov_123.532	35032	37212	2181	ATP-dependent helicase DinG/Rad3	DNA repair, bacterial DinG and relatives
fig|290339.32.peg.595	CDS	NODE_15_length_91099_cov_161.085	20722	21732	1011	Undecaprenyl-phosphate N-acetylglucosaminyl 1-phosphate transferase (EC 2.7.8.-)	- none -	fig|290339.31.peg.597	CDS	NODE_15_length_79483_cov_123.532	37715	37203	513	type 1 fimbrae adaptor subunit FimG	Type 1 pili (mannose-sensitive fimbriae, gamma-fimbriae)
fig|290339.32.peg.596	CDS	NODE_15_length_91099_cov_161.085	21747	22799	1053	regulator of length of O-antigen component of lipopolysaccharide chains	KDO2-Lipid A biosynthesis	fig|290339.31.peg.598	CDS	NODE_15_length_79483_cov_123.532	38697	37723	975	Fimbrial adhesin precursor	- none -
fig|290339.32.peg.597	CDS	NODE_15_length_91099_cov_161.085	22902	23987	1086	UDP-N-acetylglucosamine 2-epimerase (EC 5.1.3.14)	Sialic Acid Metabolism	fig|290339.31.peg.599	CDS	NODE_15_length_79483_cov_123.532	41273	38721	2553	type 1 fimbriae anchoring protein FimD	Type 1 pili (mannose-sensitive fimbriae, gamma-fimbriae)
fig|290339.32.peg.598	CDS	NODE_15_length_91099_cov_161.085	23984	25246	1263	UDP-N-acetyl-D-mannosamine dehydrogenase (EC 1.1.1.-)	- none -	fig|290339.31.peg.600	CDS	NODE_15_length_79483_cov_123.532	41986	41315	672	Putative fimbrial chaparone	- none -
fig|290339.32.peg.599	CDS	NODE_15_length_91099_cov_161.085	25243	25794	552	dTDP-glucose 4,6-dehydratase (EC 4.2.1.46)	Rhamnose containing glycans; <br>dTDP-rhamnose synthesis	fig|290339.31.peg.601	CDS	NODE_15_length_79483_cov_123.532	42589	42053	537	Type-1 fimbrial protein, A chain precursor	- none -
fig|290339.32.peg.600	CDS	NODE_15_length_91099_cov_161.085	25791	26309	519	dTDP-glucose 4,6-dehydratase (EC 4.2.1.46)	Rhamnose containing glycans; <br>dTDP-rhamnose synthesis	fig|290339.31.peg.602	CDS	NODE_15_length_79483_cov_123.532	42919	43887	969	Anthranilate phosphoribosyltransferase like (EC 2.4.2.18)	- none -
fig|290339.32.peg.601	CDS	NODE_15_length_91099_cov_161.085	26328	27209	882	Glucose-1-phosphate thymidylyltransferase (EC 2.7.7.24)	Rhamnose containing glycans; <br>dTDP-rhamnose synthesis	fig|290339.31.peg.603	CDS	NODE_15_length_79483_cov_123.532	44239	43979	261	FIG01200701: possible membrane protein	- none -
fig|290339.32.peg.602	CDS	NODE_15_length_91099_cov_161.085	27187	27870	684	Lipopolysaccharide biosynthesis protein RffC	- none -	fig|290339.31.peg.604	CDS	NODE_15_length_79483_cov_123.532	44765	44499	267	Hypothetical Zinc-finger containing protein	- none -
fig|290339.32.peg.603	CDS	NODE_15_length_91099_cov_161.085	27876	29006	1131	Lipopolysaccharide biosynthesis protein RffA	- none -	fig|290339.31.peg.605	CDS	NODE_15_length_79483_cov_123.532	45475	44858	618	Nitrilotriacetate monooxygenase component B (EC 1.14.13.-)	- none -
fig|290339.32.peg.604	CDS	NODE_15_length_91099_cov_161.085	29008	30258	1251	WzxE protein	- none -	fig|290339.31.peg.606	CDS	NODE_15_length_79483_cov_123.532	45587	46516	930	Ribosomal RNA large subunit methyltransferase F (EC 2.1.1.51)	RNA methylation
fig|290339.32.peg.605	CDS	NODE_15_length_91099_cov_161.085	30255	31331	1077	4-alpha-L-fucosyltransferase (EC 2.4.1.-)	- none -	fig|290339.31.peg.607	CDS	NODE_15_length_79483_cov_123.532	48775	46517	2259	Potassium efflux system KefA protein / Small-conductance mechanosensitive channel	Potassium homeostasis
fig|290339.32.peg.606	CDS	NODE_15_length_91099_cov_161.085	31328	32692	1365	Putative ECA polymerase	- none -	fig|290339.31.peg.608	CDS	NODE_15_length_79483_cov_123.532	50046	49324	723	Glutamate transport ATP-binding protein	- none -
fig|290339.32.peg.607	CDS	NODE_15_length_91099_cov_161.085	32708	33448	741	Probable UDP-N-acetyl-D-mannosaminuronic acid transferase (EC 2.4.1.-)	- none -	fig|290339.31.peg.609	CDS	NODE_15_length_79483_cov_123.532	50702	50043	660	Glutamate transport membrane-spanning protein	- none -
fig|290339.32.peg.608	CDS	NODE_15_length_91099_cov_161.085	33674	35059	1386	Probable transport protein YifK	- none -	fig|290339.31.peg.610	CDS	NODE_15_length_79483_cov_123.532	51529	50786	744	Glutamine ABC transporter, periplasmic glutamine-binding protein (TC 3.A.1.3.2)	- none -
fig|290339.32.peg.609	CDS	NODE_15_length_91099_cov_161.085	36218	41800	5583	FIG00553946: hypothetical protein	- none -	fig|290339.31.peg.611	CDS	NODE_15_length_79483_cov_123.532	52408	51905	504	Non-specific DNA-binding protein Dps / Iron-binding ferritin-like antioxidant protein / Ferroxidase (EC 1.16.3.1)	Oxidative stress; <br>Oxidative stress; <br>Oxidative stress
fig|290339.32.peg.610	CDS	NODE_15_length_91099_cov_161.085	43566	42370	1197	Uncharacterized protein EC-HemY, likely associated with heme metabolism based on gene clustering with hemC, hemD in Proteobacteria (unrelated to HemY-type PPO in GramPositives)	- none -	fig|290339.31.peg.612	CDS	NODE_15_length_79483_cov_123.532	53611	52724	888	Putative DMT superfamily metabolite efflux protein precursor	- none -
fig|290339.32.peg.611	CDS	NODE_15_length_91099_cov_161.085	44762	43566	1197	Homolog of E. coli HemX protein	- none -	fig|290339.31.peg.613	CDS	NODE_15_length_79483_cov_123.532	53961	54476	516	Outer membrane protein X precursor	- none -
fig|290339.32.peg.612	CDS	NODE_15_length_91099_cov_161.085	45523	44783	741	Uroporphyrinogen-III synthase (EC 4.2.1.75)	Heme and Siroheme Biosynthesis	fig|290339.31.peg.614	CDS	NODE_15_length_79483_cov_123.532	56139	54556	1584	FIG00732228: membrane protein	- none -
fig|290339.32.peg.613	CDS	NODE_15_length_91099_cov_161.085	46395	45520	876	Porphobilinogen deaminase (EC 2.5.1.61)	Heme and Siroheme Biosynthesis	fig|290339.31.peg.615	CDS	NODE_15_length_79483_cov_123.532	56566	56432	135	hypothetical protein	- none -
fig|290339.32.peg.614	CDS	NODE_15_length_91099_cov_161.085	46744	49290	2547	Adenylate cyclase (EC 4.6.1.1)	cAMP signaling in bacteria	fig|290339.31.peg.616	CDS	NODE_15_length_79483_cov_123.532	56750	57217	468	Mn-dependent transcriptional regulator MntR	- none -
fig|290339.32.peg.615	CDS	NODE_15_length_91099_cov_161.085	49611	49291	321	Frataxin homolog CyaY, facilitates iron supply for heme A synthesis or Fe-S cluster assembly	Biogenesis of cytochrome c oxidases	fig|290339.31.peg.617	CDS	NODE_15_length_79483_cov_123.532	57220	58338	1119	Putative membrane protein	- none -
fig|290339.32.peg.616	CDS	NODE_15_length_91099_cov_161.085	49778	49981	204	FIG00545237: hypothetical protein	- none -	fig|290339.31.peg.618	CDS	NODE_15_length_79483_cov_123.532	58439	59596	1158	Membrane fusion component of tripartite multidrug resistance system	Multidrug Resistance, Tripartite Systems Found in Gram Negative Bacteria
fig|290339.32.peg.617	CDS	NODE_15_length_91099_cov_161.085	50014	50838	825	Diaminopimelate epimerase (EC 5.1.1.7)	Lysine Biosynthesis DAP Pathway; <br>Lysine Biosynthesis DAP Pathway, GJO scratch	fig|290339.31.peg.619	CDS	NODE_15_length_79483_cov_123.532	59593	61164	1572	Inner membrane component of tripartite multidrug resistance system	Multidrug Resistance, Tripartite Systems Found in Gram Negative Bacteria
fig|290339.32.peg.618	CDS	NODE_15_length_91099_cov_161.085	50835	51539	705	Protein of unknown function DUF484	- none -	fig|290339.31.peg.620	CDS	NODE_15_length_79483_cov_123.532	61166	62707	1542	Outer membrane component of tripartite multidrug resistance system	Multidrug Resistance, Tripartite Systems Found in Gram Negative Bacteria
fig|290339.32.peg.619	CDS	NODE_15_length_91099_cov_161.085	51536	52441	906	Tyrosine recombinase XerC	- none -	fig|290339.31.peg.621	CDS	NODE_15_length_79483_cov_123.532	63709	62780	930	L,D-transpeptidase YbiS	Peptidoglycan Crosslinking of Peptide Stems
fig|290339.32.peg.620	CDS	NODE_15_length_91099_cov_161.085	52441	53157	717	Putative FMN hydrolase (EC 3.1.3.-); 5-Amino-6-(5&#39;-phosphoribitylamino)uracil phosphatase	Riboflavin, FMN and FAD metabolism; <br>Riboflavin, FMN and FAD metabolism in plants	fig|290339.31.peg.622	CDS	NODE_15_length_79483_cov_123.532	63920	65512	1593	Putative ATPase component of ABC transporter with duplicated ATPase domain	- none -
fig|290339.32.peg.621	CDS	NODE_15_length_91099_cov_161.085	53297	55459	2163	ATP-dependent DNA helicase UvrD/PcrA	DNA repair, bacterial UvrD and related helicases	fig|290339.31.peg.623	CDS	NODE_15_length_79483_cov_123.532	67738	65594	2145	Large exoproteins involved in heme utilization or adhesion	CBSS-316057.3.peg.3521
fig|290339.32.peg.622	CDS	NODE_15_length_91099_cov_161.085	55957	55790	168	hypothetical protein	- none -	fig|290339.31.peg.624	CDS	NODE_15_length_79483_cov_123.532	70848	68485	2364	Alpha-glucosidase (EC 3.2.1.20)	D-Galacturonate and D-Glucuronate Utilization; <br>Maltose and Maltodextrin Utilization
fig|290339.32.peg.623	CDS	NODE_15_length_91099_cov_161.085	55925	56890	966	Magnesium and cobalt transport protein CorA	Magnesium transport	fig|290339.31.peg.625	CDS	NODE_15_length_79483_cov_123.532	72169	70859	1311	Hexuronate transporter	D-Galacturonate and D-Glucuronate Utilization
fig|290339.32.peg.624	CDS	NODE_15_length_91099_cov_161.085	57351	56947	405	FIG00554377: hypothetical protein	- none -	fig|290339.31.peg.626	CDS	NODE_15_length_79483_cov_123.532	72475	73545	1071	Transcriptional regulator, LacI family	- none -
fig|290339.32.peg.625	CDS	NODE_15_length_91099_cov_161.085	57797	57411	387	FIG00554058: hypothetical protein	- none -	fig|290339.31.peg.627	CDS	NODE_15_length_79483_cov_123.532	74300	73542	759	Molybdopterin biosynthesis protein MoeB	Molybdenum cofactor biosynthesis
fig|290339.32.peg.626	CDS	NODE_15_length_91099_cov_161.085	58880	57987	894	Protein rarD	- none -	fig|290339.31.peg.628	CDS	NODE_15_length_79483_cov_123.532	75531	74302	1230	Molybdopterin biosynthesis protein MoeA	Molybdenum cofactor biosynthesis
fig|290339.32.peg.627	CDS	NODE_15_length_91099_cov_161.085	59403	58933	471	putative protein PaaI, possibly involved in aromatic compounds catabolism	- none -	fig|290339.31.peg.629	CDS	NODE_15_length_79483_cov_123.532	75589	75774	186	hypothetical protein	- none -
fig|290339.32.peg.628	CDS	NODE_15_length_91099_cov_161.085	59584	60453	870	Phospholipase A1 precursor (EC 3.1.1.32, EC 3.1.1.4); Outer membrane phospholipase A	Triacylglycerol metabolism	fig|290339.31.peg.630	CDS	NODE_15_length_79483_cov_123.532	75767	77641	1875	Glutothione ABC transporter ATP-binding protein	- none -
fig|290339.32.peg.629	CDS	NODE_15_length_91099_cov_161.085	60521	61126	606	ATP-dependent DNA helicase RecQ	DNA repair, bacterial RecFOR pathway	fig|290339.31.peg.631	CDS	NODE_15_length_79483_cov_123.532	77671	79209	1539	Dipeptide-binding ABC transporter, periplasmic substrate-binding component (TC 3.A.1.5.2); Putative hemin-binding lipoprotein	ABC transporter dipeptide (TC 3.A.1.5.2); <br>Bacterial Chemotaxis; <br>cAMP signaling in bacteria
fig|290339.32.peg.630	CDS	NODE_15_length_91099_cov_161.085	61096	62349	1254	ATP-dependent DNA helicase RecQ	DNA repair, bacterial RecFOR pathway	fig|290339.31.peg.632	CDS	NODE_16_length_68515_cov_167.978	1090	281	810	HTH-type transcriptional regulator hdfR	- none -
fig|290339.32.peg.631	CDS	NODE_15_length_91099_cov_161.085	62409	63029	621	L-lysine permease	Lysine degradation	fig|290339.31.peg.633	CDS	NODE_16_length_68515_cov_167.978	1222	1560	339	Protein yifE	- none -
fig|290339.32.peg.632	CDS	NODE_15_length_91099_cov_161.085	63650	63030	621	Homoserine/homoserine lactone efflux protein	- none -	fig|290339.31.peg.634	CDS	NODE_16_length_68515_cov_167.978	3160	1640	1521	MG(2+) CHELATASE FAMILY PROTEIN / ComM-related protein	- none -
fig|290339.32.peg.633	CDS	NODE_15_length_91099_cov_161.085	63817	64752	936	Lysophospholipase L2 (EC 3.1.1.5)	Triacylglycerol metabolism	fig|290339.31.peg.635	CDS	NODE_16_length_68515_cov_167.978	3260	3382	123	hypothetical protein	- none -
fig|290339.32.peg.634	CDS	NODE_15_length_91099_cov_161.085	64802	65602	801	HMP-PP hydrolase (pyridoxal phosphatase) Cof, detected in genetic screen for thiamin metabolic genes (PMID:15292217)	- none -	fig|290339.31.peg.636	CDS	NODE_16_length_68515_cov_167.978	3749	5395	1647	Acetolactate synthase large subunit (EC 2.2.1.6)	Acetoin, butanediol metabolism; <br>Acetolactate synthase subunits; <br>Branched-Chain Amino Acid Biosynthesis
fig|290339.32.peg.635	CDS	NODE_15_length_91099_cov_161.085	67454	66501	954	Transcriptional activator MetR	LysR-family proteins in Escherichia coli; <br>LysR-family proteins in Salmonella enterica Typhimurium; <br>Methionine Biosynthesis	fig|290339.31.peg.637	CDS	NODE_16_length_68515_cov_167.978	5392	5649	258	Acetolactate synthase small subunit (EC 2.2.1.6)	Acetoin, butanediol metabolism; <br>Acetolactate synthase subunits; <br>Branched-Chain Amino Acid Biosynthesis
fig|290339.32.peg.636	CDS	NODE_15_length_91099_cov_161.085	67779	70040	2262	5-methyltetrahydropteroyltriglutamate--homocysteine methyltransferase (EC 2.1.1.14)	Methionine Biosynthesis	fig|290339.31.peg.638	CDS	NODE_16_length_68515_cov_167.978	5670	6599	930	Branched-chain amino acid aminotransferase (EC 2.6.1.42)	Alanine biosynthesis; <br>Branched-Chain Amino Acid Biosynthesis; <br>Leucine Biosynthesis; <br>Pyruvate Alanine Serine Interconversions
fig|290339.32.peg.637	CDS	NODE_15_length_91099_cov_161.085	71198	70380	819	Putative carboxymethylenebutenolidase (EC 3.1.1.45)	- none -	fig|290339.31.peg.639	CDS	NODE_16_length_68515_cov_167.978	6664	8514	1851	Dihydroxy-acid dehydratase (EC 4.2.1.9)	Branched-Chain Amino Acid Biosynthesis
fig|290339.32.peg.638	CDS	NODE_15_length_91099_cov_161.085	71458	72213	756	Uridine phosphorylase (EC 2.4.2.3)	pyrimidine conversions	fig|290339.31.peg.640	CDS	NODE_16_length_68515_cov_167.978	8517	10061	1545	Threonine dehydratase biosynthetic (EC 4.3.1.19)	Branched-Chain Amino Acid Biosynthesis
fig|290339.32.peg.639	CDS	NODE_15_length_91099_cov_161.085	72360	73793	1434	DNA recombination protein RmuC	DNA repair, bacterial	fig|290339.31.peg.641	CDS	NODE_16_length_68515_cov_167.978	10951	10058	894	HTH-type transcriptional regulator IlvY	Alanine biosynthesis; <br>LysR-family proteins in Escherichia coli; <br>LysR-family proteins in Salmonella enterica Typhimurium
fig|290339.32.peg.640	CDS	NODE_15_length_91099_cov_161.085	73883	74638	756	Ubiquinone/menaquinone biosynthesis methyltransferase UbiE (EC 2.1.1.-) @ 2-heptaprenyl-1,4-naphthoquinone methyltransferase (EC 2.1.1.163)	Menaquinone and Phylloquinone Biosynthesis; <br>Menaquinone and Phylloquinone Biosynthesis; <br>Menaquinone and Phylloquinone Biosynthesis -- gjo; <br>Ubiquinone Biosynthesis; <br>Ubiquinone Biosynthesis - gjo	fig|290339.31.peg.642	CDS	NODE_16_length_68515_cov_167.978	11212	12687	1476	Ketol-acid reductoisomerase (EC 1.1.1.86)	Branched-Chain Amino Acid Biosynthesis; <br>Coenzyme A Biosynthesis
fig|290339.32.peg.641	CDS	NODE_15_length_91099_cov_161.085	74650	75255	606	Protein YigP (COG3165) clustered with ubiquinone biosynthetic genes	Ubiquinone Biosynthesis; <br>Ubiquinone Biosynthesis - gjo	fig|290339.31.peg.643	CDS	NODE_16_length_68515_cov_167.978	13291	13010	282	Peptidyl-prolyl cis-trans isomerase PpiC (EC 5.2.1.8)	Peptidyl-prolyl cis-trans isomerase
fig|290339.32.peg.642	CDS	NODE_15_length_91099_cov_161.085	75252	76892	1641	Ubiquinone biosynthesis monooxygenase UbiB	Ubiquinone Biosynthesis; <br>Ubiquinone Biosynthesis - gjo	fig|290339.31.peg.644	CDS	NODE_16_length_68515_cov_167.978	13410	15431	2022	ATP-dependent DNA helicase Rep	DNA repair, bacterial UvrD and related helicases
fig|290339.32.peg.643	CDS	NODE_15_length_91099_cov_161.085	76971	77234	264	Twin-arginine translocation protein TatA	Cluster-based Subsystem Grouping Hypotheticals - perhaps Proteosome Related; <br>Twin-arginine translocation system	fig|290339.31.peg.645	CDS	NODE_16_length_68515_cov_167.978	16980	15496	1485	Guanosine-5&#39;-triphosphate,3&#39;-diphosphate pyrophosphatase (EC 3.6.1.40)	Phosphate metabolism; <br>Polyphosphate; <br>Stringent Response, (p)ppGpp metabolism
fig|290339.32.peg.644	CDS	NODE_15_length_91099_cov_161.085	77238	77666	429	Twin-arginine translocation protein TatB	Twin-arginine translocation system	fig|290339.31.peg.646	CDS	NODE_16_length_68515_cov_167.978	18236	16986	1251	ATP-dependent RNA helicase RhlB	ATP-dependent RNA helicases, bacterial
fig|290339.32.peg.645	CDS	NODE_15_length_91099_cov_161.085	77663	77797	135	Twin-arginine translocation protein TatB	Twin-arginine translocation system	fig|290339.31.peg.647	CDS	NODE_16_length_68515_cov_167.978	18369	18698	330	Thioredoxin	- none -
fig|290339.32.peg.646	CDS	NODE_15_length_91099_cov_161.085	77799	78560	762	Twin-arginine translocation protein TatC	Cluster-based Subsystem Grouping Hypotheticals - perhaps Proteosome Related; <br>Twin-arginine translocation system	fig|290339.31.peg.648	CDS	NODE_16_length_68515_cov_167.978	19054	20313	1260	Transcription termination factor Rho	Transcription factors bacterial
fig|290339.32.peg.647	CDS	NODE_15_length_91099_cov_161.085	78601	79392	792	Deoxyribonuclease TatD	Twin-arginine translocation system; <br>YcfH	fig|290339.31.peg.649	CDS	NODE_16_length_68515_cov_167.978	20564	21664	1101	Undecaprenyl-phosphate N-acetylglucosaminyl 1-phosphate transferase (EC 2.7.8.-)	- none -
fig|290339.32.peg.648	CDS	NODE_15_length_91099_cov_161.085	79516	79848	333	hypothetical protein	- none -	fig|290339.31.peg.650	CDS	NODE_16_length_68515_cov_167.978	21679	22731	1053	regulator of length of O-antigen component of lipopolysaccharide chains	- none -
fig|290339.32.peg.649	CDS	NODE_15_length_91099_cov_161.085	80384	79896	489	Transcriptional activator RfaH	Transcription factors bacterial	fig|290339.31.peg.651	CDS	NODE_16_length_68515_cov_167.978	22834	23919	1086	UDP-N-acetylglucosamine 2-epimerase (EC 5.1.3.14)	Sialic Acid Metabolism
fig|290339.32.peg.650	CDS	NODE_15_length_91099_cov_161.085	80568	82052	1485	3-polyprenyl-4-hydroxybenzoate carboxy-lyase (EC 4.1.1.-)	Ubiquinone Biosynthesis; <br>Ubiquinone Biosynthesis - gjo	fig|290339.31.peg.652	CDS	NODE_16_length_68515_cov_167.978	23916	25178	1263	UDP-N-acetyl-D-mannosamine dehydrogenase (EC 1.1.1.-)	- none -
fig|290339.32.peg.651	CDS	NODE_15_length_91099_cov_161.085	82098	82799	702	NAD(P)H-flavin reductase (EC 1.5.1.29) (EC 1.16.1.3)	Ubiquinone Biosynthesis; <br>Ubiquinone Biosynthesis - gjo	fig|290339.31.peg.653	CDS	NODE_16_length_68515_cov_167.978	25200	25883	684	Lipopolysaccharide biosynthesis protein RffC	- none -
fig|290339.32.peg.652	CDS	NODE_15_length_91099_cov_161.085	83175	82828	348	FIG00554442: hypothetical protein	- none -	fig|290339.31.peg.654	CDS	NODE_16_length_68515_cov_167.978	25889	27019	1131	Lipopolysaccharide biosynthesis protein RffA	- none -
fig|290339.32.peg.653	CDS	NODE_15_length_91099_cov_161.085	84474	83311	1164	3-ketoacyl-CoA thiolase (EC 2.3.1.16) @ Acetyl-CoA acetyltransferase (EC 2.3.1.9)	Acetyl-CoA fermentation to Butyrate; <br>Biotin biosynthesis; <br>Biotin synthesis cluster; <br>Butanol Biosynthesis; <br>Butyrate metabolism cluster; <br>Fatty acid metabolism cluster; <br>Isoprenoid Biosynthesis; <br>Polyhydroxybutyrate metabolism; <br>Polyhydroxybutyrate metabolism; <br>Serine-glyoxylate cycle; <br>Serine-glyoxylate cycle	fig|290339.31.peg.655	CDS	NODE_16_length_68515_cov_167.978	27021	28271	1251	WzxE protein	- none -
fig|290339.32.peg.654	CDS	NODE_15_length_91099_cov_161.085	86674	84485	2190	Enoyl-CoA hydratase (EC 4.2.1.17) / Delta(3)-cis-delta(2)-trans-enoyl-CoA isomerase (EC 5.3.3.8) / 3-hydroxyacyl-CoA dehydrogenase (EC 1.1.1.35) / 3-hydroxybutyryl-CoA epimerase (EC 5.1.2.3)	Acetyl-CoA fermentation to Butyrate; <br>Acetyl-CoA fermentation to Butyrate; <br>Acetyl-CoA fermentation to Butyrate; <br>Butanol Biosynthesis; <br>Butyrate metabolism cluster; <br>Butyrate metabolism cluster; <br>Fatty acid metabolism cluster; <br>Fatty acid metabolism cluster; <br>Fatty acid metabolism cluster; <br>Polyhydroxybutyrate metabolism; <br>Polyhydroxybutyrate metabolism; <br>Polyhyd…	fig|290339.31.peg.656	CDS	NODE_16_length_68515_cov_167.978	28268	29344	1077	4-alpha-L-fucosyltransferase (EC 2.4.1.-)	- none -
fig|290339.32.peg.655	CDS	NODE_15_length_91099_cov_161.085	86864	88195	1332	Xaa-Pro dipeptidase PepQ (EC 3.4.13.9)	Cluster co-expressed with butyrate metabolism cluster; <br>Dipeptidases (EC 3.4.13.-)	fig|290339.31.peg.657	CDS	NODE_16_length_68515_cov_167.978	29341	30705	1365	Putative ECA polymerase	- none -
fig|290339.32.peg.656	CDS	NODE_15_length_91099_cov_161.085	88195	88806	612	FIG000605: protein co-occurring with transport systems (COG1739)	Cluster co-expressed with butyrate metabolism cluster; <br>Transport system clustering with HemG	fig|290339.31.peg.658	CDS	NODE_16_length_68515_cov_167.978	30721	31461	741	Probable UDP-N-acetyl-D-mannosaminuronic acid transferase (EC 2.4.1.-)	- none -
fig|290339.32.peg.657	CDS	NODE_15_length_91099_cov_161.085	88846	90297	1452	Potassium uptake protein TrkH	Cluster co-expressed with butyrate metabolism cluster; <br>Hyperosmotic potassium uptake; <br>Potassium homeostasis; <br>Potassium homeostasis; <br>Transport system clustering with HemG	fig|290339.31.peg.659	CDS	NODE_16_length_68515_cov_167.978	31687	33072	1386	Probable transport protein YifK	- none -
fig|290339.32.peg.658	CDS	NODE_15_length_91099_cov_161.085	90308	90841	534	Protoporphyrinogen IX oxidase, oxygen-independent, HemG (EC 1.3.-.-)	Cluster co-expressed with butyrate metabolism cluster; <br>Heme and Siroheme Biosynthesis; <br>Transport system clustering with HemG	fig|290339.31.peg.660	CDS	NODE_16_length_68515_cov_167.978	34231	39813	5583	FIG00553946: hypothetical protein	- none -
fig|290339.32.peg.659	CDS	NODE_16_length_49612_cov_155.831	1390	185	1206	L-lactate dehydrogenase (EC 1.1.2.3)	L-rhamnose utilization; <br>Lactate utilization; <br>Respiratory dehydrogenases 1	fig|290339.31.peg.661	CDS	NODE_16_length_68515_cov_167.978	41703	40507	1197	Uncharacterized protein EC-HemY, likely associated with heme metabolism based on gene clustering with hemC, hemD in Proteobacteria (unrelated to HemY-type PPO in GramPositives)	- none -
fig|290339.32.peg.660	CDS	NODE_16_length_49612_cov_155.831	2175	1387	789	Lactate-responsive regulator LldR in Enterobacteria, GntR family	Lactate utilization	fig|290339.31.peg.662	CDS	NODE_16_length_68515_cov_167.978	42899	41703	1197	Homolog of E. coli HemX protein	- none -
fig|290339.32.peg.661	CDS	NODE_16_length_49612_cov_155.831	3827	2172	1656	L-lactate permease	Lactate utilization	fig|290339.31.peg.663	CDS	NODE_16_length_68515_cov_167.978	43660	42920	741	Uroporphyrinogen-III synthase (EC 4.2.1.75)	Heme and Siroheme Biosynthesis
fig|290339.32.peg.662	CDS	NODE_16_length_49612_cov_155.831	4253	4534	282	FIG032766: hypothetical protein	CBSS-374931.9.peg.1048	fig|290339.31.peg.664	CDS	NODE_16_length_68515_cov_167.978	44598	43657	942	Porphobilinogen deaminase (EC 2.5.1.61)	Heme and Siroheme Biosynthesis
fig|290339.32.peg.663	CDS	NODE_16_length_49612_cov_155.831	4767	4624	144	hypothetical protein	- none -	fig|290339.31.peg.665	CDS	NODE_16_length_68515_cov_167.978	44881	47427	2547	Adenylate cyclase (EC 4.6.1.1)	cAMP signaling in bacteria
fig|290339.32.peg.664	CDS	NODE_16_length_49612_cov_155.831	4918	5058	141	hypothetical protein	- none -	fig|290339.31.peg.666	CDS	NODE_16_length_68515_cov_167.978	47748	47428	321	Frataxin homolog CyaY, facilitates iron supply for heme A synthesis or Fe-S cluster assembly	Biogenesis of cytochrome c oxidases
fig|290339.32.peg.665	CDS	NODE_16_length_49612_cov_155.831	5455	5093	363	FIG00554240: hypothetical protein	- none -	fig|290339.31.peg.667	CDS	NODE_16_length_68515_cov_167.978	47915	48118	204	FIG00545237: hypothetical protein	- none -
fig|290339.32.peg.666	CDS	NODE_16_length_49612_cov_155.831	7102	5585	1518	Glycerol kinase (EC 2.7.1.30)	Glycerol and Glycerol-3-phosphate Uptake and Utilization; <br>Glycerolipid and Glycerophospholipid Metabolism in Bacteria	fig|290339.31.peg.668	CDS	NODE_16_length_68515_cov_167.978	48151	48975	825	Diaminopimelate epimerase (EC 5.1.1.7)	Lysine Biosynthesis DAP Pathway; <br>Lysine Biosynthesis DAP Pathway, GJO scratch
fig|290339.32.peg.667	CDS	NODE_16_length_49612_cov_155.831	7969	7121	849	Glycerol uptake facilitator protein	Glycerol and Glycerol-3-phosphate Uptake and Utilization; <br>Osmoregulation	fig|290339.31.peg.669	CDS	NODE_16_length_68515_cov_167.978	48972	49676	705	Protein of unknown function DUF484	- none -
fig|290339.32.peg.668	CDS	NODE_16_length_49612_cov_155.831	8405	8644	240	FIG074102: hypothetical protein	- none -	fig|290339.31.peg.670	CDS	NODE_16_length_68515_cov_167.978	49673	50578	906	Tyrosine recombinase XerC	- none -
fig|290339.32.peg.669	CDS	NODE_16_length_49612_cov_155.831	9180	8695	486	Ribonuclease E inhibitor RraA	RNA processing and degradation, bacterial	fig|290339.31.peg.671	CDS	NODE_16_length_68515_cov_167.978	50578	51294	717	Putative FMN hydrolase (EC 3.1.3.-); 5-Amino-6-(5&#39;-phosphoribitylamino)uracil phosphatase	Riboflavin, FMN and FAD metabolism; <br>Riboflavin, FMN and FAD metabolism in plants
fig|290339.32.peg.670	CDS	NODE_16_length_49612_cov_155.831	10205	9273	933	1,4-dihydroxy-2-naphthoate polyprenyltransferase (EC 2.5.1.74)	Menaquinone and Phylloquinone Biosynthesis; <br>Menaquinone and Phylloquinone Biosynthesis -- gjo	fig|290339.31.peg.672	CDS	NODE_16_length_68515_cov_167.978	51434	53596	2163	ATP-dependent DNA helicase UvrD/PcrA	DNA repair, bacterial UvrD and related helicases
fig|290339.32.peg.671	CDS	NODE_16_length_49612_cov_155.831	10327	10202	126	hypothetical protein	- none -	fig|290339.31.peg.673	CDS	NODE_16_length_68515_cov_167.978	54077	55027	951	Magnesium and cobalt transport protein CorA	Magnesium transport
fig|290339.32.peg.672	CDS	NODE_16_length_49612_cov_155.831	11710	10379	1332	ATP-dependent hsl protease ATP-binding subunit HslU	Proteasome bacterial; <br>Proteolysis in bacteria, ATP-dependent	fig|290339.31.peg.674	CDS	NODE_16_length_68515_cov_167.978	55488	55084	405	FIG00554377: hypothetical protein	- none -
fig|290339.32.peg.673	CDS	NODE_16_length_49612_cov_155.831	12250	11720	531	ATP-dependent protease HslV (EC 3.4.25.-)	Proteasome bacterial; <br>Proteolysis in bacteria, ATP-dependent	fig|290339.31.peg.675	CDS	NODE_16_length_68515_cov_167.978	55934	55548	387	FIG00554058: hypothetical protein	- none -
fig|290339.32.peg.674	CDS	NODE_16_length_49612_cov_155.831	13379	12342	1038	Cell division protein FtsN	Bacterial Cytoskeleton	fig|290339.31.peg.676	CDS	NODE_16_length_68515_cov_167.978	57017	56124	894	Protein rarD	- none -
fig|290339.32.peg.675	CDS	NODE_16_length_49612_cov_155.831	14500	13466	1035	Transcriptional (co)regulator CytR	CytR regulation	fig|290339.31.peg.677	CDS	NODE_16_length_68515_cov_167.978	57540	57070	471	putative protein PaaI, possibly involved in aromatic compounds catabolism	- none -
fig|290339.32.peg.676	CDS	NODE_16_length_49612_cov_155.831	16853	14658	2196	Helicase PriA essential for oriC/DnaA-independent DNA replication	Conserved gene cluster associated with Met-tRNA formyltransferase	fig|290339.31.peg.678	CDS	NODE_16_length_68515_cov_167.978	57721	58590	870	Phospholipase A1 precursor (EC 3.1.1.32, EC 3.1.1.4); Outer membrane phospholipase A	Triacylglycerol metabolism
fig|290339.32.peg.677	CDS	NODE_16_length_49612_cov_155.831	17057	17269	213	LSU ribosomal protein L31p @ LSU ribosomal protein L31p, zinc-dependent	- none -	fig|290339.31.peg.679	CDS	NODE_16_length_68515_cov_167.978	58658	60487	1830	ATP-dependent DNA helicase RecQ	DNA repair, bacterial RecFOR pathway
fig|290339.32.peg.678	CDS	NODE_16_length_49612_cov_155.831	17679	17362	318	Methionine repressor MetJ	Methionine Biosynthesis	fig|290339.31.peg.680	CDS	NODE_16_length_68515_cov_167.978	60547	61167	621	L-lysine permease	Lysine degradation
fig|290339.32.peg.679	CDS	NODE_16_length_49612_cov_155.831	17960	19114	1155	Cystathionine gamma-synthase (EC 2.5.1.48)	L-Cystine Uptake and Metabolism; <br>Methionine Biosynthesis	fig|290339.31.peg.681	CDS	NODE_16_length_68515_cov_167.978	61788	61168	621	Homoserine/homoserine lactone efflux protein	- none -
fig|290339.32.peg.680	CDS	NODE_16_length_49612_cov_155.831	19124	21556	2433	Aspartokinase (EC 2.7.2.4) / Homoserine dehydrogenase (EC 1.1.1.3)	CBSS-216591.1.peg.168; <br>Lysine Biosynthesis DAP Pathway; <br>Lysine Biosynthesis DAP Pathway, GJO scratch; <br>Methionine Biosynthesis; <br>Threonine and Homoserine Biosynthesis; <br>Threonine and Homoserine Biosynthesis	fig|290339.31.peg.682	CDS	NODE_16_length_68515_cov_167.978	61954	62889	936	Lysophospholipase L2 (EC 3.1.1.5)	Triacylglycerol metabolism
fig|290339.32.peg.681	CDS	NODE_16_length_49612_cov_155.831	21918	22823	906	5,10-methylenetetrahydrofolate reductase (EC 1.5.1.20)	5-FCL-like protein; <br>Methionine Biosynthesis; <br>One-carbon metabolism by tetrahydropterines; <br>Serine-glyoxylate cycle	fig|290339.31.peg.683	CDS	NODE_16_length_68515_cov_167.978	62939	63739	801	HMP-PP hydrolase (pyridoxal phosphatase) Cof, detected in genetic screen for thiamin metabolic genes (PMID:15292217)	- none -
fig|290339.32.peg.682	CDS	NODE_16_length_49612_cov_155.831	22986	23102	117	hypothetical protein	- none -	fig|290339.31.peg.684	CDS	NODE_16_length_68515_cov_167.978	65591	64638	954	Transcriptional activator MetR	LysR-family proteins in Escherichia coli; <br>LysR-family proteins in Salmonella enterica Typhimurium; <br>Methionine Biosynthesis
fig|290339.32.peg.683	CDS	NODE_16_length_49612_cov_155.831	23170	24459	1290	Methyl-accepting chemotaxis protein	- none -	fig|290339.31.peg.685	CDS	NODE_16_length_68515_cov_167.978	65916	68177	2262	5-methyltetrahydropteroyltriglutamate--homocysteine methyltransferase (EC 2.1.1.14)	Methionine Biosynthesis
fig|290339.32.peg.684	CDS	NODE_16_length_49612_cov_155.831	24733	26391	1659	Malate:quinone oxidoreductase (EC 1.1.5.4)	TCA Cycle	fig|290339.31.peg.686	CDS	NODE_17_length_29946_cov_175.026	68	241	174	Translation elongation factor Tu	Mycobacterium virulence operon involved in protein synthesis (SSU ribosomal proteins); <br>Translation elongation factors bacterial; <br>Universal GTPases
fig|290339.32.peg.685	CDS	NODE_16_length_49612_cov_155.831	27056	27583	528	Fimbrial protein precursor	- none -	fig|290339.31.peg.687	CDS	NODE_17_length_29946_cov_175.026	476	859	384	Preprotein translocase subunit SecE (TC 3.A.5.1.1)	LSU ribosomal proteins cluster
fig|290339.32.peg.686	CDS	NODE_16_length_49612_cov_155.831	27636	28331	696	COG3121: P pilus assembly protein, chaperone PapD	- none -	fig|290339.31.peg.688	CDS	NODE_17_length_29946_cov_175.026	861	1406	546	Transcription antitermination protein NusG	LSU ribosomal proteins cluster; <br>Transcription factors bacterial
fig|290339.32.peg.687	CDS	NODE_16_length_49612_cov_155.831	28377	31046	2670	FIG00553267: hypothetical protein	- none -	fig|290339.31.peg.689	CDS	NODE_17_length_29946_cov_175.026	1605	1985	381	LSU ribosomal protein L11p (L12e)	LSU ribosomal proteins cluster; <br>Ribosome LSU bacterial
fig|290339.32.peg.688	CDS	NODE_16_length_49612_cov_155.831	31155	32246	1092	COG3539: P pilus assembly protein, pilin FimA	- none -	fig|290339.31.peg.690	CDS	NODE_17_length_29946_cov_175.026	1989	2693	705	LSU ribosomal protein L1p (L10Ae)	LSU ribosomal proteins cluster; <br>Ribosome LSU bacterial
fig|290339.32.peg.689	CDS	NODE_16_length_49612_cov_155.831	34925	32313	2613	Phosphoenolpyruvate carboxylase (EC 4.1.1.31)	Fermentations: Mixed acid; <br>Pyruvate metabolism I: anaplerotic reactions, PEP	fig|290339.31.peg.691	CDS	NODE_17_length_29946_cov_175.026	2985	3482	498	LSU ribosomal protein L10p (P0)	LSU ribosomal proteins cluster; <br>Ribosome LSU bacterial
fig|290339.32.peg.690	CDS	NODE_16_length_49612_cov_155.831	36758	35607	1152	Acetylornithine deacetylase (EC 3.5.1.16)	Arginine Biosynthesis -- gjo; <br>Arginine Biosynthesis extended	fig|290339.31.peg.692	CDS	NODE_17_length_29946_cov_175.026	3549	3917	369	LSU ribosomal protein L7/L12 (P1/P2)	LSU ribosomal proteins cluster; <br>Ribosome LSU bacterial
fig|290339.32.peg.691	CDS	NODE_16_length_49612_cov_155.831	36939	37943	1005	N-acetyl-gamma-glutamyl-phosphate reductase (EC 1.2.1.38)	Arginine Biosynthesis -- gjo; <br>Arginine Biosynthesis extended	fig|290339.31.peg.693	CDS	NODE_17_length_29946_cov_175.026	4235	8263	4029	DNA-directed RNA polymerase beta subunit (EC 2.7.7.6)	Mycobacterium virulence operon involved in DNA transcription; <br>RNA polymerase bacterial
fig|290339.32.peg.692	CDS	NODE_16_length_49612_cov_155.831	37961	38734	774	Acetylglutamate kinase (EC 2.7.2.8)	Arginine Biosynthesis -- gjo; <br>Arginine Biosynthesis extended	fig|290339.31.peg.694	CDS	NODE_17_length_29946_cov_175.026	8340	12563	4224	DNA-directed RNA polymerase beta&#39; subunit (EC 2.7.7.6)	Mycobacterium virulence operon involved in DNA transcription; <br>RNA polymerase bacterial
fig|290339.32.peg.693	CDS	NODE_16_length_49612_cov_155.831	38761	39978	1218	Argininosuccinate synthase (EC 6.3.4.5)	Arginine Biosynthesis -- gjo; <br>Arginine Biosynthesis extended	fig|290339.31.peg.695	CDS	NODE_17_length_29946_cov_175.026	12707	13789	1083	Probable lipoprotein signal peptide	- none -
fig|290339.32.peg.694	CDS	NODE_16_length_49612_cov_155.831	40177	41550	1374	Argininosuccinate lyase (EC 4.3.2.1)	Arginine Biosynthesis -- gjo; <br>Arginine Biosynthesis extended	fig|290339.31.peg.696	CDS	NODE_17_length_29946_cov_175.026	15229	14912	318	PTS system, diacetylchitobiose-specific IIA component (EC 2.7.1.69)	- none -
fig|290339.32.peg.695	CDS	NODE_16_length_49612_cov_155.831	41830	42747	918	Hydrogen peroxide-inducible genes activator	LysR-family proteins in Escherichia coli; <br>LysR-family proteins in Salmonella enterica Typhimurium; <br>Oxidative stress; <br>Thioredoxin-disulfide reductase	fig|290339.31.peg.697	CDS	NODE_17_length_29946_cov_175.026	15482	15234	249	PTS system, cellobiose-specific IIB component (EC 2.7.1.69)	Beta-Glucoside Metabolism
fig|290339.32.peg.696	CDS	NODE_16_length_49612_cov_155.831	44130	42730	1401	Soluble pyridine nucleotide transhydrogenase (EC 1.6.1.1)	Phosphate metabolism	fig|290339.31.peg.698	CDS	NODE_17_length_29946_cov_175.026	16989	15856	1134	2-iminoacetate synthase (ThiH) (EC 4.1.99.19)	- none -
fig|290339.32.peg.697	CDS	NODE_16_length_49612_cov_155.831	44324	44962	639	Unsaturated fatty acid biosythesis repressor FabR, TetR family	- none -	fig|290339.31.peg.699	CDS	NODE_17_length_29946_cov_175.026	17756	16986	771	Thiazole biosynthesis protein ThiG	Thiamin biosynthesis
fig|290339.32.peg.698	CDS	NODE_16_length_49612_cov_155.831	44973	45332	360	Putative inner membrane protein	- none -	fig|290339.31.peg.700	CDS	NODE_17_length_29946_cov_175.026	17958	17758	201	Sulfur carrier protein ThiS	Thiamin biosynthesis
fig|290339.32.peg.699	CDS	NODE_16_length_49612_cov_155.831	46460	45360	1101	tRNA (uracil(54)-C5)-methyltransferase (EC 2.1.1.35)	RNA methylation; <br>tRNA modification Archaea; <br>tRNA modification Bacteria	fig|290339.31.peg.701	CDS	NODE_17_length_29946_cov_175.026	18697	17948	750	Sulfur carrier protein adenylyltransferase ThiF	Thiamin biosynthesis
fig|290339.32.peg.700	CDS	NODE_16_length_49612_cov_155.831	46832	48688	1857	Outer membrane vitamin B12 receptor BtuB	- none -	fig|290339.31.peg.702	CDS	NODE_17_length_29946_cov_175.026	19322	18690	633	Thiamin-phosphate pyrophosphorylase (EC 2.5.1.3)	5-FCL-like protein; <br>Thiamin biosynthesis
fig|290339.32.peg.701	CDS	NODE_16_length_49612_cov_155.831	48723	49484	762	Glutamate racemase (EC 5.1.1.3)	Glutamine, Glutamate, Aspartate and Asparagine Biosynthesis; <br>Peptidoglycan Biosynthesis	fig|290339.31.peg.703	CDS	NODE_17_length_29946_cov_175.026	21223	19322	1902	Hydroxymethylpyrimidine phosphate synthase ThiC (EC 4.1.99.17)	- none -
fig|290339.32.peg.702	CDS	NODE_17_length_46664_cov_145.215	80	673	594	Rhs-family protein	- none -	fig|290339.31.peg.704	CDS	NODE_17_length_29946_cov_175.026	22005	21502	504	Regulator of sigma D	- none -
fig|290339.32.peg.703	CDS	NODE_17_length_46664_cov_145.215	2490	2699	210	Rhs-family protein	- none -	fig|290339.31.peg.705	CDS	NODE_17_length_29946_cov_175.026	22108	22881	774	NADH pyrophosphatase (EC 3.6.1.22)	Nudix proteins (nucleoside triphosphate hydrolases)
fig|290339.32.peg.704	CDS	NODE_17_length_46664_cov_145.215	2993	3283	291	hypothetical protein	- none -	fig|290339.31.peg.706	CDS	NODE_17_length_29946_cov_175.026	22923	23987	1065	Uroporphyrinogen III decarboxylase (EC 4.1.1.37)	Heme and Siroheme Biosynthesis
fig|290339.32.peg.705	CDS	NODE_17_length_46664_cov_145.215	3603	3770	168	Rhs-family protein	- none -	fig|290339.31.peg.707	CDS	NODE_17_length_29946_cov_175.026	23997	24668	672	Endonuclease V (EC 3.1.21.7)	DNA repair, bacterial
fig|290339.32.peg.706	CDS	NODE_17_length_46664_cov_145.215	4515	4754	240	hypothetical protein	- none -	fig|290339.31.peg.708	CDS	NODE_17_length_29946_cov_175.026	24712	25302	591	FIG00554262: hypothetical protein	- none -
fig|290339.32.peg.707	CDS	NODE_17_length_46664_cov_145.215	5569	5841	273	hypothetical protein	- none -	fig|290339.31.peg.709	CDS	NODE_17_length_29946_cov_175.026	25489	25761	273	DNA-binding protein HU-alpha	DNA structural proteins, bacterial
fig|290339.32.peg.708	CDS	NODE_17_length_46664_cov_145.215	6451	6675	225	FIG00554246: hypothetical protein	- none -	fig|290339.31.peg.710	CDS	NODE_17_length_29946_cov_175.026	25767	26465	699	FIG00553830: hypothetical protein	- none -
fig|290339.32.peg.709	CDS	NODE_17_length_46664_cov_145.215	7504	6737	768	Triosephosphate isomerase (EC 5.3.1.1)	CBSS-331978.3.peg.2915; <br>Glycolysis and Gluconeogenesis	fig|290339.31.peg.711	CDS	NODE_17_length_29946_cov_175.026	27829	26531	1299	Phosphoribosylamine--glycine ligase (EC 6.3.4.13)	De Novo Purine Biosynthesis
fig|290339.32.peg.710	CDS	NODE_17_length_46664_cov_145.215	8210	7611	600	Putative uncharacterized protein YiiQ	- none -	fig|290339.31.peg.712	CDS	NODE_17_length_29946_cov_175.026	29432	27843	1590	IMP cyclohydrolase (EC 3.5.4.10) / Phosphoribosylaminoimidazolecarboxamide formyltransferase (EC 2.1.2.3)	5-FCL-like protein; <br>De Novo Purine Biosynthesis; <br>De Novo Purine Biosynthesis
fig|290339.32.peg.711	CDS	NODE_17_length_46664_cov_145.215	8325	8744	420	Putative membrane protein	- none -	fig|290339.31.peg.713	CDS	NODE_18_length_26510_cov_178.093	68	241	174	Translation elongation factor Tu	Mycobacterium virulence operon involved in protein synthesis (SSU ribosomal proteins); <br>Translation elongation factors bacterial; <br>Universal GTPases
fig|290339.32.peg.712	CDS	NODE_17_length_46664_cov_145.215	9491	8745	747	Ferredoxin--NADP(+) reductase (EC 1.18.1.2)	Biogenesis of cytochrome c oxidases; <br>Inorganic Sulfur Assimilation	fig|290339.31.peg.714	CDS	NODE_18_length_26510_cov_178.093	421	615	195	Bacterioferritin-associated ferredoxin	- none -
fig|290339.32.peg.713	CDS	NODE_17_length_46664_cov_145.215	10595	9585	1011	Fructose-1,6-bisphosphatase, GlpX type (EC 3.1.3.11)	Glycolysis and Gluconeogenesis	fig|290339.31.peg.715	CDS	NODE_18_length_26510_cov_178.093	681	1157	477	Bacterioferritin	- none -
fig|290339.32.peg.714	CDS	NODE_17_length_46664_cov_145.215	11247	10708	540	Mannitol operon repressor	Mannitol Utilization	fig|290339.31.peg.716	CDS	NODE_18_length_26510_cov_178.093	1628	1161	468	Leader peptidase (Prepilin peptidase) (EC 3.4.23.43) / N-methyltransferase (EC 2.1.1.-)	Type IV pilus; <br>Type IV pilus
fig|290339.32.peg.715	CDS	NODE_17_length_46664_cov_145.215	12444	11296	1149	Mannitol-1-phosphate 5-dehydrogenase (EC 1.1.1.17)	Mannitol Utilization	fig|290339.31.peg.717	CDS	NODE_18_length_26510_cov_178.093	2007	2318	312	SSU ribosomal protein S10p (S20e)	- none -
fig|290339.32.peg.716	CDS	NODE_17_length_46664_cov_145.215	14551	12632	1920	PTS system, mannitol-specific IIC component (EC 2.7.1.69) / PTS system, mannitol-specific IIB component (EC 2.7.1.69) / PTS system, mannitol-specific IIA component	Mannitol Utilization; <br>Mannitol Utilization	fig|290339.31.peg.718	CDS	NODE_18_length_26510_cov_178.093	2351	2980	630	LSU ribosomal protein L3p (L3e)	Ribosome LSU bacterial
fig|290339.32.peg.717	CDS	NODE_17_length_46664_cov_145.215	14969	15679	711	Uncharacterized GST-like protein yibF	Glutathione: Non-redox reactions	fig|290339.31.peg.719	CDS	NODE_18_length_26510_cov_178.093	2991	3596	606	LSU ribosomal protein L4p (L1e)	Ribosome LSU bacterial
fig|290339.32.peg.718	CDS	NODE_17_length_46664_cov_145.215	15784	17166	1383	L-seryl-tRNA(Sec) selenium transferase (EC 2.9.1.1)	Selenocysteine metabolism	fig|290339.31.peg.720	CDS	NODE_18_length_26510_cov_178.093	3593	3895	303	LSU ribosomal protein L23p (L23Ae)	Ribosome LSU bacterial
fig|290339.32.peg.719	CDS	NODE_17_length_46664_cov_145.215	17163	19010	1848	Selenocysteine-specific translation elongation factor	Selenocysteine metabolism	fig|290339.31.peg.721	CDS	NODE_18_length_26510_cov_178.093	3913	4734	822	LSU ribosomal protein L2p (L8e)	Ribosome LSU bacterial
fig|290339.32.peg.720	CDS	NODE_17_length_46664_cov_145.215	19222	20373	1152	Alcohol dehydrogenase (EC 1.1.1.1)	5-FCL-like protein; <br>Butanol Biosynthesis; <br>Fermentations: Mixed acid; <br>Glycerolipid and Glycerophospholipid Metabolism in Bacteria	fig|290339.31.peg.722	CDS	NODE_18_length_26510_cov_178.093	5043	5375	333	LSU ribosomal protein L22p (L17e)	Ribosome LSU bacterial
fig|290339.32.peg.721	CDS	NODE_17_length_46664_cov_145.215	21267	20398	870	Putative sugar kinase	- none -	fig|290339.31.peg.723	CDS	NODE_18_length_26510_cov_178.093	5393	6094	702	SSU ribosomal protein S3p (S3e)	- none -
fig|290339.32.peg.722	CDS	NODE_17_length_46664_cov_145.215	21266	21397	132	hypothetical protein	- none -	fig|290339.31.peg.724	CDS	NODE_18_length_26510_cov_178.093	6107	6517	411	LSU ribosomal protein L16p (L10e)	Ribosome LSU bacterial
fig|290339.32.peg.723	CDS	NODE_17_length_46664_cov_145.215	21424	22023	600	FIG00553775: hypothetical protein	- none -	fig|290339.31.peg.725	CDS	NODE_18_length_26510_cov_178.093	6517	6708	192	LSU ribosomal protein L29p (L35e)	Ribosome LSU bacterial
fig|290339.32.peg.724	CDS	NODE_17_length_46664_cov_145.215	22222	22533	312	FIG00642734: hypothetical protein	- none -	fig|290339.31.peg.726	CDS	NODE_18_length_26510_cov_178.093	6708	6962	255	SSU ribosomal protein S17p (S11e)	- none -
fig|290339.32.peg.725	CDS	NODE_17_length_46664_cov_145.215	22533	22823	291	Putative merR family bacterial regulatory protein	- none -	fig|290339.31.peg.727	CDS	NODE_18_length_26510_cov_178.093	7147	7500	354	LSU ribosomal protein L14p (L23e)	Ribosome LSU bacterial
fig|290339.32.peg.726	CDS	NODE_17_length_46664_cov_145.215	23826	22897	930	formate dehydrogenase formation protein FdhE	Formate hydrogenase	fig|290339.31.peg.728	CDS	NODE_18_length_26510_cov_178.093	7511	7825	315	LSU ribosomal protein L24p (L26e)	Ribosome LSU bacterial
fig|290339.32.peg.727	CDS	NODE_17_length_46664_cov_145.215	24458	23823	636	Formate dehydrogenase O gamma subunit (EC 1.2.1.2)	Formate dehydrogenase; <br>Formate hydrogenase	fig|290339.31.peg.729	CDS	NODE_18_length_26510_cov_178.093	7840	8379	540	LSU ribosomal protein L5p (L11e)	Ribosome LSU bacterial
fig|290339.32.peg.728	CDS	NODE_17_length_46664_cov_145.215	25357	24455	903	Formate dehydrogenase O beta subunit (EC 1.2.1.2)	Formate dehydrogenase; <br>Formate hydrogenase	fig|290339.31.peg.730	CDS	NODE_18_length_26510_cov_178.093	8394	8699	306	SSU ribosomal protein S14p (S29e) @ SSU ribosomal protein S14p (S29e), zinc-independent	- none -
fig|290339.32.peg.730	CDS	NODE_17_length_46664_cov_145.215	28420	25370	3051	Formate dehydrogenase O alpha subunit (EC 1.2.1.2) @ selenocysteine-containing	Formate dehydrogenase; <br>Formate hydrogenase; <br>Selenocysteine metabolism	fig|290339.31.peg.731	CDS	NODE_18_length_26510_cov_178.093	8733	9125	393	SSU ribosomal protein S8p (S15Ae)	- none -
fig|290339.32.peg.732	CDS	NODE_17_length_46664_cov_145.215	28586	29428	843	Formate dehydrogenase chain D (EC 1.2.1.2)	Formate hydrogenase	fig|290339.31.peg.732	CDS	NODE_18_length_26510_cov_178.093	9138	9671	534	LSU ribosomal protein L6p (L9e)	Ribosome LSU bacterial
fig|290339.32.peg.733	CDS	NODE_17_length_46664_cov_145.215	29558	29767	210	protein of unknown function DUF1471	- none -	fig|290339.31.peg.733	CDS	NODE_18_length_26510_cov_178.093	9681	10034	354	LSU ribosomal protein L18p (L5e)	Ribosome LSU bacterial
fig|290339.32.peg.734	CDS	NODE_17_length_46664_cov_145.215	30129	29806	324	Inner membrane protein	- none -	fig|290339.31.peg.734	CDS	NODE_18_length_26510_cov_178.093	10049	10549	501	SSU ribosomal protein S5p (S2e)	Ribosomal protein S5p acylation
fig|290339.32.peg.735	CDS	NODE_17_length_46664_cov_145.215	30791	30129	663	FIG00350115: hypothetical protein	- none -	fig|290339.31.peg.735	CDS	NODE_18_length_26510_cov_178.093	10556	10735	180	LSU ribosomal protein L30p (L7e)	Ribosome LSU bacterial
fig|290339.32.peg.736	CDS	NODE_17_length_46664_cov_145.215	30894	31442	549	Transcriptional regulator	- none -	fig|290339.31.peg.736	CDS	NODE_18_length_26510_cov_178.093	10739	11173	435	LSU ribosomal protein L15p (L27Ae)	Ribosome LSU bacterial
fig|290339.32.peg.737	CDS	NODE_17_length_46664_cov_145.215	31518	32525	1008	Putative ThuR, regulatory protein for trehalosemaltose transport	- none -	fig|290339.31.peg.737	CDS	NODE_18_length_26510_cov_178.093	11181	12512	1332	Preprotein translocase secY subunit (TC 3.A.5.1.1)	- none -
fig|290339.32.peg.738	CDS	NODE_17_length_46664_cov_145.215	32643	34766	2124	Alpha-galactosidase (EC 3.2.1.22)	Galactosylceramide and Sulfatide metabolism; <br>Lactose and Galactose Uptake and Utilization	fig|290339.31.peg.738	CDS	NODE_18_length_26510_cov_178.093	12543	12659	117	LSU ribosomal protein L36p	Ribosome LSU bacterial
fig|290339.32.peg.739	CDS	NODE_17_length_46664_cov_145.215	34824	36086	1263	Lactose permease	Lactose and Galactose Uptake and Utilization; <br>Lactose utilization	fig|290339.31.peg.739	CDS	NODE_18_length_26510_cov_178.093	12914	13162	249	SSU ribosomal protein S13p (S18e)	- none -
fig|290339.32.peg.740	CDS	NODE_17_length_46664_cov_145.215	36635	36321	315	L-rhamnose mutarotase	L-rhamnose utilization	fig|290339.31.peg.740	CDS	NODE_18_length_26510_cov_178.093	13612	14220	609	SSU ribosomal protein S4p (S9e)	- none -
fig|290339.32.peg.741	CDS	NODE_17_length_46664_cov_145.215	37780	36632	1149	Lactaldehyde dehydrogenase involved in fucose or rhamnose utilization (EC 1.2.1.22)	L-rhamnose utilization	fig|290339.31.peg.741	CDS	NODE_18_length_26510_cov_178.093	14246	15235	990	DNA-directed RNA polymerase alpha subunit (EC 2.7.7.6)	RNA polymerase bacterial
fig|290339.32.peg.742	CDS	NODE_17_length_46664_cov_145.215	38945	38121	825	Rhamnulose-1-phosphate aldolase (EC 4.1.2.19)	L-rhamnose utilization	fig|290339.31.peg.742	CDS	NODE_18_length_26510_cov_178.093	15276	15662	387	LSU ribosomal protein L17p	Ribosome LSU bacterial
fig|290339.32.peg.743	CDS	NODE_17_length_46664_cov_145.215	40211	38955	1257	L-rhamnose isomerase (EC 5.3.1.14)	L-rhamnose utilization	fig|290339.31.peg.743	CDS	NODE_18_length_26510_cov_178.093	15781	16149	369	FIG004614: Putative cytoplasmic protein	- none -
fig|290339.32.peg.744	CDS	NODE_17_length_46664_cov_145.215	41680	40208	1473	Rhamnulokinase (EC 2.7.1.5)	L-rhamnose utilization	fig|290339.31.peg.744	CDS	NODE_18_length_26510_cov_178.093	16149	16574	426	transcriptional regulator, MerR family	- none -
fig|290339.32.peg.745	CDS	NODE_17_length_46664_cov_145.215	41979	42443	465	L-rhamnose operon regulatory protein RhaS	L-rhamnose utilization	fig|290339.31.peg.745	CDS	NODE_18_length_26510_cov_178.093	16798	16685	114	hypothetical protein	- none -
fig|290339.32.peg.746	CDS	NODE_17_length_46664_cov_145.215	42431	42817	387	L-rhamnose operon regulatory protein RhaS	L-rhamnose utilization	fig|290339.31.peg.746	CDS	NODE_18_length_26510_cov_178.093	17249	16842	408	Large-conductance mechanosensitive channel	Potassium homeostasis
fig|290339.32.peg.747	CDS	NODE_17_length_46664_cov_145.215	42889	43740	852	L-rhamnose operon transcriptional activator RhaR	L-rhamnose utilization	fig|290339.31.peg.747	CDS	NODE_18_length_26510_cov_178.093	18780	17404	1377	Trk system potassium uptake protein TrkA	Bacterial RNA-metabolizing Zn-dependent hydrolases; <br>Conserved gene cluster associated with Met-tRNA formyltransferase; <br>Hyperosmotic potassium uptake; <br>Potassium homeostasis; <br>Potassium homeostasis
fig|290339.32.peg.748	CDS	NODE_17_length_46664_cov_145.215	44756	43737	1020	L-rhamnose-proton symporter	L-rhamnose utilization	fig|290339.31.peg.748	CDS	NODE_18_length_26510_cov_178.093	20115	18820	1296	Ribosomal RNA small subunit methyltransferase B (EC 2.1.1.-)	- none -
fig|290339.32.peg.749	CDS	NODE_17_length_46664_cov_145.215	45141	45767	627	Manganese superoxide dismutase (EC 1.15.1.1)	Oxidative stress; <br>Protection from Reactive Oxygen Species	fig|290339.31.peg.749	CDS	NODE_18_length_26510_cov_178.093	21125	20178	948	Methionyl-tRNA formyltransferase (EC 2.1.2.9)	Conserved gene cluster associated with Met-tRNA formyltransferase; <br>Translation initiation factors bacterial
fig|290339.32.peg.750	CDS	NODE_17_length_46664_cov_145.215	45838	46515	678	Uncharacterized protein conserved in bacteria	- none -	fig|290339.31.peg.750	CDS	NODE_18_length_26510_cov_178.093	21659	21144	516	Peptide deformylase (EC 3.5.1.88)	Bacterial RNA-metabolizing Zn-dependent hydrolases; <br>Conserved gene cluster associated with Met-tRNA formyltransferase; <br>Translation termination factors bacterial
fig|290339.32.peg.751	CDS	NODE_18_length_29756_cov_168.41	461	2050	1590	IMP cyclohydrolase (EC 3.5.4.10) / Phosphoribosylaminoimidazolecarboxamide formyltransferase (EC 2.1.2.3)	5-FCL-like protein; <br>De Novo Purine Biosynthesis; <br>De Novo Purine Biosynthesis	fig|290339.31.peg.751	CDS	NODE_18_length_26510_cov_178.093	21789	22901	1113	Rossmann fold nucleotide-binding protein Smf possibly involved in DNA uptake	CBSS-272943.3.peg.1367; <br>Conserved gene cluster associated with Met-tRNA formyltransferase; <br>YrdC-YciO-Sua5 protein family
fig|290339.32.peg.752	CDS	NODE_18_length_29756_cov_168.41	2064	3362	1299	Phosphoribosylamine--glycine ligase (EC 6.3.4.13)	De Novo Purine Biosynthesis	fig|290339.31.peg.752	CDS	NODE_18_length_26510_cov_178.093	22873	23346	474	Protein of unknown function Smg	Conserved gene cluster associated with Met-tRNA formyltransferase
fig|290339.32.peg.753	CDS	NODE_18_length_29756_cov_168.41	4084	3428	657	FIG00553830: hypothetical protein	- none -	fig|290339.31.peg.753	CDS	NODE_18_length_26510_cov_178.093	23541	23927	387	Similar to C-terminal Zn-finger domain of DNA topoisomerase I	Conserved gene cluster associated with Met-tRNA formyltransferase; <br>DNA topoisomerases, Type I, ATP-independent
fig|290339.32.peg.754	CDS	NODE_18_length_29756_cov_168.41	4404	4132	273	DNA-binding protein HU-alpha	DNA structural proteins, bacterial	fig|290339.31.peg.754	CDS	NODE_18_length_26510_cov_178.093	23917	24489	573	TsaC protein (YrdC domain) required for threonylcarbamoyladenosine t(6)A37 modification in tRNA	- none -
fig|290339.32.peg.755	CDS	NODE_18_length_29756_cov_168.41	5181	4591	591	FIG00554262: hypothetical protein	- none -	fig|290339.31.peg.755	CDS	NODE_18_length_26510_cov_178.093	24493	25311	819	Shikimate 5-dehydrogenase I alpha (EC 1.1.1.25)	Chorismate Synthesis; <br>Cluster containing Alanyl-tRNA synthetase; <br>Common Pathway For Synthesis of Aromatic Compounds (DAHP synthase to chorismate)
fig|290339.32.peg.756	CDS	NODE_18_length_29756_cov_168.41	5896	5225	672	Endonuclease V (EC 3.1.21.7)	DNA repair, bacterial	fig|290339.31.peg.756	CDS	NODE_18_length_26510_cov_178.093	25308	25565	258	FIG00553709: hypothetical protein	- none -
fig|290339.32.peg.757	CDS	NODE_18_length_29756_cov_168.41	6970	5906	1065	Uroporphyrinogen III decarboxylase (EC 4.1.1.37)	Heme and Siroheme Biosynthesis	fig|290339.31.peg.757	CDS	NODE_18_length_26510_cov_178.093	26098	25541	558	carbonic anhydrase, family 3	- none -
fig|290339.32.peg.758	CDS	NODE_18_length_29756_cov_168.41	7785	7012	774	NADH pyrophosphatase (EC 3.6.1.22)	Nudix proteins (nucleoside triphosphate hydrolases)	fig|290339.31.peg.758	CDS	NODE_19_length_20951_cov_174.919	998	180	819	Putative carboxymethylenebutenolidase (EC 3.1.1.45)	- none -
fig|290339.32.peg.759	CDS	NODE_18_length_29756_cov_168.41	7888	8391	504	Regulator of sigma D	- none -	fig|290339.31.peg.759	CDS	NODE_19_length_20951_cov_174.919	1258	2013	756	Uridine phosphorylase (EC 2.4.2.3)	pyrimidine conversions
fig|290339.32.peg.760	CDS	NODE_18_length_29756_cov_168.41	8670	10571	1902	Hydroxymethylpyrimidine phosphate synthase ThiC (EC 4.1.99.17)	- none -	fig|290339.31.peg.760	CDS	NODE_19_length_20951_cov_174.919	2160	3593	1434	DNA recombination protein RmuC	DNA repair, bacterial
fig|290339.32.peg.761	CDS	NODE_18_length_29756_cov_168.41	10571	11203	633	Thiamin-phosphate pyrophosphorylase (EC 2.5.1.3)	5-FCL-like protein; <br>Thiamin biosynthesis	fig|290339.31.peg.761	CDS	NODE_19_length_20951_cov_174.919	3683	4438	756	Ubiquinone/menaquinone biosynthesis methyltransferase UbiE (EC 2.1.1.-) @ 2-heptaprenyl-1,4-naphthoquinone methyltransferase (EC 2.1.1.163)	Menaquinone and Phylloquinone Biosynthesis; <br>Menaquinone and Phylloquinone Biosynthesis; <br>Menaquinone and Phylloquinone Biosynthesis -- gjo; <br>Ubiquinone Biosynthesis; <br>Ubiquinone Biosynthesis - gjo
fig|290339.32.peg.762	CDS	NODE_18_length_29756_cov_168.41	11196	11945	750	Sulfur carrier protein adenylyltransferase ThiF	Thiamin biosynthesis	fig|290339.31.peg.762	CDS	NODE_19_length_20951_cov_174.919	4450	5055	606	Protein YigP (COG3165) clustered with ubiquinone biosynthetic genes	Ubiquinone Biosynthesis; <br>Ubiquinone Biosynthesis - gjo
fig|290339.32.peg.763	CDS	NODE_18_length_29756_cov_168.41	11935	12135	201	Sulfur carrier protein ThiS	Thiamin biosynthesis	fig|290339.31.peg.763	CDS	NODE_19_length_20951_cov_174.919	5052	6692	1641	Ubiquinone biosynthesis monooxygenase UbiB	Ubiquinone Biosynthesis; <br>Ubiquinone Biosynthesis - gjo
fig|290339.32.peg.764	CDS	NODE_18_length_29756_cov_168.41	12137	12907	771	Thiazole biosynthesis protein ThiG	Thiamin biosynthesis	fig|290339.31.peg.764	CDS	NODE_19_length_20951_cov_174.919	6771	7034	264	Twin-arginine translocation protein TatA	Cluster-based Subsystem Grouping Hypotheticals - perhaps Proteosome Related; <br>Twin-arginine translocation system
fig|290339.32.peg.765	CDS	NODE_18_length_29756_cov_168.41	12904	14028	1125	2-iminoacetate synthase (ThiH) (EC 4.1.99.19)	- none -	fig|290339.31.peg.765	CDS	NODE_19_length_20951_cov_174.919	7038	7466	429	Twin-arginine translocation protein TatB	Twin-arginine translocation system
fig|290339.32.peg.766	CDS	NODE_18_length_29756_cov_168.41	14411	14659	249	PTS system, cellobiose-specific IIB component (EC 2.7.1.69)	Beta-Glucoside Metabolism	fig|290339.31.peg.766	CDS	NODE_19_length_20951_cov_174.919	7463	7597	135	Twin-arginine translocation protein TatB	Twin-arginine translocation system
fig|290339.32.peg.767	CDS	NODE_18_length_29756_cov_168.41	14664	14981	318	PTS system, diacetylchitobiose-specific IIA component (EC 2.7.1.69)	- none -	fig|290339.31.peg.767	CDS	NODE_19_length_20951_cov_174.919	7599	8360	762	Twin-arginine translocation protein TatC	Cluster-based Subsystem Grouping Hypotheticals - perhaps Proteosome Related; <br>Twin-arginine translocation system
fig|290339.32.peg.768	CDS	NODE_18_length_29756_cov_168.41	17186	16104	1083	Probable lipoprotein signal peptide	- none -	fig|290339.31.peg.768	CDS	NODE_19_length_20951_cov_174.919	8401	9192	792	Deoxyribonuclease TatD	Twin-arginine translocation system; <br>YcfH
fig|290339.32.peg.769	CDS	NODE_18_length_29756_cov_168.41	21552	17329	4224	DNA-directed RNA polymerase beta&#39; subunit (EC 2.7.7.6)	Mycobacterium virulence operon involved in DNA transcription; <br>RNA polymerase bacterial	fig|290339.31.peg.769	CDS	NODE_19_length_20951_cov_174.919	9316	9648	333	hypothetical protein	- none -
fig|290339.32.peg.770	CDS	NODE_18_length_29756_cov_168.41	25657	21629	4029	DNA-directed RNA polymerase beta subunit (EC 2.7.7.6)	Mycobacterium virulence operon involved in DNA transcription; <br>RNA polymerase bacterial	fig|290339.31.peg.770	CDS	NODE_19_length_20951_cov_174.919	10073	9696	378	Transcriptional activator RfaH	Transcription factors bacterial
fig|290339.32.peg.771	CDS	NODE_18_length_29756_cov_168.41	26343	25975	369	LSU ribosomal protein L7/L12 (P1/P2)	LSU ribosomal proteins cluster	fig|290339.31.peg.771	CDS	NODE_19_length_20951_cov_174.919	10367	11851	1485	3-polyprenyl-4-hydroxybenzoate carboxy-lyase (EC 4.1.1.-)	Ubiquinone Biosynthesis; <br>Ubiquinone Biosynthesis - gjo
fig|290339.32.peg.772	CDS	NODE_18_length_29756_cov_168.41	26907	26410	498	LSU ribosomal protein L10p (P0)	LSU ribosomal proteins cluster	fig|290339.31.peg.772	CDS	NODE_19_length_20951_cov_174.919	11897	12598	702	NAD(P)H-flavin reductase (EC 1.5.1.29) (EC 1.16.1.3)	Ubiquinone Biosynthesis; <br>Ubiquinone Biosynthesis - gjo
fig|290339.32.peg.773	CDS	NODE_18_length_29756_cov_168.41	27903	27199	705	LSU ribosomal protein L1p (L10Ae)	LSU ribosomal proteins cluster	fig|290339.31.peg.773	CDS	NODE_19_length_20951_cov_174.919	12973	12626	348	FIG00554442: hypothetical protein	- none -
fig|290339.32.peg.774	CDS	NODE_18_length_29756_cov_168.41	28335	27907	429	LSU ribosomal protein L11p (L12e)	LSU ribosomal proteins cluster	fig|290339.31.peg.774	CDS	NODE_19_length_20951_cov_174.919	14272	13109	1164	3-ketoacyl-CoA thiolase (EC 2.3.1.16) @ Acetyl-CoA acetyltransferase (EC 2.3.1.9)	Acetyl-CoA fermentation to Butyrate; <br>Biotin biosynthesis; <br>Biotin synthesis cluster; <br>Butanol Biosynthesis; <br>Butyrate metabolism cluster; <br>Fatty acid metabolism cluster; <br>Isoprenoid Biosynthesis; <br>Polyhydroxybutyrate metabolism; <br>Polyhydroxybutyrate metabolism; <br>Serine-glyoxylate cycle; <br>Serine-glyoxylate cycle
fig|290339.32.peg.775	CDS	NODE_18_length_29756_cov_168.41	29031	28486	546	Transcription antitermination protein NusG	LSU ribosomal proteins cluster; <br>Transcription factors bacterial	fig|290339.31.peg.775	CDS	NODE_19_length_20951_cov_174.919	16472	14283	2190	Enoyl-CoA hydratase (EC 4.2.1.17) / Delta(3)-cis-delta(2)-trans-enoyl-CoA isomerase (EC 5.3.3.8) / 3-hydroxyacyl-CoA dehydrogenase (EC 1.1.1.35) / 3-hydroxybutyryl-CoA epimerase (EC 5.1.2.3)	Acetyl-CoA fermentation to Butyrate; <br>Acetyl-CoA fermentation to Butyrate; <br>Acetyl-CoA fermentation to Butyrate; <br>Butanol Biosynthesis; <br>Butyrate metabolism cluster; <br>Butyrate metabolism cluster; <br>Fatty acid metabolism cluster; <br>Fatty acid metabolism cluster; <br>Fatty acid metabolism cluster; <br>Polyhydroxybutyrate metabolism; <br>Polyhydroxybutyrate metabolism; <br>Polyhyd…
fig|290339.32.peg.776	CDS	NODE_18_length_29756_cov_168.41	29416	29033	384	Preprotein translocase subunit SecE (TC 3.A.5.1.1)	LSU ribosomal proteins cluster	fig|290339.31.peg.776	CDS	NODE_19_length_20951_cov_174.919	16662	17993	1332	Xaa-Pro dipeptidase PepQ (EC 3.4.13.9)	Cluster co-expressed with butyrate metabolism cluster; <br>Dipeptidases (EC 3.4.13.-)
fig|290339.32.peg.777	CDS	NODE_19_length_26316_cov_180.169	359	916	558	carbonic anhydrase, family 3	- none -	fig|290339.31.peg.777	CDS	NODE_19_length_20951_cov_174.919	17993	18604	612	FIG000605: protein co-occurring with transport systems (COG1739)	Cluster co-expressed with butyrate metabolism cluster; <br>Transport system clustering with HemG
fig|290339.32.peg.778	CDS	NODE_19_length_26316_cov_180.169	1149	892	258	FIG00553709: hypothetical protein	- none -	fig|290339.31.peg.778	CDS	NODE_19_length_20951_cov_174.919	18644	20095	1452	Potassium uptake protein TrkH	Cluster co-expressed with butyrate metabolism cluster; <br>Hyperosmotic potassium uptake; <br>Potassium homeostasis; <br>Potassium homeostasis; <br>Transport system clustering with HemG
fig|290339.32.peg.779	CDS	NODE_19_length_26316_cov_180.169	1964	1146	819	Shikimate 5-dehydrogenase I alpha (EC 1.1.1.25)	Chorismate Synthesis; <br>Cluster containing Alanyl-tRNA synthetase; <br>Common Pathway For Synthesis of Aromatic Compounds (DAHP synthase to chorismate)	fig|290339.31.peg.779	CDS	NODE_19_length_20951_cov_174.919	20106	20639	534	Protoporphyrinogen IX oxidase, oxygen-independent, HemG (EC 1.3.-.-)	Cluster co-expressed with butyrate metabolism cluster; <br>Heme and Siroheme Biosynthesis; <br>Transport system clustering with HemG
fig|290339.32.peg.780	CDS	NODE_19_length_26316_cov_180.169	2540	1968	573	TsaC protein (YrdC domain) required for threonylcarbamoyladenosine t(6)A37 modification in tRNA	- none -	fig|290339.31.peg.780	CDS	NODE_1_length_881256_cov_116.994	2412	3209	798	Hydroxyethylthiazole kinase (EC 2.7.1.50)	5-FCL-like protein; <br>Thiamin biosynthesis
fig|290339.32.peg.781	CDS	NODE_19_length_26316_cov_180.169	2850	2530	321	Similar to C-terminal Zn-finger domain of DNA topoisomerase I	Conserved gene cluster associated with Met-tRNA formyltransferase; <br>DNA topoisomerases, Type I, ATP-independent	fig|290339.31.peg.781	CDS	NODE_1_length_881256_cov_116.994	3190	3996	807	Hydroxymethylpyrimidine phosphate kinase ThiD (EC 2.7.4.7)	- none -
fig|290339.32.peg.782	CDS	NODE_19_length_26316_cov_180.169	3584	3111	474	Protein of unknown function Smg	Conserved gene cluster associated with Met-tRNA formyltransferase	fig|290339.31.peg.782	CDS	NODE_1_length_881256_cov_116.994	4141	5196	1056	Fructose-bisphosphate aldolase class I (EC 4.1.2.13)	Glycolysis and Gluconeogenesis
fig|290339.32.peg.783	CDS	NODE_19_length_26316_cov_180.169	4638	3556	1083	Rossmann fold nucleotide-binding protein Smf possibly involved in DNA uptake	CBSS-272943.3.peg.1367; <br>Conserved gene cluster associated with Met-tRNA formyltransferase; <br>YrdC-YciO-Sua5 protein family	fig|290339.31.peg.783	CDS	NODE_1_length_881256_cov_116.994	6321	5422	900	Transcription regulator [contains diacylglycerol kinase catalytic domain]	- none -
fig|290339.32.peg.784	CDS	NODE_19_length_26316_cov_180.169	4798	5313	516	Peptide deformylase (EC 3.5.1.88)	Bacterial RNA-metabolizing Zn-dependent hydrolases; <br>Conserved gene cluster associated with Met-tRNA formyltransferase; <br>Translation termination factors bacterial	fig|290339.31.peg.784	CDS	NODE_1_length_881256_cov_116.994	7933	6572	1362	Putative protease	- none -
fig|290339.32.peg.785	CDS	NODE_19_length_26316_cov_180.169	5332	6279	948	Methionyl-tRNA formyltransferase (EC 2.1.2.9)	Conserved gene cluster associated with Met-tRNA formyltransferase; <br>Translation initiation factors bacterial	fig|290339.31.peg.785	CDS	NODE_1_length_881256_cov_116.994	9085	8363	723	Response regulator BaeR	The mdtABCD multidrug resistance cluster
fig|290339.32.peg.786	CDS	NODE_19_length_26316_cov_180.169	6342	7637	1296	16S rRNA (cytosine(967)-C(5))-methyltransferase (EC 2.1.1.176) ## SSU rRNA m5C967	Conserved gene cluster associated with Met-tRNA formyltransferase; <br>RNA methylation	fig|290339.31.peg.786	CDS	NODE_1_length_881256_cov_116.994	10506	9082	1425	Sensory histidine kinase BaeS	The mdtABCD multidrug resistance cluster
fig|290339.32.peg.787	CDS	NODE_19_length_26316_cov_180.169	7677	9053	1377	Trk system potassium uptake protein TrkA	Bacterial RNA-metabolizing Zn-dependent hydrolases; <br>Conserved gene cluster associated with Met-tRNA formyltransferase; <br>Hyperosmotic potassium uptake; <br>Potassium homeostasis; <br>Potassium homeostasis	fig|290339.31.peg.787	CDS	NODE_1_length_881256_cov_116.994	11918	10503	1416	Multidrug transporter MdtD	The mdtABCD multidrug resistance cluster
fig|290339.32.peg.788	CDS	NODE_19_length_26316_cov_180.169	9208	9615	408	Large-conductance mechanosensitive channel	Potassium homeostasis	fig|290339.31.peg.788	CDS	NODE_1_length_881256_cov_116.994	15011	11922	3090	Multidrug transporter MdtC	The mdtABCD multidrug resistance cluster
fig|290339.32.peg.789	CDS	NODE_19_length_26316_cov_180.169	9695	9847	153	hypothetical protein	- none -	fig|290339.31.peg.789	CDS	NODE_1_length_881256_cov_116.994	18134	15012	3123	Multidrug transporter MdtB	The mdtABCD multidrug resistance cluster
fig|290339.32.peg.790	CDS	NODE_19_length_26316_cov_180.169	10308	9883	426	transcriptional regulator, MerR family	- none -	fig|290339.31.peg.790	CDS	NODE_1_length_881256_cov_116.994	19381	18134	1248	Probable RND efflux membrane fusion protein	The mdtABCD multidrug resistance cluster
fig|290339.32.peg.791	CDS	NODE_19_length_26316_cov_180.169	10676	10308	369	FIG004614: Putative cytoplasmic protein	- none -	fig|290339.31.peg.791	CDS	NODE_1_length_881256_cov_116.994	19612	19974	363	YPPCP.09C homologue	- none -
fig|290339.32.peg.792	CDS	NODE_19_length_26316_cov_180.169	11180	10794	387	LSU ribosomal protein L17p	- none -	fig|290339.31.peg.792	CDS	NODE_1_length_881256_cov_116.994	19961	20257	297	Putative transcriptional regulator	- none -
fig|290339.32.peg.793	CDS	NODE_19_length_26316_cov_180.169	12210	11221	990	DNA-directed RNA polymerase alpha subunit (EC 2.7.7.6)	RNA polymerase bacterial	fig|290339.31.peg.793	CDS	NODE_1_length_881256_cov_116.994	21619	20267	1353	Putative heat shock protein YegD	- none -
fig|290339.32.peg.794	CDS	NODE_19_length_26316_cov_180.169	12700	12236	465	SSU ribosomal protein S4p (S9e)	Ribosome SSU bacterial	fig|290339.31.peg.794	CDS	NODE_1_length_881256_cov_116.994	21755	22603	849	DNA-3-methyladenine glycosylase II (EC 3.2.2.21)	DNA Repair Base Excision
fig|290339.32.peg.795	CDS	NODE_19_length_26316_cov_180.169	13542	13294	249	SSU ribosomal protein S13p (S18e)	Ribosome SSU bacterial	fig|290339.31.peg.795	CDS	NODE_1_length_881256_cov_116.994	25982	22593	3390	FIG00553594: hypothetical protein	- none -
fig|290339.32.peg.796	CDS	NODE_19_length_26316_cov_180.169	15275	13944	1332	Preprotein translocase secY subunit (TC 3.A.5.1.1)	- none -	fig|290339.31.peg.796	CDS	NODE_1_length_881256_cov_116.994	26283	26924	642	Uridine kinase (EC 2.7.1.48) [C1]	pyrimidine conversions
fig|290339.32.peg.797	CDS	NODE_19_length_26316_cov_180.169	15717	15283	435	LSU ribosomal protein L15p (L27Ae)	- none -	fig|290339.31.peg.797	CDS	NODE_1_length_881256_cov_116.994	27008	27589	582	Deoxycytidine triphosphate deaminase (EC 3.5.4.13)	pyrimidine conversions
fig|290339.32.peg.798	CDS	NODE_19_length_26316_cov_180.169	15900	15721	180	LSU ribosomal protein L30p (L7e)	- none -	fig|290339.31.peg.798	CDS	NODE_1_length_881256_cov_116.994	27620	29461	1842	A/G-specific adenine glycosylase (EC 3.2.2.-)	DNA repair, bacterial
fig|290339.32.peg.799	CDS	NODE_19_length_26316_cov_180.169	16407	15907	501	SSU ribosomal protein S5p (S2e)	Ribosomal protein S5p acylation; <br>Ribosome SSU bacterial	fig|290339.31.peg.799	CDS	NODE_1_length_881256_cov_116.994	31110	29521	1590	Putative capsular polysaccharide transport protein YegH	Capsular Polysaccharides Biosynthesis and Assembly
fig|290339.32.peg.800	CDS	NODE_19_length_26316_cov_180.169	16775	16422	354	LSU ribosomal protein L18p (L5e)	- none -	fig|290339.31.peg.800	CDS	NODE_1_length_881256_cov_116.994	31936	32982	1047	Polysaccharide export lipoprotein Wza	Capsular Polysaccharides Biosynthesis and Assembly; <br>Colanic acid biosynthesis
fig|290339.32.peg.801	CDS	NODE_19_length_26316_cov_180.169	17318	16785	534	LSU ribosomal protein L6p (L9e)	- none -	fig|290339.31.peg.801	CDS	NODE_1_length_881256_cov_116.994	32988	33431	444	Low molecular weight protein-tyrosine-phosphatase Wzb (EC 3.1.3.48)	Capsular Polysaccharides Biosynthesis and Assembly; <br>Colanic acid biosynthesis
fig|290339.32.peg.802	CDS	NODE_19_length_26316_cov_180.169	17723	17331	393	SSU ribosomal protein S8p (S15Ae)	Ribosome SSU bacterial	fig|290339.31.peg.802	CDS	NODE_1_length_881256_cov_116.994	33434	35596	2163	Tyrosine-protein kinase Wzc (EC 2.7.10.2)	Capsular Polysaccharides Biosynthesis and Assembly; <br>Colanic acid biosynthesis
fig|290339.32.peg.803	CDS	NODE_19_length_26316_cov_180.169	18062	17757	306	SSU ribosomal protein S14p (S29e) @ SSU ribosomal protein S14p (S29e), zinc-independent	Ribosome SSU bacterial; <br>Ribosome SSU bacterial	fig|290339.31.peg.803	CDS	NODE_1_length_881256_cov_116.994	35786	36631	846	Colanic acid biosynthesis glycosyl transferase WcaA	Colanic acid biosynthesis
fig|290339.32.peg.804	CDS	NODE_19_length_26316_cov_180.169	18616	18077	540	LSU ribosomal protein L5p (L11e)	- none -	fig|290339.31.peg.804	CDS	NODE_1_length_881256_cov_116.994	36631	37122	492	Colanic acid biosynthesis acetyltransferase WcaB (EC 2.3.1.-)	Colanic acid biosynthesis
fig|290339.32.peg.805	CDS	NODE_19_length_26316_cov_180.169	18945	18631	315	LSU ribosomal protein L24p (L26e)	- none -	fig|290339.31.peg.805	CDS	NODE_1_length_881256_cov_116.994	37119	38336	1218	Colanic acid biosynthesis glycosyl transferase WcaC	Colanic acid biosynthesis
fig|290339.32.peg.806	CDS	NODE_19_length_26316_cov_180.169	19309	18956	354	LSU ribosomal protein L14p (L23e)	- none -	fig|290339.31.peg.806	CDS	NODE_1_length_881256_cov_116.994	38311	39531	1221	Colanic acid polymerase WcaD	Colanic acid biosynthesis
fig|290339.32.peg.807	CDS	NODE_19_length_26316_cov_180.169	19747	19493	255	SSU ribosomal protein S17p (S11e)	Ribosome SSU bacterial	fig|290339.31.peg.807	CDS	NODE_1_length_881256_cov_116.994	39546	40298	753	Colanic acid biosynthesis glycosyl transferase WcaE	Colanic acid biosynthesis
fig|290339.32.peg.808	CDS	NODE_19_length_26316_cov_180.169	19938	19747	192	LSU ribosomal protein L29p (L35e)	- none -	fig|290339.31.peg.808	CDS	NODE_1_length_881256_cov_116.994	40321	40869	549	Colanic acid biosynthesis acetyltransferase WcaF (EC 2.3.1.-)	Colanic acid biosynthesis
fig|290339.32.peg.809	CDS	NODE_19_length_26316_cov_180.169	20348	19938	411	LSU ribosomal protein L16p (L10e)	- none -	fig|290339.31.peg.809	CDS	NODE_1_length_881256_cov_116.994	41041	40874	168	hypothetical protein	- none -
fig|290339.32.peg.810	CDS	NODE_19_length_26316_cov_180.169	21062	20361	702	SSU ribosomal protein S3p (S3e)	Ribosome SSU bacterial	fig|290339.31.peg.810	CDS	NODE_1_length_881256_cov_116.994	41003	42124	1122	GDP-mannose 4,6-dehydratase (EC 4.2.1.47)	Capsular heptose biosynthesis; <br>Colanic acid biosynthesis
fig|290339.32.peg.811	CDS	NODE_19_length_26316_cov_180.169	21412	21080	333	LSU ribosomal protein L22p (L17e)	- none -	fig|290339.31.peg.811	CDS	NODE_1_length_881256_cov_116.994	42127	43092	966	GDP-L-fucose synthetase (EC 1.1.1.271)	Capsular heptose biosynthesis; <br>Colanic acid biosynthesis
fig|290339.32.peg.812	CDS	NODE_19_length_26316_cov_180.169	21575	21426	150	SSU ribosomal protein S19p (S15e)	Ribosome SSU bacterial	fig|290339.31.peg.812	CDS	NODE_1_length_881256_cov_116.994	43095	43574	480	GDP-mannose mannosyl hydrolase (EC 3.6.1.-)	Colanic acid biosynthesis; <br>Mannose Metabolism; <br>Nudix proteins (nucleoside triphosphate hydrolases)
fig|290339.32.peg.813	CDS	NODE_19_length_26316_cov_180.169	22542	21721	822	LSU ribosomal protein L2p (L8e)	- none -	fig|290339.31.peg.813	CDS	NODE_1_length_881256_cov_116.994	43571	44794	1224	Colanic acid biosysnthesis glycosyl transferase WcaI	Colanic acid biosynthesis
fig|290339.32.peg.814	CDS	NODE_19_length_26316_cov_180.169	22862	22560	303	LSU ribosomal protein L23p (L23Ae)	- none -	fig|290339.31.peg.814	CDS	NODE_1_length_881256_cov_116.994	44798	46240	1443	Mannose-1-phosphate guanylyltransferase (GDP) (EC 2.7.7.22)	Mannose Metabolism
fig|290339.32.peg.815	CDS	NODE_19_length_26316_cov_180.169	23464	22859	606	LSU ribosomal protein L4p (L1e)	- none -	fig|290339.31.peg.815	CDS	NODE_1_length_881256_cov_116.994	46296	47666	1371	Phosphomannomutase (EC 5.4.2.8)	Mannose Metabolism
fig|290339.32.peg.816	CDS	NODE_19_length_26316_cov_180.169	24104	23475	630	LSU ribosomal protein L3p (L3e)	- none -	fig|290339.31.peg.816	CDS	NODE_1_length_881256_cov_116.994	47781	49175	1395	Colanic acid biosynthsis UDP-glucose lipid carrier transferase WcaJ	Colanic acid biosynthesis
fig|290339.32.peg.817	CDS	NODE_19_length_26316_cov_180.169	24448	24137	312	SSU ribosomal protein S10p (S20e)	Ribosome SSU bacterial	fig|290339.31.peg.817	CDS	NODE_1_length_881256_cov_116.994	49188	50666	1479	Lipopolysaccharide biosynthesis protein WzxC	Colanic acid biosynthesis
fig|290339.32.peg.818	CDS	NODE_19_length_26316_cov_180.169	24827	25294	468	Leader peptidase (Prepilin peptidase) (EC 3.4.23.43) / N-methyltransferase (EC 2.1.1.-)	Type IV pilus; <br>Type IV pilus	fig|290339.31.peg.818	CDS	NODE_1_length_881256_cov_116.994	50739	52019	1281	Colanic acid biosysnthesis protein WcaK	Colanic acid biosynthesis
fig|290339.32.peg.819	CDS	NODE_19_length_26316_cov_180.169	25774	25298	477	Bacterioferritin	- none -	fig|290339.31.peg.819	CDS	NODE_1_length_881256_cov_116.994	52016	53236	1221	Colanic acid biosynthesis glycosyl transferase WcaL	Colanic acid biosynthesis
fig|290339.32.peg.820	CDS	NODE_19_length_26316_cov_180.169	26034	25840	195	Bacterioferritin-associated ferredoxin	- none -	fig|290339.31.peg.820	CDS	NODE_1_length_881256_cov_116.994	53248	54663	1416	Colanic acid biosynthesis protein wcaM	- none -
fig|290339.32.peg.821	CDS	NODE_1_length_709604_cov_108.073	17	154	138	putative outer membrane protein	- none -	fig|290339.31.peg.821	CDS	NODE_1_length_881256_cov_116.994	54879	55874	996	UDP-glucose 4-epimerase (EC 5.1.3.2)	Lactose and Galactose Uptake and Utilization; <br>Rhamnose containing glycans
fig|290339.32.peg.822	CDS	NODE_1_length_709604_cov_108.073	1564	347	1218	Major facilitator family transporter	- none -	fig|290339.31.peg.822	CDS	NODE_1_length_881256_cov_116.994	56104	56994	891	UTP--glucose-1-phosphate uridylyltransferase (EC 2.7.7.9)	- none -
fig|290339.32.peg.823	CDS	NODE_1_length_709604_cov_108.073	1701	1561	141	hypothetical protein	- none -	fig|290339.31.peg.823	CDS	NODE_1_length_881256_cov_116.994	57398	58468	1071	dTDP-glucose 4,6-dehydratase (EC 4.2.1.46)	Rhamnose containing glycans; <br>dTDP-rhamnose synthesis
fig|290339.32.peg.824	CDS	NODE_1_length_709604_cov_108.073	2075	2884	810	Transcriptional regulator, LysR family	- none -	fig|290339.31.peg.824	CDS	NODE_1_length_881256_cov_116.994	58471	59367	897	dTDP-4-dehydrorhamnose reductase (EC 1.1.1.133)	Rhamnose containing glycans; <br>dTDP-rhamnose synthesis
fig|290339.32.peg.825	CDS	NODE_1_length_709604_cov_108.073	3242	3847	606	Methyltransferase	- none -	fig|290339.31.peg.825	CDS	NODE_1_length_881256_cov_116.994	59480	60295	816	Glucose-1-phosphate thymidylyltransferase (EC 2.7.7.24)	Rhamnose containing glycans; <br>dTDP-rhamnose synthesis
fig|290339.32.peg.826	CDS	NODE_1_length_709604_cov_108.073	4043	3894	150	hypothetical protein	- none -	fig|290339.31.peg.826	CDS	NODE_1_length_881256_cov_116.994	60299	60853	555	dTDP-4-dehydrorhamnose 3,5-epimerase (EC 5.1.3.13)	Capsular heptose biosynthesis; <br>Rhamnose containing glycans; <br>dTDP-rhamnose synthesis
fig|290339.32.peg.827	CDS	NODE_1_length_709604_cov_108.073	4723	4040	684	Gifsy-2 prophage protein	- none -	fig|290339.31.peg.827	CDS	NODE_1_length_881256_cov_116.994	60850	61269	420	FIG01210424: hypothetical protein	- none -
fig|290339.32.peg.828	CDS	NODE_1_length_709604_cov_108.073	5036	4803	234	FIG00626672: hypothetical protein	- none -	fig|290339.31.peg.828	CDS	NODE_1_length_881256_cov_116.994	61704	62810	1107	Aminotransferase	- none -
fig|290339.32.peg.829	CDS	NODE_1_length_709604_cov_108.073	6250	5033	1218	Putative transport system permease protein	- none -	fig|290339.31.peg.829	CDS	NODE_1_length_881256_cov_116.994	62807	64078	1272	WzxE protein	- none -
fig|290339.32.peg.830	CDS	NODE_1_length_709604_cov_108.073	6454	6867	414	FIG00640199: hypothetical protein	- none -	fig|290339.31.peg.830	CDS	NODE_1_length_881256_cov_116.994	64068	65495	1428	O-antigen biosynthesis protein	- none -
fig|290339.32.peg.831	CDS	NODE_1_length_709604_cov_108.073	7964	7602	363	Flagellar biosynthesis protein FliT	Flagellum	fig|290339.31.peg.831	CDS	NODE_1_length_881256_cov_116.994	65499	66815	1317	hypothetical protein	- none -
fig|290339.32.peg.832	CDS	NODE_1_length_709604_cov_108.073	8374	7964	411	Flagellar biosynthesis protein FliS	Flagellum	fig|290339.31.peg.832	CDS	NODE_1_length_881256_cov_116.994	66823	67872	1050	Glycosyltransferase (EC 2.4.1.-)	- none -
fig|290339.32.peg.833	CDS	NODE_1_length_709604_cov_108.073	9814	8384	1431	Flagellar hook-associated protein FliD	Flagellum	fig|290339.31.peg.833	CDS	NODE_1_length_881256_cov_116.994	67875	68960	1086	Glycosyltransferase (EC 2.4.1.-)	- none -
fig|290339.32.peg.834	CDS	NODE_1_length_709604_cov_108.073	10250	11086	837	Flagellar biosynthesis protein FliC	Flagellum	fig|290339.31.peg.834	CDS	NODE_1_length_881256_cov_116.994	69088	69732	645	Putative N-acetylgalactosaminyl-diphosphoundecaprenol glucuronosyltransferase	Teichuronic acid biosynthesis
fig|290339.32.peg.835	CDS	NODE_1_length_709604_cov_108.073	11299	12786	1488	FIG00554990: hypothetical protein	- none -	fig|290339.31.peg.835	CDS	NODE_1_length_881256_cov_116.994	69855	71261	1407	6-phosphogluconate dehydrogenase, decarboxylating (EC 1.1.1.44)	D-gluconate and ketogluconates metabolism; <br>Pentose phosphate pathway
fig|290339.32.peg.836	CDS	NODE_1_length_709604_cov_108.073	12808	14778	1971	Predicted O-linked N-acetylglucosamine transferase, SPINDLY family	- none -	fig|290339.31.peg.836	CDS	NODE_1_length_881256_cov_116.994	71489	72481	993	regulator of length of O-antigen component of lipopolysaccharide chains	- none -
fig|290339.32.peg.837	CDS	NODE_1_length_709604_cov_108.073	14803	16158	1356	Predicted O-linked N-acetylglucosamine transferase, SPINDLY family	- none -	fig|290339.31.peg.837	CDS	NODE_1_length_881256_cov_116.994	73154	72543	612	Phosphoribosyl-AMP cyclohydrolase (EC 3.5.4.19) / Phosphoribosyl-ATP pyrophosphatase (EC 3.6.1.31)	Histidine Biosynthesis; <br>Histidine Biosynthesis; <br>Riboflavin synthesis cluster; <br>Zinc regulated enzymes
fig|290339.32.peg.838	CDS	NODE_1_length_709604_cov_108.073	16228	17361	1134	Aminotransferase, DegT/DnrJ/EryC1/StrS family	- none -	fig|290339.31.peg.838	CDS	NODE_1_length_881256_cov_116.994	73924	73148	777	Imidazole glycerol phosphate synthase cyclase subunit (EC 4.1.3.-)	Histidine Biosynthesis
fig|290339.32.peg.839	CDS	NODE_1_length_709604_cov_108.073	17358	17996	639	putative acetyltransferase protein	- none -	fig|290339.31.peg.839	CDS	NODE_1_length_881256_cov_116.994	74643	73906	738	Phosphoribosylformimino-5-aminoimidazole carboxamide ribotide isomerase (EC 5.3.1.16)	Chorismate: Intermediate for synthesis of Tryptophan, PAPA antibiotics, PABA, 3-hydroxyanthranilate and more.; <br>Histidine Biosynthesis
fig|290339.32.peg.840	CDS	NODE_1_length_709604_cov_108.073	18034	18273	240	Acyl carrier protein	Fatty Acid Biosynthesis FASII; <br>Glycerolipid and Glycerophospholipid Metabolism in Bacteria	fig|290339.31.peg.840	CDS	NODE_1_length_881256_cov_116.994	75234	74644	591	Imidazole glycerol phosphate synthase amidotransferase subunit (EC 2.4.2.-)	Histidine Biosynthesis
fig|290339.32.peg.841	CDS	NODE_1_length_709604_cov_108.073	18290	19036	747	3-oxoacyl-[acyl-carrier protein] reductase (EC 1.1.1.100)	Fatty Acid Biosynthesis FASII	fig|290339.31.peg.841	CDS	NODE_1_length_881256_cov_116.994	76301	75234	1068	Histidinol-phosphatase (EC 3.1.3.15) / Imidazoleglycerol-phosphate dehydratase (EC 4.2.1.19)	Histidine Biosynthesis; <br>Histidine Biosynthesis
fig|290339.32.peg.842	CDS	NODE_1_length_709604_cov_108.073	19049	19792	744	3-oxoacyl-[acyl-carrier protein] reductase (EC 1.1.1.100)	Fatty Acid Biosynthesis FASII	fig|290339.31.peg.842	CDS	NODE_1_length_881256_cov_116.994	77380	76298	1083	Histidinol-phosphate aminotransferase (EC 2.6.1.9)	Histidine Biosynthesis
fig|290339.32.peg.843	CDS	NODE_1_length_709604_cov_108.073	19789	19935	147	Transketolase, C-terminal section (EC 2.2.1.1)	Pentose phosphate pathway	fig|290339.31.peg.843	CDS	NODE_1_length_881256_cov_116.994	78681	77377	1305	Histidinol dehydrogenase (EC 1.1.1.23)	Histidine Biosynthesis
fig|290339.32.peg.844	CDS	NODE_1_length_709604_cov_108.073	19932	21347	1416	Long-chain-fatty-acid--CoA ligase (EC 6.2.1.3)	Biotin biosynthesis; <br>Biotin synthesis cluster; <br>Fatty acid metabolism cluster	fig|290339.31.peg.844	CDS	NODE_1_length_881256_cov_116.994	79586	78687	900	ATP phosphoribosyltransferase (EC 2.4.2.17)	Histidine Biosynthesis; <br>Riboflavin synthesis cluster
fig|290339.32.peg.845	CDS	NODE_1_length_709604_cov_108.073	21340	22422	1083	Acyl protein synthase/acyl-CoA reductase RfbN	- none -	fig|290339.31.peg.845	CDS	NODE_1_length_881256_cov_116.994	79750	79926	177	FIG00553276: hypothetical protein	- none -
fig|290339.32.peg.846	CDS	NODE_1_length_709604_cov_108.073	22406	23608	1203	Coenzyme F390 synthetase	- none -	fig|290339.31.peg.846	CDS	NODE_1_length_881256_cov_116.994	79963	80787	825	Nucleoside-diphosphate-sugar epimerases	- none -
fig|290339.32.peg.847	CDS	NODE_1_length_709604_cov_108.073	23771	24460	690	RNA polymerase sigma factor for flagellar operon	Flagellar motility; <br>Flagellum; <br>Transcription initiation, bacterial sigma factors	fig|290339.31.peg.847	CDS	NODE_1_length_881256_cov_116.994	81550	80771	780	Gamma-glutamyl-GABA hydrolase (EC 3.5.1.94)	Putrescine utilization pathways
fig|290339.32.peg.848	CDS	NODE_1_length_709604_cov_108.073	24521	25069	549	Flagellar biosynthesis protein FliZ	Flagellum	fig|290339.31.peg.848	CDS	NODE_1_length_881256_cov_116.994	81817	83112	1296	Gamma-aminobutyrate:alpha-ketoglutarate aminotransferase (EC 2.6.1.19)	Putrescine utilization pathways
fig|290339.32.peg.849	CDS	NODE_1_length_709604_cov_108.073	25170	25955	786	Cystine ABC transporter, periplasmic cystine-binding protein FliY	L-Cystine Uptake and Metabolism	fig|290339.31.peg.849	CDS	NODE_1_length_881256_cov_116.994	83301	84662	1362	Putrescine importer	GABA and putrescine metabolism from cluters; <br>Putrescine utilization pathways
fig|290339.32.peg.850	CDS	NODE_1_length_709604_cov_108.073	25928	26053	126	hypothetical protein	- none -	fig|290339.31.peg.850	CDS	NODE_1_length_881256_cov_116.994	86386	84959	1428	Exodeoxyribonuclease I (EC 3.1.11.1)	DNA Repair Base Excision
fig|290339.32.peg.851	CDS	NODE_1_length_709604_cov_108.073	26062	27042	981	D-cysteine desulfhydrase (EC 4.4.1.15)	Adaptation to d-cysteine	fig|290339.31.peg.851	CDS	NODE_1_length_881256_cov_116.994	87615	86464	1152	acyltransferase 3	- none -
fig|290339.32.peg.852	CDS	NODE_1_length_709604_cov_108.073	27066	27734	669	Cystine ABC transporter, permease protein	Adaptation to d-cysteine; <br>L-Cystine Uptake and Metabolism	fig|290339.31.peg.852	CDS	NODE_1_length_881256_cov_116.994	87874	89025	1152	D-alanyl-D-alanine carboxypeptidase (EC 3.4.16.4)	Metallocarboxypeptidases (EC 3.4.17.-); <br>Murein Hydrolases; <br>Peptidoglycan Biosynthesis
fig|290339.32.peg.853	CDS	NODE_1_length_709604_cov_108.073	27731	28483	753	Cystine ABC transporter, ATP-binding protein	Adaptation to d-cysteine; <br>L-Cystine Uptake and Metabolism	fig|290339.31.peg.853	CDS	NODE_1_length_881256_cov_116.994	89113	89586	474	DNA gyrase inhibitory protein	- none -
fig|290339.32.peg.854	CDS	NODE_1_length_709604_cov_108.073	28736	29461	726	N-3-oxohexanoyl-L-homoserine lactone quorum-sensing transcriptional activator @ N-3-oxooctanoyl-L-homoserine lactone quorum-sensing transcriptional activator	- none -	fig|290339.31.peg.854	CDS	NODE_1_length_881256_cov_116.994	89706	90845	1140	Putative inner membrane protein	- none -
fig|290339.32.peg.855	CDS	NODE_1_length_709604_cov_108.073	29759	29535	225	FIG00634007: hypothetical protein	- none -	fig|290339.31.peg.855	CDS	NODE_1_length_881256_cov_116.994	91014	91352	339	UPF0265 protein YeeX	Broadly distributed proteins not in subsystems
fig|290339.32.peg.856	CDS	NODE_1_length_709604_cov_108.073	30243	30899	657	BarA-associated response regulator UvrY (= GacA = SirA)	BarA-UvrY(SirA) two-component regulatory system	fig|290339.31.peg.856	CDS	NODE_1_length_881256_cov_116.994	91804	93204	1401	FIG01069516: hypothetical protein	- none -
fig|290339.32.peg.857	CDS	NODE_1_length_709604_cov_108.073	30896	32728	1833	Excinuclease ABC subunit C	BarA-UvrY(SirA) two-component regulatory system; <br>DNA repair, UvrABC system	fig|290339.31.peg.857	CDS	NODE_1_length_881256_cov_116.994	93597	96119	2523	VgrG protein	Type VI secretion systems; <br>USS-DB-7
fig|290339.32.peg.858	CDS	NODE_1_length_709604_cov_108.073	32785	33333	549	CDP-diacylglycerol--glycerol-3-phosphate 3-phosphatidyltransferase (EC 2.7.8.5)	BarA-UvrY(SirA) two-component regulatory system; <br>Glycerolipid and Glycerophospholipid Metabolism in Bacteria	fig|290339.31.peg.858	CDS	NODE_1_length_881256_cov_116.994	96119	97420	1302	Complete genome; segment 3/17	- none -
fig|290339.32.peg.859	CDS	NODE_1_length_709604_cov_108.073	34356	34775	420	PhnO protein	- none -	fig|290339.31.peg.859	CDS	NODE_1_length_881256_cov_116.994	97432	98652	1221	FIG00554004: hypothetical protein	- none -
fig|290339.32.peg.860	CDS	NODE_1_length_709604_cov_108.073	36012	34804	1209	Tyrosine-specific transport protein	- none -	fig|290339.31.peg.860	CDS	NODE_1_length_881256_cov_116.994	98750	99766	1017	FIG00554004: hypothetical protein	- none -
fig|290339.32.peg.861	CDS	NODE_1_length_709604_cov_108.073	36747	36250	498	Ferritin-like protein 2	- none -	fig|290339.31.peg.861	CDS	NODE_1_length_881256_cov_116.994	101537	100083	1455	AMP nucleosidase (EC 3.2.2.4)	Purine conversions
fig|290339.32.peg.862	CDS	NODE_1_length_709604_cov_108.073	37388	37008	381	Putative outer membrane lipoprotein	- none -	fig|290339.31.peg.862	CDS	NODE_1_length_881256_cov_116.994	101865	103076	1212	diguanylate phosphodiesterase	- none -
fig|290339.32.peg.863	CDS	NODE_1_length_709604_cov_108.073	37635	38891	1257	Methyl-accepting chemotaxis protein I (serine chemoreceptor protein)	Bacterial Chemotaxis	fig|290339.31.peg.863	CDS	NODE_1_length_881256_cov_116.994	103267	104343	1077	Alkanal monooxygenase alpha chain (EC 1.14.14.3)	- none -
fig|290339.32.peg.864	CDS	NODE_1_length_709604_cov_108.073	39029	39667	639	predicted 4-deoxy-L-threo-5-hexosulose-uronate ketol-isomerase (EC 5.3.1.17)	- none -	fig|290339.31.peg.864	CDS	NODE_1_length_881256_cov_116.994	104787	105704	918	Nitrogen assimilation regulatory protein Nac	LysR-family proteins in Escherichia coli
fig|290339.32.peg.865	CDS	NODE_1_length_709604_cov_108.073	41128	39707	1422	Permeases of the major facilitator superfamily	- none -	fig|290339.31.peg.865	CDS	NODE_1_length_881256_cov_116.994	105806	106759	954	Alkanesulfonate utilization operon LysR-family regulator CbI	LysR-family proteins in Escherichia coli
fig|290339.32.peg.866	CDS	NODE_1_length_709604_cov_108.073	41606	41854	249	FIG00553563: hypothetical protein	- none -	fig|290339.31.peg.866	CDS	NODE_1_length_881256_cov_116.994	108121	106802	1320	Shikimate transporter	- none -
fig|290339.32.peg.867	CDS	NODE_1_length_709604_cov_108.073	42482	41880	603	Transporter, LysE family	- none -	fig|290339.31.peg.867	CDS	NODE_1_length_881256_cov_116.994	109362	108565	798	FIG01220476: hypothetical protein	- none -
fig|290339.32.peg.868	CDS	NODE_1_length_709604_cov_108.073	43362	42520	843	Transcriptional regulator, AraC family	- none -	fig|290339.31.peg.868	CDS	NODE_1_length_881256_cov_116.994	109961	111502	1542	Diguanylate cyclase/phosphodiesterase domain 1 (GGDEF)	- none -
fig|290339.32.peg.869	CDS	NODE_1_length_709604_cov_108.073	44804	43461	1344	Putative Dcu family, anaerobic C4-dicarboxylate transporter	- none -	fig|290339.31.peg.869	CDS	NODE_1_length_881256_cov_116.994	112411	111509	903	Transcriptional regulator, LysR family	- none -
fig|290339.32.peg.870	CDS	NODE_1_length_709604_cov_108.073	45506	45006	501	Ferritin-like protein 2	- none -	fig|290339.31.peg.870	CDS	NODE_1_length_881256_cov_116.994	112532	113380	849	ThiJ/PfpI family protein	- none -
fig|290339.32.peg.871	CDS	NODE_1_length_709604_cov_108.073	45973	46479	507	Cupin domain-containing protein	- none -	fig|290339.31.peg.871	CDS	NODE_1_length_881256_cov_116.994	113410	114204	795	3-oxoacyl-[acyl-carrier protein] reductase (EC 1.1.1.100)	Fatty Acid Biosynthesis FASII
fig|290339.32.peg.872	CDS	NODE_1_length_709604_cov_108.073	46768	47757	990	L-arabinose-binding periplasmic protein precursor AraF (TC 3.A.1.2.2)	L-Arabinose utilization	fig|290339.31.peg.872	CDS	NODE_1_length_881256_cov_116.994	114538	114299	240	Virulence protein MsgA	- none -
fig|290339.32.peg.873	CDS	NODE_1_length_709604_cov_108.073	47820	49334	1515	L-arabinose transport ATP-binding protein AraG (TC 3.A.1.2.2)	L-Arabinose utilization	fig|290339.31.peg.873	CDS	NODE_1_length_881256_cov_116.994	114554	114673	120	hypothetical protein	- none -
fig|290339.32.peg.874	CDS	NODE_1_length_709604_cov_108.073	49348	50328	981	L-arabinose transport system permease protein (TC 3.A.1.2.2)	L-Arabinose utilization	fig|290339.31.peg.874	CDS	NODE_1_length_881256_cov_116.994	115815	114691	1125	Outer membrane protein C precursor	- none -
fig|290339.32.peg.875	CDS	NODE_1_length_709604_cov_108.073	50505	51305	801	Trehalose-6-phosphate phosphatase (EC 3.1.3.12)	Trehalose Biosynthesis	fig|290339.31.peg.875	CDS	NODE_1_length_881256_cov_116.994	116461	117159	699	metal-dependent phosphohydrolase	- none -
fig|290339.32.peg.876	CDS	NODE_1_length_709604_cov_108.073	51280	52704	1425	Alpha,alpha-trehalose-phosphate synthase [UDP-forming] (EC 2.4.1.15)	Trehalose Biosynthesis	fig|290339.31.peg.876	CDS	NODE_1_length_881256_cov_116.994	117208	118653	1446	DNA-cytosine methyltransferase (EC 2.1.1.37)	DNA repair, bacterial
fig|290339.32.peg.877	CDS	NODE_1_length_709604_cov_108.073	53026	52748	279	Universal stress protein C	Universal stress protein family	fig|290339.31.peg.877	CDS	NODE_1_length_881256_cov_116.994	118637	119134	498	Very-short-patch mismatch repair endonuclease (G-T specific)	DNA repair, bacterial
fig|290339.32.peg.878	CDS	NODE_1_length_709604_cov_108.073	53997	54332	336	Flagellar transcriptional activator FlhD	Flagellum	fig|290339.31.peg.878	CDS	NODE_1_length_881256_cov_116.994	120049	119138	912	Permease of the drug/metabolite transporter (DMT) superfamily	Queuosine-Archaeosine Biosynthesis
fig|290339.32.peg.879	CDS	NODE_1_length_709604_cov_108.073	54336	54917	582	Flagellar transcriptional activator FlhC	Flagellum	fig|290339.31.peg.879	CDS	NODE_1_length_881256_cov_116.994	120228	121142	915	Putative inner membrane protein	- none -
fig|290339.32.peg.880	CDS	NODE_1_length_709604_cov_108.073	55049	55936	888	Flagellar motor rotation protein MotA	Flagellar motility; <br>Flagellum	fig|290339.31.peg.880	CDS	NODE_1_length_881256_cov_116.994	121232	121414	183	FIG00554223: hypothetical protein	- none -
fig|290339.32.peg.881	CDS	NODE_1_length_709604_cov_108.073	55933	56865	933	Flagellar motor rotation protein MotB	Flagellar motility; <br>Flagellum	fig|290339.31.peg.881	CDS	NODE_1_length_881256_cov_116.994	121616	122230	615	FIG00554228: hypothetical protein	- none -
fig|290339.32.peg.882	CDS	NODE_1_length_709604_cov_108.073	56876	58882	2007	Signal transduction histidine kinase CheA (EC 2.7.3.-)	Bacterial Chemotaxis; <br>Flagellar motility	fig|290339.31.peg.882	CDS	NODE_1_length_881256_cov_116.994	122258	123286	1029	FIG00554228: hypothetical protein	- none -
fig|290339.32.peg.883	CDS	NODE_1_length_709604_cov_108.073	58911	59414	504	Positive regulator of CheA protein activity (CheW)	Bacterial Chemotaxis	fig|290339.31.peg.883	CDS	NODE_1_length_881256_cov_116.994	124105	123290	816	Putative mannosyl-3-phosphoglycerate phosphatase (EC 3.1.3.70)	- none -
fig|290339.32.peg.884	CDS	NODE_1_length_709604_cov_108.073	59810	60376	567	Sigma-fimbriae uncharacterized paralogous subunit	sigma-Fimbriae	fig|290339.31.peg.884	CDS	NODE_1_length_881256_cov_116.994	124620	124408	213	FIG00554086: hypothetical protein	- none -
fig|290339.32.peg.885	CDS	NODE_1_length_709604_cov_108.073	60439	60948	510	Sigma-fimbriae uncharacterized paralogous subunit	sigma-Fimbriae	fig|290339.31.peg.885	CDS	NODE_1_length_881256_cov_116.994	124744	124932	189	DsrB protein	- none -
fig|290339.32.peg.886	CDS	NODE_1_length_709604_cov_108.073	60965	61723	759	Sigma-fimbriae chaperone protein	sigma-Fimbriae	fig|290339.31.peg.886	CDS	NODE_1_length_881256_cov_116.994	125724	125101	624	Colanic acid capsular biosynthesis activation accesory protein RcsA, co-regulator with RcsB	Rcs phosphorelay signal transduction pathway
fig|290339.32.peg.887	CDS	NODE_1_length_709604_cov_108.073	61735	64092	2358	Sigma-fimbriae usher protein	sigma-Fimbriae	fig|290339.31.peg.887	CDS	NODE_1_length_881256_cov_116.994	126282	126073	210	Flagellar biosynthesis protein FliR	Flagellar motility; <br>Flagellum
fig|290339.32.peg.888	CDS	NODE_1_length_709604_cov_108.073	64089	65042	954	Sigma-fimbriae tip adhesin	sigma-Fimbriae	fig|290339.31.peg.888	CDS	NODE_1_length_881256_cov_116.994	126860	126270	591	Flagellar biosynthesis protein FliR	Flagellar motility; <br>Flagellum
fig|290339.32.peg.889	CDS	NODE_1_length_709604_cov_108.073	65139	66809	1671	Methyl-accepting chemotaxis protein I (serine chemoreceptor protein)	Bacterial Chemotaxis	fig|290339.31.peg.889	CDS	NODE_1_length_881256_cov_116.994	127141	126872	270	Flagellar biosynthesis protein FliQ	Flagellum
fig|290339.32.peg.890	CDS	NODE_1_length_709604_cov_108.073	66846	67049	204	hypothetical protein	- none -	fig|290339.31.peg.890	CDS	NODE_1_length_881256_cov_116.994	127890	127153	738	Flagellar biosynthesis protein FliP	Flagellum
fig|290339.32.peg.891	CDS	NODE_1_length_709604_cov_108.073	67234	67956	723	Chemotaxis protein methyltransferase CheR (EC 2.1.1.80)	Bacterial Chemotaxis	fig|290339.31.peg.891	CDS	NODE_1_length_881256_cov_116.994	128267	127890	378	Flagellar biosynthesis protein FliQ	Flagellum
fig|290339.32.peg.892	CDS	NODE_1_length_709604_cov_108.073	67953	69002	1050	Chemotaxis response regulator protein-glutamate methylesterase CheB (EC 3.1.1.61)	Bacterial Chemotaxis	fig|290339.31.peg.892	CDS	NODE_1_length_881256_cov_116.994	128732	128268	465	Flagellar motor switch protein FliN	Bacterial Chemotaxis; <br>Flagellar motility; <br>Flagellum
fig|290339.32.peg.893	CDS	NODE_1_length_709604_cov_108.073	69020	69409	390	Chemotaxis regulator - transmits chemoreceptor signals to flagelllar motor components CheY	Bacterial Chemotaxis; <br>Flagellar motility	fig|290339.31.peg.893	CDS	NODE_1_length_881256_cov_116.994	129729	128725	1005	Flagellar motor switch protein FliM	Bacterial Chemotaxis; <br>Flagellar motility; <br>Flagellum
fig|290339.32.peg.894	CDS	NODE_1_length_709604_cov_108.073	69420	70061	642	Chemotaxis response - phosphatase CheZ	Bacterial Chemotaxis	fig|290339.31.peg.894	CDS	NODE_1_length_881256_cov_116.994	130207	129734	474	Flagellar biosynthesis protein FliL	Flagellum
fig|290339.32.peg.895	CDS	NODE_1_length_709604_cov_108.073	70296	71342	1047	Flagellar biosynthesis protein FlhB	Flagellar motility; <br>Flagellum	fig|290339.31.peg.895	CDS	NODE_1_length_881256_cov_116.994	131573	130311	1263	Flagellar hook-length control protein FliK	Flagellum
fig|290339.32.peg.896	CDS	NODE_1_length_709604_cov_108.073	71335	73413	2079	Flagellar biosynthesis protein FlhA	Flagellar motility; <br>Flagellum	fig|290339.31.peg.896	CDS	NODE_1_length_881256_cov_116.994	132013	131570	444	Flagellar protein FliJ	Flagellum
fig|290339.32.peg.897	CDS	NODE_1_length_709604_cov_108.073	73413	73814	402	Flagellar protein FlhE	Flagellum	fig|290339.31.peg.897	CDS	NODE_1_length_881256_cov_116.994	133405	132035	1371	Flagellum-specific ATP synthase FliI	Flagellar motility; <br>Flagellum
fig|290339.32.peg.898	CDS	NODE_1_length_709604_cov_108.073	74089	75675	1587	Rhamnogalacturonide transporter RhiT	L-rhamnose utilization	fig|290339.31.peg.898	CDS	NODE_1_length_881256_cov_116.994	134109	133405	705	Flagellar assembly protein FliH	Flagellum
fig|290339.32.peg.899	CDS	NODE_1_length_709604_cov_108.073	75675	76814	1140	Rhamnogalacturonides degradation protein RhiN	D-Galacturonate and D-Glucuronate Utilization; <br>L-rhamnose utilization	fig|290339.31.peg.899	CDS	NODE_1_length_881256_cov_116.994	135124	134102	1023	Flagellar motor switch protein FliG	Bacterial Chemotaxis; <br>Flagellum
fig|290339.32.peg.900	CDS	NODE_1_length_709604_cov_108.073	77417	78043	627	FIG074102: hypothetical protein	- none -	fig|290339.31.peg.900	CDS	NODE_1_length_881256_cov_116.994	136833	135121	1713	Flagellar M-ring protein FliF	Flagellum
fig|290339.32.peg.901	CDS	NODE_1_length_709604_cov_108.073	79843	78110	1734	Arginyl-tRNA synthetase (EC 6.1.1.19)	tRNA aminoacylation, Arg	fig|290339.31.peg.901	CDS	NODE_1_length_881256_cov_116.994	137064	137375	312	Flagellar hook-basal body complex protein FliE	Flagellum; <br>Flagellum in Campylobacter
fig|290339.32.peg.902	CDS	NODE_1_length_709604_cov_108.073	80029	80592	564	Protein yecM	- none -	fig|290339.31.peg.902	CDS	NODE_1_length_881256_cov_116.994	137638	137808	171	Error-prone, lesion bypass DNA polymerase V (UmuC)	DNA repair, bacterial UmuCD system
fig|290339.32.peg.903	CDS	NODE_1_length_709604_cov_108.073	80740	81282	543	FIG00553281: hypothetical protein	- none -	fig|290339.31.peg.903	CDS	NODE_1_length_881256_cov_116.994	141526	141798	273	Error-prone, lesion bypass DNA polymerase V (UmuC)	DNA repair, bacterial UmuCD system
fig|290339.32.peg.904	CDS	NODE_1_length_709604_cov_108.073	81286	82452	1167	Threonine dehydrogenase and related Zn-dependent dehydrogenases	Threonine degradation	fig|290339.31.peg.904	CDS	NODE_1_length_881256_cov_116.994	142723	141884	840	Probable DNA-binding protein	- none -
fig|290339.32.peg.905	CDS	NODE_1_length_709604_cov_108.073	83593	82442	1152	Cystathionine beta-lyase, type II (EC 4.4.1.8)	Methionine Biosynthesis	fig|290339.31.peg.905	CDS	NODE_1_length_881256_cov_116.994	142823	143719	897	Nucleoside-diphosphate-sugar epimerases	- none -
fig|290339.32.peg.906	CDS	NODE_1_length_709604_cov_108.073	83679	84419	741	Cytoplasmic copper homeostasis protein cutC	- none -	fig|290339.31.peg.906	CDS	NODE_1_length_881256_cov_116.994	144191	144772	582	putative outer membrane protein	- none -
fig|290339.32.peg.907	CDS	NODE_1_length_709604_cov_108.073	84618	86318	1701	Chaperone protein hscC (Hsc62)	- none -	fig|290339.31.peg.907	CDS	NODE_1_length_881256_cov_116.994	146180	144963	1218	Major facilitator family transporter	- none -
fig|290339.32.peg.908	CDS	NODE_1_length_709604_cov_108.073	86318	87967	1650	FIG00553546: hypothetical protein	- none -	fig|290339.31.peg.908	CDS	NODE_1_length_881256_cov_116.994	146317	146177	141	hypothetical protein	- none -
fig|290339.32.peg.909	CDS	NODE_1_length_709604_cov_108.073	88107	88553	447	FIG00553508: hypothetical protein	- none -	fig|290339.31.peg.909	CDS	NODE_1_length_881256_cov_116.994	146589	147500	912	Transcriptional regulator, LysR family	- none -
fig|290339.32.peg.910	CDS	NODE_1_length_709604_cov_108.073	89561	88590	972	tRNA (5-methoxyuridine) 34 synthase	tRNA modification Bacteria	fig|290339.31.peg.910	CDS	NODE_1_length_881256_cov_116.994	147856	148461	606	Methyltransferase	- none -
fig|290339.32.peg.911	CDS	NODE_1_length_709604_cov_108.073	90301	89558	744	tRNA (uridine-5-oxyacetic acid methyl ester) 34 synthase	tRNA modification Bacteria	fig|290339.31.peg.911	CDS	NODE_1_length_881256_cov_116.994	148657	148508	150	hypothetical protein	- none -
fig|290339.32.peg.912	CDS	NODE_1_length_709604_cov_108.073	90737	90342	396	FIG01046209: inner membrane protein	- none -	fig|290339.31.peg.912	CDS	NODE_1_length_881256_cov_116.994	149337	148654	684	Gifsy-2 prophage protein	- none -
fig|290339.32.peg.913	CDS	NODE_1_length_709604_cov_108.073	91623	90805	819	FIG003003: hypothetical protein	- none -	fig|290339.31.peg.913	CDS	NODE_1_length_881256_cov_116.994	149650	149417	234	FIG00626672: hypothetical protein	- none -
fig|290339.32.peg.914	CDS	NODE_1_length_709604_cov_108.073	92186	91620	567	Nicotinamidase/isochorismatase family protein	NAD and NADP cofactor biosynthesis global	fig|290339.31.peg.914	CDS	NODE_1_length_881256_cov_116.994	150864	149647	1218	Putative transport system permease protein	- none -
fig|290339.32.peg.915	CDS	NODE_1_length_709604_cov_108.073	92379	92224	156	hypothetical protein	- none -	fig|290339.31.peg.915	CDS	NODE_1_length_881256_cov_116.994	151068	151481	414	FIG00640199: hypothetical protein	- none -
fig|290339.32.peg.916	CDS	NODE_1_length_709604_cov_108.073	92491	92363	129	hypothetical protein	- none -	fig|290339.31.peg.916	CDS	NODE_1_length_881256_cov_116.994	152117	151755	363	Flagellar biosynthesis protein FliT	Flagellum
fig|290339.32.peg.917	CDS	NODE_1_length_709604_cov_108.073	92453	94231	1779	Aspartyl-tRNA synthetase (EC 6.1.1.12)	tRNA aminoacylation, Asp and Asn	fig|290339.31.peg.917	CDS	NODE_1_length_881256_cov_116.994	152527	152117	411	Flagellar biosynthesis protein FliS	Flagellum
fig|290339.32.peg.918	CDS	NODE_1_length_709604_cov_108.073	94233	94676	444	Dihydroneopterin triphosphate pyrophosphohydolase type 2	Queuosine-Archaeosine Biosynthesis	fig|290339.31.peg.918	CDS	NODE_1_length_881256_cov_116.994	153967	152537	1431	Flagellar hook-associated protein FliD	Flagellum
fig|290339.32.peg.919	CDS	NODE_1_length_709604_cov_108.073	94704	95444	741	FIG000859: hypothetical protein YebC	Riboflavin, FMN and FAD metabolism in plants; <br>RuvABC plus a hypothetical	fig|290339.31.peg.919	CDS	NODE_1_length_881256_cov_116.994	154403	155239	837	Flagellar biosynthesis protein FliC	Flagellum
fig|290339.32.peg.920	CDS	NODE_1_length_709604_cov_108.073	95533	96054	522	Crossover junction endodeoxyribonuclease RuvC (EC 3.1.22.4)	RuvABC plus a hypothetical	fig|290339.31.peg.920	CDS	NODE_1_length_881256_cov_116.994	155451	156938	1488	FIG00554990: hypothetical protein	- none -
fig|290339.32.peg.921	CDS	NODE_1_length_709604_cov_108.073	96200	96811	612	Holliday junction DNA helicase RuvA	RuvABC plus a hypothetical	fig|290339.31.peg.921	CDS	NODE_1_length_881256_cov_116.994	156960	160307	3348	Predicted O-linked N-acetylglucosamine transferase, SPINDLY family	- none -
fig|290339.32.peg.922	CDS	NODE_1_length_709604_cov_108.073	96820	97830	1011	Holliday junction DNA helicase RuvB	RuvABC plus a hypothetical	fig|290339.31.peg.922	CDS	NODE_1_length_881256_cov_116.994	160377	161510	1134	Aminotransferase, DegT/DnrJ/EryC1/StrS family	- none -
fig|290339.32.peg.923	CDS	NODE_1_length_709604_cov_108.073	98700	97915	786	Zinc ABC transporter, inner membrane permease protein ZnuB	- none -	fig|290339.31.peg.923	CDS	NODE_1_length_881256_cov_116.994	161507	162145	639	putative acetyltransferase protein	- none -
fig|290339.32.peg.924	CDS	NODE_1_length_709604_cov_108.073	99452	98697	756	Zinc ABC transporter, ATP-binding protein ZnuC	- none -	fig|290339.31.peg.924	CDS	NODE_1_length_881256_cov_116.994	162183	162422	240	Acyl carrier protein	Fatty Acid Biosynthesis FASII; <br>Glycerolipid and Glycerophospholipid Metabolism in Bacteria
fig|290339.32.peg.925	CDS	NODE_1_length_709604_cov_108.073	99531	100475	945	Zinc ABC transporter, periplasmic-binding protein ZnuA	- none -	fig|290339.31.peg.925	CDS	NODE_1_length_881256_cov_116.994	162439	163185	747	3-oxoacyl-[acyl-carrier protein] reductase (EC 1.1.1.100)	Fatty Acid Biosynthesis FASII
fig|290339.32.peg.926	CDS	NODE_1_length_709604_cov_108.073	100491	101822	1332	Cell wall endopeptidase, family M23/M37	Glutaredoxins	fig|290339.31.peg.926	CDS	NODE_1_length_881256_cov_116.994	163198	163941	744	3-oxoacyl-[acyl-carrier protein] reductase (EC 1.1.1.100)	Fatty Acid Biosynthesis FASII
fig|290339.32.peg.927	CDS	NODE_1_length_709604_cov_108.073	101948	102916	969	Lipid A biosynthesis (KDO) 2-(lauroyl)-lipid IVA acyltransferase (EC 2.3.1.-)	KDO2-Lipid A biosynthesis	fig|290339.31.peg.927	CDS	NODE_1_length_881256_cov_116.994	163938	164084	147	Transketolase, C-terminal section (EC 2.2.1.1)	Pentose phosphate pathway
fig|290339.32.peg.928	CDS	NODE_1_length_709604_cov_108.073	104426	102984	1443	Pyruvate kinase (EC 2.7.1.40)	Entner-Doudoroff Pathway; <br>Glycerate metabolism; <br>Glycolysis and Gluconeogenesis; <br>Pyruvate metabolism I: anaplerotic reactions, PEP	fig|290339.31.peg.928	CDS	NODE_1_length_881256_cov_116.994	164081	165496	1416	Long-chain-fatty-acid--CoA ligase (EC 6.2.1.3)	Biotin biosynthesis; <br>Biotin synthesis cluster; <br>Fatty acid metabolism cluster
fig|290339.32.peg.929	CDS	NODE_1_length_709604_cov_108.073	105422	104556	867	Phosphogluconate repressor HexR, RpiR family	- none -	fig|290339.31.peg.929	CDS	NODE_1_length_881256_cov_116.994	165489	166571	1083	Acyl protein synthase/acyl-CoA reductase RfbN	- none -
fig|290339.32.peg.930	CDS	NODE_1_length_709604_cov_108.073	105776	107251	1476	Glucose-6-phosphate 1-dehydrogenase (EC 1.1.1.49)	Entner-Doudoroff Pathway; <br>Pentose phosphate pathway	fig|290339.31.peg.930	CDS	NODE_1_length_881256_cov_116.994	166555	167757	1203	Coenzyme F390 synthetase	- none -
fig|290339.32.peg.931	CDS	NODE_1_length_709604_cov_108.073	107485	109296	1812	Phosphogluconate dehydratase (EC 4.2.1.12)	Entner-Doudoroff Pathway	fig|290339.31.peg.931	CDS	NODE_1_length_881256_cov_116.994	167890	168609	720	RNA polymerase sigma factor for flagellar operon	Flagellar motility; <br>Flagellum; <br>Transcription initiation, bacterial sigma factors
fig|290339.32.peg.932	CDS	NODE_1_length_709604_cov_108.073	109355	109993	639	4-hydroxy-2-oxoglutarate aldolase (EC 4.1.3.16) @ 2-dehydro-3-deoxyphosphogluconate aldolase (EC 4.1.2.14)	D-Galacturonate and D-Glucuronate Utilization; <br>Entner-Doudoroff Pathway	fig|290339.31.peg.932	CDS	NODE_1_length_881256_cov_116.994	168670	169218	549	Flagellar biosynthesis protein FliZ	Flagellum
fig|290339.32.peg.933	CDS	NODE_1_length_709604_cov_108.073	111224	110046	1179	Phosphoribosylglycinamide formyltransferase 2 (EC 2.1.2.-)	De Novo Purine Biosynthesis	fig|290339.31.peg.933	CDS	NODE_1_length_881256_cov_116.994	169319	170104	786	Cystine ABC transporter, periplasmic cystine-binding protein FliY	L-Cystine Uptake and Metabolism
fig|290339.32.peg.934	CDS	NODE_1_length_709604_cov_108.073	111357	111707	351	DNA damage-inducible gene in SOS regulon, dependent on cyclic AMP and H-NS	- none -	fig|290339.31.peg.934	CDS	NODE_1_length_881256_cov_116.994	170077	170202	126	hypothetical protein	- none -
fig|290339.32.peg.935	CDS	NODE_1_length_709604_cov_108.073	111997	112344	348	FIG01200701: possible membrane protein	- none -	fig|290339.31.peg.935	CDS	NODE_1_length_881256_cov_116.994	170211	171191	981	D-cysteine desulfhydrase (EC 4.4.1.15)	Adaptation to d-cysteine
fig|290339.32.peg.936	CDS	NODE_1_length_709604_cov_108.073	112459	113139	681	FIG00553744: hypothetical protein	- none -	fig|290339.31.peg.936	CDS	NODE_1_length_881256_cov_116.994	171215	171883	669	Cystine ABC transporter, permease protein	Adaptation to d-cysteine; <br>L-Cystine Uptake and Metabolism
fig|290339.32.peg.937	CDS	NODE_1_length_709604_cov_108.073	113229	115292	2064	Protease II (EC 3.4.21.83)	- none -	fig|290339.31.peg.937	CDS	NODE_1_length_881256_cov_116.994	171880	172632	753	Cystine ABC transporter, ATP-binding protein	Adaptation to d-cysteine; <br>L-Cystine Uptake and Metabolism
fig|290339.32.peg.938	CDS	NODE_1_length_709604_cov_108.073	115951	115289	663	Exodeoxyribonuclease X (EC 3.1.11.-)	- none -	fig|290339.31.peg.938	CDS	NODE_1_length_881256_cov_116.994	172885	173610	726	N-3-oxohexanoyl-L-homoserine lactone quorum-sensing transcriptional activator @ N-3-oxooctanoyl-L-homoserine lactone quorum-sensing transcriptional activator	- none -
fig|290339.32.peg.939	CDS	NODE_1_length_709604_cov_108.073	116252	116022	231	DNA polymerase III theta subunit (EC 2.7.7.7)	- none -	fig|290339.31.peg.939	CDS	NODE_1_length_881256_cov_116.994	173908	173684	225	FIG00634007: hypothetical protein	- none -
fig|290339.32.peg.940	CDS	NODE_1_length_709604_cov_108.073	116256	116393	138	hypothetical protein	- none -	fig|290339.31.peg.940	CDS	NODE_1_length_881256_cov_116.994	174391	175047	657	BarA-associated response regulator UvrY (= GacA = SirA)	BarA-UvrY(SirA) two-component regulatory system
fig|290339.32.peg.941	CDS	NODE_1_length_709604_cov_108.073	116399	116773	375	Copper resistance protein C precursor	Copper homeostasis	fig|290339.31.peg.941	CDS	NODE_1_length_881256_cov_116.994	175044	176876	1833	Excinuclease ABC subunit C	BarA-UvrY(SirA) two-component regulatory system; <br>DNA repair, UvrABC system
fig|290339.32.peg.942	CDS	NODE_1_length_709604_cov_108.073	116778	117647	870	Copper resistance protein D	Copper homeostasis	fig|290339.31.peg.942	CDS	NODE_1_length_881256_cov_116.994	176933	177481	549	CDP-diacylglycerol--glycerol-3-phosphate 3-phosphatidyltransferase (EC 2.7.8.5)	BarA-UvrY(SirA) two-component regulatory system; <br>Glycerolipid and Glycerophospholipid Metabolism in Bacteria
fig|290339.32.peg.943	CDS	NODE_1_length_709604_cov_108.073	117662	118000	339	FIG00923183: possible membrane protein YebY	- none -	fig|290339.31.peg.943	CDS	NODE_1_length_881256_cov_116.994	178515	178934	420	PhnO protein	- none -
fig|290339.32.peg.944	CDS	NODE_1_length_709604_cov_108.073	119031	119318	288	Putative membrane protein precursor	- none -	fig|290339.31.peg.944	CDS	NODE_1_length_881256_cov_116.994	180171	178963	1209	Tyrosine-specific transport protein	- none -
fig|290339.32.peg.945	CDS	NODE_1_length_709604_cov_108.073	119909	119778	132	hypothetical protein	- none -	fig|290339.31.peg.945	CDS	NODE_1_length_881256_cov_116.994	180906	180409	498	Ferritin-like protein 2	- none -
fig|290339.32.peg.946	CDS	NODE_1_length_709604_cov_108.073	120115	120759	645	Ren protein	- none -	fig|290339.31.peg.946	CDS	NODE_1_length_881256_cov_116.994	181504	181169	336	Putative outer membrane lipoprotein	- none -
fig|290339.32.peg.947	CDS	NODE_1_length_709604_cov_108.073	120951	120760	192	FIG00554528: hypothetical protein	- none -	fig|290339.31.peg.947	CDS	NODE_1_length_881256_cov_116.994	181796	183052	1257	Methyl-accepting chemotaxis protein I (serine chemoreceptor protein)	Bacterial Chemotaxis
fig|290339.32.peg.948	CDS	NODE_1_length_709604_cov_108.073	121315	121076	240	FIG00554177: hypothetical protein	- none -	fig|290339.31.peg.948	CDS	NODE_1_length_881256_cov_116.994	183190	183828	639	predicted 4-deoxy-L-threo-5-hexosulose-uronate ketol-isomerase (EC 5.3.1.17)	- none -
fig|290339.32.peg.949	CDS	NODE_1_length_709604_cov_108.073	122869	121427	1443	Ribosomal RNA small subunit methyltransferase F (EC 2.1.1.-)	RNA methylation	fig|290339.31.peg.949	CDS	NODE_1_length_881256_cov_116.994	185289	183868	1422	Permeases of the major facilitator superfamily	- none -
fig|290339.32.peg.950	CDS	NODE_1_length_709604_cov_108.073	125580	122947	2634	Paraquat-inducible protein B	Oxidative stress	fig|290339.31.peg.950	CDS	NODE_1_length_881256_cov_116.994	185363	185482	120	hypothetical protein	- none -
fig|290339.32.peg.951	CDS	NODE_1_length_709604_cov_108.073	126832	125549	1284	Paraquat-inducible protein A	Oxidative stress	fig|290339.31.peg.951	CDS	NODE_1_length_881256_cov_116.994	185767	186015	249	FIG00553563: hypothetical protein	- none -
fig|290339.32.peg.952	CDS	NODE_1_length_709604_cov_108.073	126961	127455	495	Free methionine-(R)-sulfoxide reductase, contains GAF domain	CBSS-211586.1.peg.2357	fig|290339.31.peg.952	CDS	NODE_1_length_881256_cov_116.994	186643	186041	603	Transporter, LysE family	- none -
fig|290339.32.peg.953	CDS	NODE_1_length_709604_cov_108.073	127556	128248	693	ProQ: influences osmotic activation of compatible solute ProP	CBSS-211586.1.peg.2357; <br>Proline, 4-hydroxyproline uptake and utilization	fig|290339.31.peg.953	CDS	NODE_1_length_881256_cov_116.994	187523	186681	843	Transcriptional regulator, AraC family	- none -
fig|290339.32.peg.954	CDS	NODE_1_length_709604_cov_108.073	128268	130316	2049	Tail-specific protease precursor (EC 3.4.21.102)	CBSS-211586.1.peg.2357	fig|290339.31.peg.954	CDS	NODE_1_length_881256_cov_116.994	188965	187622	1344	Putative Dcu family, anaerobic C4-dicarboxylate transporter	- none -
fig|290339.32.peg.955	CDS	NODE_1_length_709604_cov_108.073	130511	131392	882	Probable protease HtpX (EC 3.4.24.-)	- none -	fig|290339.31.peg.955	CDS	NODE_1_length_881256_cov_116.994	189666	189166	501	Ferritin-like protein 2	- none -
fig|290339.32.peg.956	CDS	NODE_1_length_709604_cov_108.073	131710	132435	726	Transcriptional regulator KdgR, KDG operon repressor	D-Galacturonate and D-Glucuronate Utilization	fig|290339.31.peg.956	CDS	NODE_1_length_881256_cov_116.994	190134	190640	507	Cupin domain-containing protein	- none -
fig|290339.32.peg.957	CDS	NODE_1_length_709604_cov_108.073	132731	132492	240	putative exported protein	- none -	fig|290339.31.peg.957	CDS	NODE_1_length_881256_cov_116.994	190929	191918	990	L-arabinose-binding periplasmic protein precursor AraF (TC 3.A.1.2.2)	L-Arabinose utilization
fig|290339.32.peg.958	CDS	NODE_1_length_709604_cov_108.073	132890	133033	144	Putative inner membrane protein	- none -	fig|290339.31.peg.958	CDS	NODE_1_length_881256_cov_116.994	191982	193496	1515	L-arabinose transport ATP-binding protein AraG (TC 3.A.1.2.2)	L-Arabinose utilization
fig|290339.32.peg.959	CDS	NODE_1_length_709604_cov_108.073	133103	133390	288	FIG00554162: hypothetical protein	- none -	fig|290339.31.peg.959	CDS	NODE_1_length_881256_cov_116.994	193510	194490	981	L-arabinose transport system permease protein (TC 3.A.1.2.2)	L-Arabinose utilization
fig|290339.32.peg.960	CDS	NODE_1_length_709604_cov_108.073	133411	134418	1008	FIG00554569: hypothetical protein	- none -	fig|290339.31.peg.960	CDS	NODE_1_length_881256_cov_116.994	194667	195161	495	Trehalose-6-phosphate phosphatase (EC 3.1.3.12)	Trehalose Biosynthesis
fig|290339.32.peg.961	CDS	NODE_1_length_709604_cov_108.073	135096	135305	210	Cold shock protein CspC	Cold shock, CspA family of proteins	fig|290339.31.peg.961	CDS	NODE_1_length_881256_cov_116.994	195161	195466	306	Trehalose-6-phosphate phosphatase (EC 3.1.3.12)	Trehalose Biosynthesis
fig|290339.32.peg.962	CDS	NODE_1_length_709604_cov_108.073	135459	136274	816	Ribosomal RNA large subunit methyltransferase A (EC 2.1.1.51)	RNA methylation	fig|290339.31.peg.962	CDS	NODE_1_length_881256_cov_116.994	195441	196865	1425	Alpha,alpha-trehalose-phosphate synthase [UDP-forming] (EC 2.4.1.15)	Trehalose Biosynthesis
fig|290339.32.peg.963	CDS	NODE_1_length_709604_cov_108.073	136834	136271	564	Putative membrane protein	- none -	fig|290339.31.peg.963	CDS	NODE_1_length_881256_cov_116.994	197187	196909	279	Universal stress protein C	Universal stress protein family
fig|290339.32.peg.964	CDS	NODE_1_length_709604_cov_108.073	137669	137211	459	FIG00554165: hypothetical protein	- none -	fig|290339.31.peg.964	CDS	NODE_1_length_881256_cov_116.994	198158	198493	336	Flagellar transcriptional activator FlhD	Flagellum
fig|290339.32.peg.965	CDS	NODE_1_length_709604_cov_108.073	138581	137730	852	PTS system, mannose-specific IID component	- none -	fig|290339.31.peg.965	CDS	NODE_1_length_881256_cov_116.994	198497	199078	582	Flagellar transcriptional activator FlhC	Flagellum
fig|290339.32.peg.966	CDS	NODE_1_length_709604_cov_108.073	139394	138594	801	PTS system, mannose-specific IIC component	- none -	fig|290339.31.peg.966	CDS	NODE_1_length_881256_cov_116.994	199210	200097	888	Flagellar motor rotation protein MotA	Flagellar motility; <br>Flagellum
fig|290339.32.peg.967	CDS	NODE_1_length_709604_cov_108.073	140421	139459	963	PTS system, mannose-specific IIA component (EC 2.7.1.69) / PTS system, mannose-specific IIB component (EC 2.7.1.69)	Mannose Metabolism; <br>Mannose Metabolism; <br>Sialic Acid Metabolism; <br>Sialic Acid Metabolism	fig|290339.31.peg.967	CDS	NODE_1_length_881256_cov_116.994	200094	201026	933	Flagellar motor rotation protein MotB	Flagellar motility; <br>Flagellum
fig|290339.32.peg.968	CDS	NODE_1_length_709604_cov_108.073	140884	142443	1560	Magnesium and cobalt efflux protein CorC	CBSS-56780.10.peg.1536; <br>Copper homeostasis: copper tolerance; <br>Glycyl-tRNA synthetase containing cluster; <br>Magnesium transport; <br>tRNA-methylthiotransferase containing cluster	fig|290339.31.peg.968	CDS	NODE_1_length_881256_cov_116.994	201037	203040	2004	Signal transduction histidine kinase CheA (EC 2.7.3.-)	Bacterial Chemotaxis; <br>Flagellar motility
fig|290339.32.peg.969	CDS	NODE_1_length_709604_cov_108.073	144045	142447	1599	Rtn protein	- none -	fig|290339.31.peg.969	CDS	NODE_1_length_881256_cov_116.994	203069	203572	504	Positive regulator of CheA protein activity (CheW)	Bacterial Chemotaxis
fig|290339.32.peg.970	CDS	NODE_1_length_709604_cov_108.073	145475	144177	1299	L-serine dehydratase, beta subunit (EC 4.3.1.17) / L-serine dehydratase, alpha subunit (EC 4.3.1.17)	Glycine and Serine Utilization; <br>Glycine and Serine Utilization; <br>Pyruvate Alanine Serine Interconversions; <br>Pyruvate Alanine Serine Interconversions	fig|290339.31.peg.970	CDS	NODE_1_length_881256_cov_116.994	203969	204535	567	Sigma-fimbriae uncharacterized paralogous subunit	sigma-Fimbriae
fig|290339.32.peg.971	CDS	NODE_1_length_709604_cov_108.073	146291	145713	579	Hypothetical nudix hydrolase YeaB	Nudix proteins (nucleoside triphosphate hydrolases)	fig|290339.31.peg.971	CDS	NODE_1_length_881256_cov_116.994	204847	205107	261	Sigma-fimbriae uncharacterized paralogous subunit	sigma-Fimbriae
fig|290339.32.peg.972	CDS	NODE_1_length_709604_cov_108.073	147658	146294	1365	Para-aminobenzoate synthase, aminase component (EC 2.6.1.85)	Chorismate: Intermediate for synthesis of Tryptophan, PAPA antibiotics, PABA, 3-hydroxyanthranilate and more.; <br>Folate Biosynthesis; <br>Tryptophan synthesis	fig|290339.31.peg.972	CDS	NODE_1_length_881256_cov_116.994	205124	205882	759	Sigma-fimbriae chaperone protein	sigma-Fimbriae
fig|290339.32.peg.973	CDS	NODE_1_length_709604_cov_108.073	147749	147931	183	FIG00638134: hypothetical protein	- none -	fig|290339.31.peg.973	CDS	NODE_1_length_881256_cov_116.994	205894	208251	2358	Sigma-fimbriae usher protein	sigma-Fimbriae
fig|290339.32.peg.974	CDS	NODE_1_length_709604_cov_108.073	148074	149081	1008	3-oxoacyl-(acyl carrier protein) synthase (EC 2.3.1.41)	CBSS-280355.3.peg.2323	fig|290339.31.peg.974	CDS	NODE_1_length_881256_cov_116.994	208248	209201	954	Sigma-fimbriae tip adhesin	sigma-Fimbriae
fig|290339.32.peg.975	CDS	NODE_1_length_709604_cov_108.073	149078	150082	1005	FIG036672: Nucleoside-diphosphate-sugar epimerase	CBSS-280355.3.peg.2323	fig|290339.31.peg.975	CDS	NODE_1_length_881256_cov_116.994	209298	210968	1671	Methyl-accepting chemotaxis protein III (ribose and galactose chemoreceptor protein)	Bacterial Chemotaxis
fig|290339.32.peg.976	CDS	NODE_1_length_709604_cov_108.073	150083	150889	807	FIG003671: Metal-dependent hydrolase	CBSS-280355.3.peg.2323	fig|290339.31.peg.976	CDS	NODE_1_length_881256_cov_116.994	211249	212115	867	Chemotaxis protein methyltransferase CheR (EC 2.1.1.80)	Bacterial Chemotaxis
fig|290339.32.peg.977	CDS	NODE_1_length_709604_cov_108.073	150886	152172	1287	Adenylate-forming enzyme	CBSS-280355.3.peg.2323	fig|290339.31.peg.977	CDS	NODE_1_length_881256_cov_116.994	212112	213161	1050	Chemotaxis response regulator protein-glutamate methylesterase CheB (EC 3.1.1.61)	Bacterial Chemotaxis
fig|290339.32.peg.978	CDS	NODE_1_length_709604_cov_108.073	152169	152786	618	Ser/Thr and Tyr protein phosphatase (dual specificity)	- none -	fig|290339.31.peg.978	CDS	NODE_1_length_881256_cov_116.994	213179	213568	390	Chemotaxis regulator - transmits chemoreceptor signals to flagelllar motor components CheY	Bacterial Chemotaxis; <br>Flagellar motility
fig|290339.32.peg.979	CDS	NODE_1_length_709604_cov_108.073	152779	153033	255	C-5 sterol desaturase (EC 1.3.-.-)	- none -	fig|290339.31.peg.979	CDS	NODE_1_length_881256_cov_116.994	213579	214220	642	Chemotaxis response - phosphatase CheZ	Bacterial Chemotaxis
fig|290339.32.peg.980	CDS	NODE_1_length_709604_cov_108.073	153061	153900	840	C-5 sterol desaturase (EC 1.3.-.-)	- none -	fig|290339.31.peg.980	CDS	NODE_1_length_881256_cov_116.994	214455	215501	1047	Flagellar biosynthesis protein FlhB	Flagellar motility; <br>Flagellum
fig|290339.32.peg.981	CDS	NODE_1_length_709604_cov_108.073	153893	154984	1092	Delta 5 fatty acid desaturase	- none -	fig|290339.31.peg.981	CDS	NODE_1_length_881256_cov_116.994	215494	217572	2079	Flagellar biosynthesis protein FlhA	Flagellar motility; <br>Flagellum
fig|290339.32.peg.982	CDS	NODE_1_length_709604_cov_108.073	155001	156083	1083	Linoleoyl-CoA desaturase (EC 1.14.19.3)	- none -	fig|290339.31.peg.982	CDS	NODE_1_length_881256_cov_116.994	217572	217973	402	Flagellar protein FlhE	Flagellum
fig|290339.32.peg.983	CDS	NODE_1_length_709604_cov_108.073	156437	156093	345	RidA/YER057c/UK114 superfamily, group 2, YoaB-like protein	- none -	fig|290339.31.peg.983	CDS	NODE_1_length_881256_cov_116.994	218248	219834	1587	Rhamnogalacturonide transporter RhiT	L-rhamnose utilization
fig|290339.32.peg.984	CDS	NODE_1_length_709604_cov_108.073	156568	158478	1911	DinG family ATP-dependent helicase YoaA	DNA repair, bacterial DinG and relatives	fig|290339.31.peg.984	CDS	NODE_1_length_881256_cov_116.994	219834	220973	1140	Rhamnogalacturonides degradation protein RhiN	D-Galacturonate and D-Glucuronate Utilization; <br>L-rhamnose utilization
fig|290339.32.peg.985	CDS	NODE_1_length_709604_cov_108.073	158548	159243	696	TsaB protein, required for threonylcarbamoyladenosine (t(6)A) formation in tRNA	Bacterial RNA-metabolizing Zn-dependent hydrolases; <br>Conserved gene cluster associated with Met-tRNA formyltransferase; <br>Possible RNA modification and stress response cluster; <br>Ribosome biogenesis bacterial; <br>YgjD and YeaZ; <br>YjeE; <br>YrdC-YciO-Sua5 protein family	fig|290339.31.peg.985	CDS	NODE_1_length_881256_cov_116.994	221576	222202	627	FIG074102: hypothetical protein	- none -
fig|290339.32.peg.986	CDS	NODE_1_length_709604_cov_108.073	159284	159868	585	Starvation lipoprotein Slp paralog	Carbon Starvation	fig|290339.31.peg.986	CDS	NODE_1_length_881256_cov_116.994	224002	222269	1734	Arginyl-tRNA synthetase (EC 6.1.1.19)	tRNA aminoacylation, Arg
fig|290339.32.peg.987	CDS	NODE_1_length_709604_cov_108.073	160074	161759	1686	Long-chain-fatty-acid--CoA ligase (EC 6.2.1.3)	Biotin biosynthesis; <br>Biotin synthesis cluster; <br>Fatty acid metabolism cluster	fig|290339.31.peg.987	CDS	NODE_1_length_881256_cov_116.994	224188	224751	564	Protein yecM	- none -
fig|290339.32.peg.988	CDS	NODE_1_length_709604_cov_108.073	161830	162951	1122	Ribonuclease D (EC 3.1.26.3)	tRNA processing	fig|290339.31.peg.988	CDS	NODE_1_length_881256_cov_116.994	224901	225443	543	FIG00553281: hypothetical protein	- none -
fig|290339.32.peg.989	CDS	NODE_1_length_709604_cov_108.073	163321	163055	267	Cell division topological specificity factor MinE	Bacterial Cell Division; <br>Bacterial Cytoskeleton; <br>Bacterial cell division cluster; <br>Septum site-determining cluster Min	fig|290339.31.peg.989	CDS	NODE_1_length_881256_cov_116.994	225447	226613	1167	Threonine dehydrogenase and related Zn-dependent dehydrogenases	Threonine degradation
fig|290339.32.peg.990	CDS	NODE_1_length_709604_cov_108.073	164137	163325	813	Septum site-determining protein MinD	Bacterial Cell Division; <br>Bacterial Cytoskeleton; <br>Bacterial cell division cluster; <br>Septum site-determining cluster Min	fig|290339.31.peg.990	CDS	NODE_1_length_881256_cov_116.994	227754	226603	1152	Cystathionine beta-lyase, type II (EC 4.4.1.8)	Methionine Biosynthesis
fig|290339.32.peg.991	CDS	NODE_1_length_709604_cov_108.073	164854	164162	693	Septum site-determining protein MinC	Bacterial Cell Division; <br>Bacterial Cytoskeleton; <br>Bacterial cell division cluster; <br>Septum site-determining cluster Min	fig|290339.31.peg.991	CDS	NODE_1_length_881256_cov_116.994	227840	228580	741	Cytoplasmic copper homeostasis protein cutC	- none -
fig|290339.32.peg.992	CDS	NODE_1_length_709604_cov_108.073	165058	165255	198	Protein YcgL	CBSS-243277.1.peg.4359	fig|290339.31.peg.992	CDS	NODE_1_length_881256_cov_116.994	228779	230479	1701	Chaperone protein hscC (Hsc62)	- none -
fig|290339.32.peg.993	CDS	NODE_1_length_709604_cov_108.073	165372	166031	660	FIG094199: Fumarylacetoacetate hydrolase	CBSS-243277.1.peg.4359	fig|290339.31.peg.993	CDS	NODE_1_length_881256_cov_116.994	230479	232128	1650	FIG00553546: hypothetical protein	- none -
fig|290339.32.peg.994	CDS	NODE_1_length_709604_cov_108.073	166120	166566	447	YcgN (Fragment)	CBSS-243277.1.peg.4359	fig|290339.31.peg.994	CDS	NODE_1_length_881256_cov_116.994	232268	232714	447	FIG00553508: hypothetical protein	- none -
fig|290339.32.peg.995	CDS	NODE_1_length_709604_cov_108.073	167241	167011	231	hypothetical protein	- none -	fig|290339.31.peg.995	CDS	NODE_1_length_881256_cov_116.994	233722	232751	972	tRNA (5-methoxyuridine) 34 synthase	tRNA modification Bacteria
fig|290339.32.peg.996	CDS	NODE_1_length_709604_cov_108.073	168240	167707	534	Periplasmic thiol:disulfide oxidoreductase DsbB, required for DsbA reoxidation	Biogenesis of c-type cytochromes; <br>Periplasmic disulfide interchange	fig|290339.31.peg.996	CDS	NODE_1_length_881256_cov_116.994	234462	233719	744	tRNA (uridine-5-oxyacetic acid methyl ester) 34 synthase	tRNA modification Bacteria
fig|290339.32.peg.997	CDS	NODE_1_length_709604_cov_108.073	169939	168377	1563	Na+/H+ antiporter NhaB	- none -	fig|290339.31.peg.997	CDS	NODE_1_length_881256_cov_116.994	234898	234503	396	FIG01046209: inner membrane protein	- none -
fig|290339.32.peg.998	CDS	NODE_1_length_709604_cov_108.073	169943	170110	168	hypothetical protein	- none -	fig|290339.31.peg.998	CDS	NODE_1_length_881256_cov_116.994	235784	234966	819	FIG003003: hypothetical protein	- none -
fig|290339.32.peg.999	CDS	NODE_1_length_709604_cov_108.073	170151	170870	720	Transcriptional regulator for fatty acid degradation FadR, GntR family	- none -	fig|290339.31.peg.999	CDS	NODE_1_length_881256_cov_116.994	236191	235781	411	Nicotinamidase/isochorismatase family protein	NAD and NADP cofactor biosynthesis global
fig|290339.32.peg.1000	CDS	NODE_1_length_709604_cov_108.073	172496	170931	1566	FIG004684: SpoVR-like protein	CBSS-188.1.peg.6720	fig|290339.31.peg.1000	CDS	NODE_1_length_881256_cov_116.994	236346	236149	198	Nicotinamidase/isochorismatase family protein	NAD and NADP cofactor biosynthesis global
fig|290339.32.peg.1001	CDS	NODE_1_length_709604_cov_108.073	172790	174088	1299	D-amino acid dehydrogenase small subunit (EC 1.4.99.1)	GABA and putrescine metabolism from cluters; <br>Pyruvate Alanine Serine Interconversions; <br>Respiratory dehydrogenases 1	fig|290339.31.peg.1001	CDS	NODE_1_length_881256_cov_116.994	236651	236523	129	hypothetical protein	- none -
fig|290339.32.peg.1002	CDS	NODE_1_length_709604_cov_108.073	174101	175171	1071	Alanine racemase, catabolic (EC 5.1.1.1)	Alanine biosynthesis; <br>Pyruvate Alanine Serine Interconversions	fig|290339.31.peg.1002	CDS	NODE_1_length_881256_cov_116.994	236613	238391	1779	Aspartyl-tRNA synthetase (EC 6.1.1.12)	tRNA aminoacylation, Asp and Asn
fig|290339.32.peg.1003	CDS	NODE_1_length_709604_cov_108.073	176974	175244	1731	Cell volume regulation protein A	- none -	fig|290339.31.peg.1003	CDS	NODE_1_length_881256_cov_116.994	238393	238836	444	Dihydroneopterin triphosphate pyrophosphohydolase type 2	Queuosine-Archaeosine Biosynthesis
fig|290339.32.peg.1004	CDS	NODE_1_length_709604_cov_108.073	177523	177816	294	protein of unknown function DUF1330	- none -	fig|290339.31.peg.1004	CDS	NODE_1_length_881256_cov_116.994	238864	239604	741	FIG000859: hypothetical protein YebC	Riboflavin, FMN and FAD metabolism in plants; <br>RuvABC plus a hypothetical
fig|290339.32.peg.1005	CDS	NODE_1_length_709604_cov_108.073	179603	178659	945	Muramoyltetrapeptide carboxypeptidase (EC 3.4.17.13)	Metallocarboxypeptidases (EC 3.4.17.-); <br>Murein Hydrolases; <br>Recycling of Peptidoglycan Amino Acids	fig|290339.31.peg.1005	CDS	NODE_1_length_881256_cov_116.994	239693	240214	522	Crossover junction endodeoxyribonuclease RuvC (EC 3.1.22.4)	RuvABC plus a hypothetical
fig|290339.32.peg.1006	CDS	NODE_1_length_709604_cov_108.073	179733	180344	612	Membrane-bound lytic murein transglycosylase E (EC 3.2.1.-)	Murein Hydrolases	fig|290339.31.peg.1006	CDS	NODE_1_length_881256_cov_116.994	240360	240971	612	Holliday junction DNA helicase RuvA	RuvABC plus a hypothetical
fig|290339.32.peg.1007	CDS	NODE_1_length_709604_cov_108.073	181076	180345	732	Inner membrane protein	- none -	fig|290339.31.peg.1007	CDS	NODE_1_length_881256_cov_116.994	240980	241990	1011	Holliday junction DNA helicase RuvB	RuvABC plus a hypothetical
fig|290339.32.peg.1008	CDS	NODE_1_length_709604_cov_108.073	181294	181548	255	UPF0410 protein YmgE	- none -	fig|290339.31.peg.1008	CDS	NODE_1_length_881256_cov_116.994	242860	242075	786	Zinc ABC transporter, inner membrane permease protein ZnuB	- none -
fig|290339.32.peg.1009	CDS	NODE_1_length_709604_cov_108.073	183797	181620	2178	Ferrichrome-iron receptor	- none -	fig|290339.31.peg.1009	CDS	NODE_1_length_881256_cov_116.994	243612	242857	756	Zinc ABC transporter, ATP-binding protein ZnuC	- none -
fig|290339.32.peg.1010	CDS	NODE_1_length_709604_cov_108.073	185913	184018	1896	Trehalase (EC 3.2.1.28); Periplasmic trehalase precursor (EC 3.2.1.28)	Trehalose Uptake and Utilization	fig|290339.31.peg.1010	CDS	NODE_1_length_881256_cov_116.994	243739	244635	897	Zinc ABC transporter, periplasmic-binding protein ZnuA	- none -
fig|290339.32.peg.1011	CDS	NODE_1_length_709604_cov_108.073	187442	186051	1392	Transcriptional regulator, GntR family domain / Aspartate aminotransferase (EC 2.6.1.1)	CBSS-216591.1.peg.168; <br>Glutamine, Glutamate, Aspartate and Asparagine Biosynthesis; <br>Threonine and Homoserine Biosynthesis	fig|290339.31.peg.1011	CDS	NODE_1_length_881256_cov_116.994	244651	245982	1332	Cell wall endopeptidase, family M23/M37	Glutaredoxins
fig|290339.32.peg.1012	CDS	NODE_1_length_709604_cov_108.073	187567	188046	480	4-carboxymuconolactone decarboxylase domain/alkylhydroperoxidase AhpD family core domain protein	- none -	fig|290339.31.peg.1012	CDS	NODE_1_length_881256_cov_116.994	246108	247076	969	Lipid A biosynthesis (KDO) 2-(lauroyl)-lipid IVA acyltransferase (EC 2.3.1.-)	- none -
fig|290339.32.peg.1013	CDS	NODE_1_length_709604_cov_108.073	188304	189011	708	COG3645: Uncharacterized phage-encoded protein	- none -	fig|290339.31.peg.1013	CDS	NODE_1_length_881256_cov_116.994	248586	247144	1443	Pyruvate kinase (EC 2.7.1.40)	Entner-Doudoroff Pathway; <br>Glycerate metabolism; <br>Glycolysis and Gluconeogenesis; <br>Pyruvate metabolism I: anaplerotic reactions, PEP
fig|290339.32.peg.1014	CDS	NODE_1_length_709604_cov_108.073	189764	189168	597	NAD(P)H oxidoreductase YRKL (EC 1.6.99.-) @ Putative NADPH-quinone reductase (modulator of drug activity B) @ Flavodoxin 2	Flavodoxin; <br>Flavodoxin	fig|290339.31.peg.1014	CDS	NODE_1_length_881256_cov_116.994	249582	248716	867	Phosphogluconate repressor HexR, RpiR family	- none -
fig|290339.32.peg.1015	CDS	NODE_1_length_709604_cov_108.073	189878	190465	588	Transcriptional regulator, TetR family	- none -	fig|290339.31.peg.1015	CDS	NODE_1_length_881256_cov_116.994	249936	251411	1476	Glucose-6-phosphate 1-dehydrogenase (EC 1.1.1.49)	Entner-Doudoroff Pathway; <br>Pentose phosphate pathway
fig|290339.32.peg.1016	CDS	NODE_1_length_709604_cov_108.073	190626	191411	786	FIG00554401: hypothetical protein	- none -	fig|290339.31.peg.1016	CDS	NODE_1_length_881256_cov_116.994	251646	253457	1812	Phosphogluconate dehydratase (EC 4.2.1.12)	Entner-Doudoroff Pathway
fig|290339.32.peg.1017	CDS	NODE_1_length_709604_cov_108.073	192181	191510	672	FIG00554063: hypothetical protein	- none -	fig|290339.31.peg.1017	CDS	NODE_1_length_881256_cov_116.994	253516	254154	639	4-hydroxy-2-oxoglutarate aldolase (EC 4.1.3.16) @ 2-dehydro-3-deoxyphosphogluconate aldolase (EC 4.1.2.14)	D-Galacturonate and D-Glucuronate Utilization; <br>Entner-Doudoroff Pathway
fig|290339.32.peg.1018	CDS	NODE_1_length_709604_cov_108.073	193492	192401	1092	GTP-binding and nucleic acid-binding protein YchF	- none -	fig|290339.31.peg.1018	CDS	NODE_1_length_881256_cov_116.994	255386	254208	1179	Phosphoribosylglycinamide formyltransferase 2 (EC 2.1.2.-)	De Novo Purine Biosynthesis
fig|290339.32.peg.1019	CDS	NODE_1_length_709604_cov_108.073	194216	193632	585	Peptidyl-tRNA hydrolase (EC 3.1.1.29)	Cell division-ribosomal stress proteins cluster; <br>Sporulation-associated proteins with broader functions; <br>Transcription repair cluster; <br>Translation termination factors bacterial	fig|290339.31.peg.1019	CDS	NODE_1_length_881256_cov_116.994	255519	255869	351	DNA damage-inducible gene in SOS regulon, dependent on cyclic AMP and H-NS	- none -
fig|290339.32.peg.1020	CDS	NODE_1_length_709604_cov_108.073	194484	194759	276	FIG00554739: membrane protein YchH	- none -	fig|290339.31.peg.1020	CDS	NODE_1_length_881256_cov_116.994	255935	256060	126	hypothetical protein	- none -
fig|290339.32.peg.1021	CDS	NODE_1_length_709604_cov_108.073	194892	195938	1047	Albicidin resistance protein	- none -	fig|290339.31.peg.1021	CDS	NODE_1_length_881256_cov_116.994	256159	256506	348	FIG01200701: possible membrane protein	- none -
fig|290339.32.peg.1022	CDS	NODE_1_length_709604_cov_108.073	196542	195940	603	Putative sulfate permease	Inorganic Sulfur Assimilation	fig|290339.31.peg.1022	CDS	NODE_1_length_881256_cov_116.994	256621	257301	681	FIG00553744: hypothetical protein	- none -
fig|290339.32.peg.1023	CDS	NODE_1_length_709604_cov_108.073	197618	196542	1077	Putative sulfate permease	Inorganic Sulfur Assimilation	fig|290339.31.peg.1023	CDS	NODE_1_length_881256_cov_116.994	257391	259454	2064	Protease II (EC 3.4.21.83)	- none -
fig|290339.32.peg.1024	CDS	NODE_1_length_709604_cov_108.073	198686	197739	948	Ribose-phosphate pyrophosphokinase (EC 2.7.6.1)	A Gammaproteobacteria Cluster Relating to Translation; <br>De Novo Purine Biosynthesis; <br>Pentose phosphate pathway; <br>Transcription repair cluster	fig|290339.31.peg.1024	CDS	NODE_1_length_881256_cov_116.994	260113	259451	663	Exodeoxyribonuclease X (EC 3.1.11.-)	- none -
fig|290339.32.peg.1025	CDS	NODE_1_length_709604_cov_108.073	199680	198814	867	4-diphosphocytidyl-2-C-methyl-D-erythritol kinase (EC 2.7.1.148)	A Gammaproteobacteria Cluster Relating to Translation; <br>Isoprenoid Biosynthesis; <br>Nonmevalonate Branch of Isoprenoid Biosynthesis	fig|290339.31.peg.1025	CDS	NODE_1_length_881256_cov_116.994	260414	260184	231	DNA polymerase III theta subunit (EC 2.7.7.7)	- none -
fig|290339.32.peg.1026	CDS	NODE_1_length_709604_cov_108.073	200303	199680	624	Outer membrane lipoprotein LolB precursor	- none -	fig|290339.31.peg.1026	CDS	NODE_1_length_881256_cov_116.994	260418	260555	138	hypothetical protein	- none -
fig|290339.32.peg.1027	CDS	NODE_1_length_709604_cov_108.073	200437	201759	1323	Glutamyl-tRNA reductase (EC 1.2.1.70)	A Gammaproteobacteria Cluster Relating to Translation; <br>Heme and Siroheme Biosynthesis	fig|290339.31.peg.1027	CDS	NODE_1_length_881256_cov_116.994	260561	260935	375	Copper resistance protein C precursor	Copper homeostasis
fig|290339.32.peg.1028	CDS	NODE_1_length_709604_cov_108.073	201797	202879	1083	Peptide chain release factor 1	A Gammaproteobacteria Cluster Relating to Translation; <br>CBSS-216600.3.peg.802; <br>Translation termination factors bacterial; <br>YrdC-YciO-Sua5 protein family	fig|290339.31.peg.1028	CDS	NODE_1_length_881256_cov_116.994	260940	261809	870	Copper resistance protein D	Copper homeostasis
fig|290339.32.peg.1029	CDS	NODE_1_length_709604_cov_108.073	202879	203736	858	Protein-N(5)-glutamine methyltransferase PrmC, methylates polypeptide chain release factors RF1 and RF2	A Gammaproteobacteria Cluster Relating to Translation; <br>CBSS-216600.3.peg.802; <br>Translation termination factors bacterial; <br>YrdC-YciO-Sua5 protein family	fig|290339.31.peg.1029	CDS	NODE_1_length_881256_cov_116.994	261824	262162	339	FIG00923183: possible membrane protein YebY	- none -
fig|290339.32.peg.1030	CDS	NODE_1_length_709604_cov_108.073	203743	204138	396	FIG002082: Protein sirB2	- none -	fig|290339.31.peg.1030	CDS	NODE_1_length_881256_cov_116.994	263145	263480	336	Putative membrane protein precursor	- none -
fig|290339.32.peg.1031	CDS	NODE_1_length_709604_cov_108.073	204144	204944	801	FIG002708: Protein SirB1	A Gammaproteobacteria Cluster Relating to Translation	fig|290339.31.peg.1031	CDS	NODE_1_length_881256_cov_116.994	264071	263940	132	hypothetical protein	- none -
fig|290339.32.peg.1032	CDS	NODE_1_length_709604_cov_108.073	204985	205839	855	2-Keto-3-deoxy-D-manno-octulosonate-8-phosphate synthase (EC 2.5.1.55)	A Gammaproteobacteria Cluster Relating to Translation; <br>KDO2-Lipid A biosynthesis	fig|290339.31.peg.1032	CDS	NODE_1_length_881256_cov_116.994	264275	264919	645	Ren protein	- none -
fig|290339.32.peg.1033	CDS	NODE_1_length_709604_cov_108.073	207192	206089	1104	Calcium/proton antiporter	- none -	fig|290339.31.peg.1033	CDS	NODE_1_length_881256_cov_116.994	265111	264920	192	FIG00554528: hypothetical protein	- none -
fig|290339.32.peg.1034	CDS	NODE_1_length_709604_cov_108.073	207467	207697	231	Cation transport regulator chaB	- none -	fig|290339.31.peg.1034	CDS	NODE_1_length_881256_cov_116.994	265475	265236	240	FIG00554177: hypothetical protein	- none -
fig|290339.32.peg.1035	CDS	NODE_1_length_709604_cov_108.073	207915	208613	699	Cation transport protein chaC	- none -	fig|290339.31.peg.1035	CDS	NODE_1_length_881256_cov_116.994	267030	265588	1443	Ribosomal RNA small subunit methyltransferase F (EC 2.1.1.-)	RNA methylation
fig|290339.32.peg.1036	CDS	NODE_1_length_709604_cov_108.073	208889	208644	246	FIG00554580: hypothetical protein	- none -	fig|290339.31.peg.1036	CDS	NODE_1_length_881256_cov_116.994	269741	267108	2634	Paraquat-inducible protein B	Oxidative stress
fig|290339.32.peg.1037	CDS	NODE_1_length_709604_cov_108.073	210886	209099	1788	Methyl-accepting chemotaxis protein	- none -	fig|290339.31.peg.1037	CDS	NODE_1_length_881256_cov_116.994	270993	269710	1284	Paraquat-inducible protein A	Oxidative stress
fig|290339.32.peg.1038	CDS	NODE_1_length_709604_cov_108.073	211387	211034	354	Putative ACR protein	- none -	fig|290339.31.peg.1038	CDS	NODE_1_length_881256_cov_116.994	271173	271616	444	Free methionine-(R)-sulfoxide reductase, contains GAF domain	CBSS-211586.1.peg.2357
fig|290339.32.peg.1039	CDS	NODE_1_length_709604_cov_108.073	211459	212661	1203	Response regulator NasT	Nitrate and nitrite ammonification	fig|290339.31.peg.1039	CDS	NODE_1_length_881256_cov_116.994	271717	272409	693	ProQ: influences osmotic activation of compatible solute ProP	CBSS-211586.1.peg.2357; <br>Proline, 4-hydroxyproline uptake and utilization
fig|290339.32.peg.1040	CDS	NODE_1_length_709604_cov_108.073	213397	213275	123	hypothetical protein	- none -	fig|290339.31.peg.1040	CDS	NODE_1_length_881256_cov_116.994	272429	274477	2049	Tail-specific protease precursor (EC 3.4.21.102)	CBSS-211586.1.peg.2357
fig|290339.32.peg.1041	CDS	NODE_1_length_709604_cov_108.073	213396	214646	1251	Nitrate ABC transporter, nitrate-binding protein	Nitrate and nitrite ammonification	fig|290339.31.peg.1041	CDS	NODE_1_length_881256_cov_116.994	274672	275553	882	Probable protease HtpX (EC 3.4.24.-)	- none -
fig|290339.32.peg.1042	CDS	NODE_1_length_709604_cov_108.073	214656	215537	882	Cyanate ABC transporter, permease protein	- none -	fig|290339.31.peg.1042	CDS	NODE_1_length_881256_cov_116.994	275871	276596	726	Transcriptional regulator KdgR, KDG operon repressor	D-Galacturonate and D-Glucuronate Utilization
fig|290339.32.peg.1043	CDS	NODE_1_length_709604_cov_108.073	215547	216335	789	Nitrate ABC transporter, ATP-binding protein	Nitrate and nitrite ammonification	fig|290339.31.peg.1043	CDS	NODE_1_length_881256_cov_116.994	276891	276652	240	putative exported protein	- none -
fig|290339.32.peg.1044	CDS	NODE_1_length_709604_cov_108.073	216345	220412	4068	Nitrite reductase [NAD(P)H] large subunit (EC 1.7.1.4)	Nitrate and nitrite ammonification	fig|290339.31.peg.1044	CDS	NODE_1_length_881256_cov_116.994	277050	277193	144	Putative inner membrane protein	- none -
fig|290339.32.peg.1045	CDS	NODE_1_length_709604_cov_108.073	220409	223111	2703	Assimilatory nitrate reductase large subunit (EC:1.7.99.4)	Nitrate and nitrite ammonification	fig|290339.31.peg.1045	CDS	NODE_1_length_881256_cov_116.994	277263	277550	288	FIG00554162: hypothetical protein	- none -
fig|290339.32.peg.1046	CDS	NODE_1_length_709604_cov_108.073	223412	223609	198	hypothetical protein	- none -	fig|290339.31.peg.1046	CDS	NODE_1_length_881256_cov_116.994	277571	278578	1008	FIG00554569: hypothetical protein	- none -
fig|290339.32.peg.1047	CDS	NODE_1_length_709604_cov_108.073	223686	225152	1467	Invasin	- none -	fig|290339.31.peg.1047	CDS	NODE_1_length_881256_cov_116.994	279256	279465	210	Cold shock protein CspC	Cold shock, CspA family of proteins
fig|290339.32.peg.1048	CDS	NODE_1_length_709604_cov_108.073	225799	225149	651	Nitrate/nitrite response regulator protein	Nitrate and nitrite ammonification	fig|290339.31.peg.1048	CDS	NODE_1_length_881256_cov_116.994	279646	280434	789	Ribosomal RNA large subunit methyltransferase A (EC 2.1.1.51)	RNA methylation
fig|290339.32.peg.1049	CDS	NODE_1_length_709604_cov_108.073	227600	225792	1809	Nitrate/nitrite sensor protein (EC 2.7.3.-)	Nitrate and nitrite ammonification	fig|290339.31.peg.1049	CDS	NODE_1_length_881256_cov_116.994	280994	280431	564	Putative membrane protein	- none -
fig|290339.32.peg.1050	CDS	NODE_1_length_709604_cov_108.073	227898	229304	1407	Nitrate/nitrite transporter	Nitrate and nitrite ammonification	fig|290339.31.peg.1050	CDS	NODE_1_length_881256_cov_116.994	281827	281369	459	FIG00554165: hypothetical protein	- none -
fig|290339.32.peg.1051	CDS	NODE_1_length_709604_cov_108.073	229722	233468	3747	Respiratory nitrate reductase alpha chain (EC 1.7.99.4)	Denitrifying reductase gene clusters; <br>Nitrate and nitrite ammonification	fig|290339.31.peg.1051	CDS	NODE_1_length_881256_cov_116.994	282739	281888	852	PTS system, mannose-specific IID component	- none -
fig|290339.32.peg.1052	CDS	NODE_1_length_709604_cov_108.073	233465	235000	1536	Respiratory nitrate reductase beta chain (EC 1.7.99.4)	Denitrifying reductase gene clusters; <br>Nitrate and nitrite ammonification	fig|290339.31.peg.1052	CDS	NODE_1_length_881256_cov_116.994	283552	282752	801	PTS system, mannose-specific IIC component	- none -
fig|290339.32.peg.1053	CDS	NODE_1_length_709604_cov_108.073	234997	235707	711	Respiratory nitrate reductase delta chain (EC 1.7.99.4)	Denitrifying reductase gene clusters; <br>Nitrate and nitrite ammonification	fig|290339.31.peg.1053	CDS	NODE_1_length_881256_cov_116.994	284579	283617	963	PTS system, mannose-specific IIA component (EC 2.7.1.69) / PTS system, mannose-specific IIB component (EC 2.7.1.69)	Mannose Metabolism; <br>Mannose Metabolism; <br>Sialic Acid Metabolism; <br>Sialic Acid Metabolism
fig|290339.32.peg.1054	CDS	NODE_1_length_709604_cov_108.073	235707	236384	678	Respiratory nitrate reductase gamma chain (EC 1.7.99.4)	Denitrifying reductase gene clusters; <br>Nitrate and nitrite ammonification	fig|290339.31.peg.1054	CDS	NODE_1_length_881256_cov_116.994	284713	284847	135	hypothetical protein	- none -
fig|290339.32.peg.1055	CDS	NODE_1_length_709604_cov_108.073	237470	236526	945	transcriptional regulator, AraC family	- none -	fig|290339.31.peg.1055	CDS	NODE_1_length_881256_cov_116.994	285042	286601	1560	Magnesium and cobalt efflux protein CorC	CBSS-56780.10.peg.1536; <br>Copper homeostasis: copper tolerance; <br>Glycyl-tRNA synthetase containing cluster; <br>Magnesium transport; <br>tRNA-methylthiotransferase containing cluster
fig|290339.32.peg.1056	CDS	NODE_1_length_709604_cov_108.073	237565	238335	771	3-oxoacyl-[acyl-carrier protein] reductase (EC 1.1.1.100)	Fatty Acid Biosynthesis FASII	fig|290339.31.peg.1056	CDS	NODE_1_length_881256_cov_116.994	288203	286605	1599	Rtn protein	- none -
fig|290339.32.peg.1057	CDS	NODE_1_length_709604_cov_108.073	239907	239065	843	Formyltetrahydrofolate deformylase (EC 3.5.1.10)	5-FCL-like protein; <br>One-carbon metabolism by tetrahydropterines	fig|290339.31.peg.1057	CDS	NODE_1_length_881256_cov_116.994	289633	288335	1299	L-serine dehydratase, beta subunit (EC 4.3.1.17) / L-serine dehydratase, alpha subunit (EC 4.3.1.17)	Glycine and Serine Utilization; <br>Glycine and Serine Utilization; <br>Pyruvate Alanine Serine Interconversions; <br>Pyruvate Alanine Serine Interconversions
fig|290339.32.peg.1058	CDS	NODE_1_length_709604_cov_108.073	240317	239958	360	UPF0225 protein YchJ	Broadly distributed proteins not in subsystems	fig|290339.31.peg.1058	CDS	NODE_1_length_881256_cov_116.994	290449	289871	579	Hypothetical nudix hydrolase YeaB	Nudix proteins (nucleoside triphosphate hydrolases)
fig|290339.32.peg.1059	CDS	NODE_1_length_709604_cov_108.073	240771	241784	1014	Hnr protein	- none -	fig|290339.31.peg.1059	CDS	NODE_1_length_881256_cov_116.994	291834	290452	1383	Para-aminobenzoate synthase, aminase component (EC 2.6.1.85)	Chorismate: Intermediate for synthesis of Tryptophan, PAPA antibiotics, PABA, 3-hydroxyanthranilate and more.; <br>Folate Biosynthesis; <br>Tryptophan synthesis
fig|290339.32.peg.1060	CDS	NODE_1_length_709604_cov_108.073	241986	242894	909	UTP--glucose-1-phosphate uridylyltransferase (EC 2.7.7.9)	- none -	fig|290339.31.peg.1060	CDS	NODE_1_length_881256_cov_116.994	291907	292089	183	FIG00638134: hypothetical protein	- none -
fig|290339.32.peg.1061	CDS	NODE_1_length_709604_cov_108.073	242916	244256	1341	UDP-glucose 6-dehydrogenase (EC 1.1.1.22)	- none -	fig|290339.31.peg.1061	CDS	NODE_1_length_881256_cov_116.994	292232	293239	1008	3-oxoacyl-(acyl carrier protein) synthase (EC 2.3.1.41)	CBSS-280355.3.peg.2323
fig|290339.32.peg.1062	CDS	NODE_1_length_709604_cov_108.073	244271	245284	1014	dTDP-glucose 4,6-dehydratase (EC 4.2.1.46)	Rhamnose containing glycans; <br>dTDP-rhamnose synthesis	fig|290339.31.peg.1062	CDS	NODE_1_length_881256_cov_116.994	293236	294240	1005	FIG036672: Nucleoside-diphosphate-sugar epimerase	CBSS-280355.3.peg.2323
fig|290339.32.peg.1063	CDS	NODE_1_length_709604_cov_108.073	245812	245399	414	DNA-binding protein H-NS	- none -	fig|290339.31.peg.1063	CDS	NODE_1_length_881256_cov_116.994	294241	295047	807	FIG003671: Metal-dependent hydrolase	CBSS-280355.3.peg.2323
fig|290339.32.peg.1064	CDS	NODE_1_length_709604_cov_108.073	246354	246959	606	Thymidine kinase (EC 2.7.1.21)	pyrimidine conversions	fig|290339.31.peg.1064	CDS	NODE_1_length_881256_cov_116.994	295044	296330	1287	Adenylate-forming enzyme	CBSS-280355.3.peg.2323
fig|290339.32.peg.1065	CDS	NODE_1_length_709604_cov_108.073	249403	247316	2088	Alcohol dehydrogenase (EC 1.1.1.1); Acetaldehyde dehydrogenase (EC 1.2.1.10)	5-FCL-like protein; <br>Butanol Biosynthesis; <br>Butanol Biosynthesis; <br>Fermentations: Lactate; <br>Fermentations: Mixed acid; <br>Fermentations: Mixed acid; <br>Glycerolipid and Glycerophospholipid Metabolism in Bacteria; <br>Pyruvate metabolism II: acetyl-CoA, acetogenesis from pyruvate	fig|290339.31.peg.1065	CDS	NODE_1_length_881256_cov_116.994	296327	296944	618	Ser/Thr and Tyr protein phosphatase (dual specificity)	- none -
fig|290339.32.peg.1066	CDS	NODE_1_length_709604_cov_108.073	249993	249397	597	Alcohol dehydrogenase (EC 1.1.1.1); Acetaldehyde dehydrogenase (EC 1.2.1.10)	5-FCL-like protein; <br>Butanol Biosynthesis; <br>Butanol Biosynthesis; <br>Fermentations: Lactate; <br>Fermentations: Mixed acid; <br>Fermentations: Mixed acid; <br>Glycerolipid and Glycerophospholipid Metabolism in Bacteria; <br>Pyruvate metabolism II: acetyl-CoA, acetogenesis from pyruvate	fig|290339.31.peg.1066	CDS	NODE_1_length_881256_cov_116.994	296937	298058	1122	C-5 sterol desaturase (EC 1.3.-.-)	- none -
fig|290339.32.peg.1067	CDS	NODE_1_length_709604_cov_108.073	250472	251110	639	Putative membrane protein	- none -	fig|290339.31.peg.1067	CDS	NODE_1_length_881256_cov_116.994	298051	299142	1092	Delta 5 fatty acid desaturase	- none -
fig|290339.32.peg.1068	CDS	NODE_1_length_709604_cov_108.073	251901	253529	1629	Oligopeptide ABC transporter, periplasmic oligopeptide-binding protein OppA (TC 3.A.1.5.1)	ABC transporter oligopeptide (TC 3.A.1.5.1)	fig|290339.31.peg.1068	CDS	NODE_1_length_881256_cov_116.994	299159	300241	1083	Linoleoyl-CoA desaturase (EC 1.14.19.3)	- none -
fig|290339.32.peg.1069	CDS	NODE_1_length_709604_cov_108.073	253613	254533	921	Oligopeptide transport system permease protein OppB (TC 3.A.1.5.1)	ABC transporter oligopeptide (TC 3.A.1.5.1)	fig|290339.31.peg.1069	CDS	NODE_1_length_881256_cov_116.994	300595	300251	345	RidA/YER057c/UK114 superfamily, group 2, YoaB-like protein	- none -
fig|290339.32.peg.1070	CDS	NODE_1_length_709604_cov_108.073	254548	255456	909	Oligopeptide transport system permease protein OppC (TC 3.A.1.5.1)	ABC transporter oligopeptide (TC 3.A.1.5.1)	fig|290339.31.peg.1070	CDS	NODE_1_length_881256_cov_116.994	300726	302636	1911	DinG family ATP-dependent helicase YoaA	DNA repair, bacterial DinG and relatives
fig|290339.32.peg.1071	CDS	NODE_1_length_709604_cov_108.073	255468	256481	1014	Oligopeptide transport ATP-binding protein OppD (TC 3.A.1.5.1)	ABC transporter oligopeptide (TC 3.A.1.5.1)	fig|290339.31.peg.1071	CDS	NODE_1_length_881256_cov_116.994	302706	303401	696	TsaB protein, required for threonylcarbamoyladenosine (t(6)A) formation in tRNA	Bacterial RNA-metabolizing Zn-dependent hydrolases; <br>Conserved gene cluster associated with Met-tRNA formyltransferase; <br>Possible RNA modification and stress response cluster; <br>Ribosome biogenesis bacterial; <br>YgjD and YeaZ; <br>YjeE; <br>YrdC-YciO-Sua5 protein family
fig|290339.32.peg.1072	CDS	NODE_1_length_709604_cov_108.073	256478	257482	1005	Oligopeptide transport ATP-binding protein OppF (TC 3.A.1.5.1)	ABC transporter oligopeptide (TC 3.A.1.5.1)	fig|290339.31.peg.1072	CDS	NODE_1_length_881256_cov_116.994	303442	304026	585	Starvation lipoprotein Slp paralog	Carbon Starvation
fig|290339.32.peg.1073	CDS	NODE_1_length_709604_cov_108.073	257529	258365	837	Potassium voltage-gated channel subfamily KQT; possible potassium channel, VIC family	Potassium homeostasis	fig|290339.31.peg.1073	CDS	NODE_1_length_881256_cov_116.994	304232	305917	1686	Long-chain-fatty-acid--CoA ligase (EC 6.2.1.3)	Biotin biosynthesis; <br>Biotin synthesis cluster; <br>Fatty acid metabolism cluster
fig|290339.32.peg.1074	CDS	NODE_1_length_709604_cov_108.073	258724	258395	330	FIG002901: hypothetical protein co-occurring with Cardiolipin synthetase	- none -	fig|290339.31.peg.1074	CDS	NODE_1_length_881256_cov_116.994	305988	307109	1122	Ribonuclease D (EC 3.1.26.3)	tRNA processing
fig|290339.32.peg.1075	CDS	NODE_1_length_709604_cov_108.073	260219	258759	1461	Cardiolipin synthetase (EC 2.7.8.-)	Cardiolipin synthesis; <br>Glycerolipid and Glycerophospholipid Metabolism in Bacteria	fig|290339.31.peg.1075	CDS	NODE_1_length_881256_cov_116.994	307479	307213	267	Cell division topological specificity factor MinE	Bacterial Cell Division; <br>Bacterial Cytoskeleton; <br>Bacterial cell division cluster; <br>Septum site-determining cluster Min
fig|290339.32.peg.1076	CDS	NODE_1_length_709604_cov_108.073	260400	260537	138	hypothetical protein	- none -	fig|290339.31.peg.1076	CDS	NODE_1_length_881256_cov_116.994	308295	307483	813	Septum site-determining protein MinD	Bacterial Cell Division; <br>Bacterial Cytoskeleton; <br>Bacterial cell division cluster; <br>Septum site-determining cluster Min
fig|290339.32.peg.1077	CDS	NODE_1_length_709604_cov_108.073	261249	261133	117	hypothetical protein	- none -	fig|290339.31.peg.1077	CDS	NODE_1_length_881256_cov_116.994	309012	308320	693	Septum site-determining protein MinC	Bacterial Cell Division; <br>Bacterial Cytoskeleton; <br>Bacterial cell division cluster; <br>Septum site-determining cluster Min
fig|290339.32.peg.1078	CDS	NODE_1_length_709604_cov_108.073	261686	261390	297	YciL protein	Broadly distributed proteins not in subsystems; <br>CBSS-211586.9.peg.2729	fig|290339.31.peg.1078	CDS	NODE_1_length_881256_cov_116.994	309216	309413	198	Protein YcgL	CBSS-243277.1.peg.4359
fig|290339.32.peg.1079	CDS	NODE_1_length_709604_cov_108.073	261910	262641	732	Ferric siderophore transport system, periplasmic binding protein TonB	Hemin transport system; <br>Ton and Tol transport systems	fig|290339.31.peg.1079	CDS	NODE_1_length_881256_cov_116.994	309530	310189	660	FIG094199: Fumarylacetoacetate hydrolase	CBSS-243277.1.peg.4359
fig|290339.32.peg.1080	CDS	NODE_1_length_709604_cov_108.073	263092	262691	402	Acyl-CoA thioesterase YciA, involved in membrane biogenesis	CBSS-211586.9.peg.2729; <br>Intracellular septation in Enterobacteria	fig|290339.31.peg.1080	CDS	NODE_1_length_881256_cov_116.994	310278	310724	447	YcgN (Fragment)	CBSS-243277.1.peg.4359
fig|290339.32.peg.1081	CDS	NODE_1_length_709604_cov_108.073	265443	263254	2190	Outer Membrane Siderophore Receptor IroN	- none -	fig|290339.31.peg.1081	CDS	NODE_1_length_881256_cov_116.994	311398	311168	231	hypothetical protein	- none -
fig|290339.32.peg.1082	CDS	NODE_1_length_709604_cov_108.073	266211	265675	537	Intracellular septation protein IspA	CBSS-211586.9.peg.2729; <br>Intracellular septation in Enterobacteria	fig|290339.31.peg.1082	CDS	NODE_1_length_881256_cov_116.994	312398	311865	534	Periplasmic thiol:disulfide oxidoreductase DsbB, required for DsbA reoxidation	Biogenesis of c-type cytochromes; <br>Periplasmic disulfide interchange
fig|290339.32.peg.1083	CDS	NODE_1_length_709604_cov_108.073	267006	266263	744	Membrane protein YciC, linked to IspA	Intracellular septation in Enterobacteria	fig|290339.31.peg.1083	CDS	NODE_1_length_881256_cov_116.994	314097	312535	1563	Na+/H+ antiporter NhaB	- none -
fig|290339.32.peg.1084	CDS	NODE_1_length_709604_cov_108.073	267438	267031	408	Ferredoxin	Inorganic Sulfur Assimilation; <br>Soluble cytochromes and functionally related electron carriers	fig|290339.31.peg.1084	CDS	NODE_1_length_881256_cov_116.994	314101	314268	168	hypothetical protein	- none -
fig|290339.32.peg.1085	CDS	NODE_1_length_709604_cov_108.073	267720	268352	633	Outer membrane protein W precursor	- none -	fig|290339.31.peg.1085	CDS	NODE_1_length_881256_cov_116.994	314309	315028	720	Transcriptional regulator for fatty acid degradation FadR, GntR family	- none -
fig|290339.32.peg.1086	CDS	NODE_1_length_709604_cov_108.073	268611	268483	129	hypothetical protein	- none -	fig|290339.31.peg.1086	CDS	NODE_1_length_881256_cov_116.994	316654	315089	1566	FIG004684: SpoVR-like protein	CBSS-188.1.peg.6720
fig|290339.32.peg.1087	CDS	NODE_1_length_709604_cov_108.073	269812	269003	810	Tryptophan synthase alpha chain (EC 4.2.1.20)	Auxin biosynthesis; <br>Chorismate: Intermediate for synthesis of Tryptophan, PAPA antibiotics, PABA, 3-hydroxyanthranilate and more.; <br>Tryptophan synthesis	fig|290339.31.peg.1087	CDS	NODE_1_length_881256_cov_116.994	316948	318246	1299	D-amino acid dehydrogenase small subunit (EC 1.4.99.1)	GABA and putrescine metabolism from cluters; <br>Pyruvate Alanine Serine Interconversions; <br>Respiratory dehydrogenases 1
fig|290339.32.peg.1088	CDS	NODE_1_length_709604_cov_108.073	271005	269812	1194	Tryptophan synthase beta chain (EC 4.2.1.20)	Auxin biosynthesis; <br>Chorismate: Intermediate for synthesis of Tryptophan, PAPA antibiotics, PABA, 3-hydroxyanthranilate and more.; <br>Tryptophan synthesis	fig|290339.31.peg.1088	CDS	NODE_1_length_881256_cov_116.994	318259	319329	1071	Alanine racemase, catabolic (EC 5.1.1.1)	Alanine biosynthesis; <br>Pyruvate Alanine Serine Interconversions
fig|290339.32.peg.1089	CDS	NODE_1_length_709604_cov_108.073	272376	271018	1359	Indole-3-glycerol phosphate synthase (EC 4.1.1.48) / Phosphoribosylanthranilate isomerase (EC 5.3.1.24)	Auxin biosynthesis; <br>Chorismate: Intermediate for synthesis of Tryptophan, PAPA antibiotics, PABA, 3-hydroxyanthranilate and more.; <br>Chorismate: Intermediate for synthesis of Tryptophan, PAPA antibiotics, PABA, 3-hydroxyanthranilate and more.; <br>Tryptophan synthesis; <br>Tryptophan synthesis	fig|290339.31.peg.1089	CDS	NODE_1_length_881256_cov_116.994	321132	319402	1731	Cell volume regulation protein A	- none -
fig|290339.32.peg.1090	CDS	NODE_1_length_709604_cov_108.073	273975	272380	1596	Anthranilate synthase, amidotransferase component (EC 4.1.3.27) / Anthranilate phosphoribosyltransferase (EC 2.4.2.18)	Auxin biosynthesis; <br>Chorismate: Intermediate for synthesis of Tryptophan, PAPA antibiotics, PABA, 3-hydroxyanthranilate and more.; <br>Chorismate: Intermediate for synthesis of Tryptophan, PAPA antibiotics, PABA, 3-hydroxyanthranilate and more.; <br>Tryptophan synthesis; <br>Tryptophan synthesis	fig|290339.31.peg.1090	CDS	NODE_1_length_881256_cov_116.994	321664	321957	294	protein of unknown function DUF1330	- none -
fig|290339.32.peg.1091	CDS	NODE_1_length_709604_cov_108.073	275609	273975	1635	Anthranilate synthase, aminase component (EC 4.1.3.27)	Chorismate: Intermediate for synthesis of Tryptophan, PAPA antibiotics, PABA, 3-hydroxyanthranilate and more.; <br>Tryptophan synthesis	fig|290339.31.peg.1091	CDS	NODE_1_length_881256_cov_116.994	323215	322271	945	Muramoyltetrapeptide carboxypeptidase (EC 3.4.17.13)	Metallocarboxypeptidases (EC 3.4.17.-); <br>Murein Hydrolases; <br>Recycling of Peptidoglycan Amino Acids
fig|290339.32.peg.1092	CDS	NODE_1_length_709604_cov_108.073	275815	276693	879	COG0613, Predicted metal-dependent phosphoesterases (PHP family)	YrdC-YciO-Sua5 protein family; <br>tRNA modification Bacteria	fig|290339.31.peg.1092	CDS	NODE_1_length_881256_cov_116.994	323363	323956	594	Membrane-bound lytic murein transglycosylase E (EC 3.2.1.-)	Murein Hydrolases
fig|290339.32.peg.1093	CDS	NODE_1_length_709604_cov_108.073	276690	277310	621	Hypothetical YciO protein, TsaC/YrdC paralog	YrdC-YciO-Sua5 protein family	fig|290339.31.peg.1093	CDS	NODE_1_length_881256_cov_116.994	324688	323957	732	Inner membrane protein	- none -
fig|290339.32.peg.1094	CDS	NODE_1_length_709604_cov_108.073	277437	278522	1086	Ribosomal large subunit pseudouridine synthase B (EC 4.2.1.70)	RNA pseudouridine syntheses	fig|290339.31.peg.1094	CDS	NODE_1_length_881256_cov_116.994	324906	325160	255	UPF0410 protein YmgE	- none -
fig|290339.32.peg.1095	CDS	NODE_1_length_709604_cov_108.073	279166	278576	591	Cob(I)alamin adenosyltransferase (EC 2.5.1.17)	- none -	fig|290339.31.peg.1095	CDS	NODE_1_length_881256_cov_116.994	327409	325232	2178	Ferrichrome-iron receptor	- none -
fig|290339.32.peg.1096	CDS	NODE_1_length_709604_cov_108.073	279924	279163	762	FIG00553873: hypothetical protein	- none -	fig|290339.31.peg.1096	CDS	NODE_1_length_881256_cov_116.994	329525	327597	1929	Trehalase (EC 3.2.1.28); Periplasmic trehalase precursor (EC 3.2.1.28)	Trehalose Uptake and Utilization
fig|290339.32.peg.1097	CDS	NODE_1_length_709604_cov_108.073	280183	281232	1050	Possible protease sohB (EC 3.4.21.-)	- none -	fig|290339.31.peg.1097	CDS	NODE_1_length_881256_cov_116.994	331054	329663	1392	Transcriptional regulator, GntR family domain / Aspartate aminotransferase (EC 2.6.1.1)	CBSS-216591.1.peg.168; <br>Glutamine, Glutamate, Aspartate and Asparagine Biosynthesis; <br>Threonine and Homoserine Biosynthesis
fig|290339.32.peg.1098	CDS	NODE_1_length_709604_cov_108.073	281562	281311	252	FIG00948954: hypothetical protein YciN	- none -	fig|290339.31.peg.1098	CDS	NODE_1_length_881256_cov_116.994	331179	331658	480	4-carboxymuconolactone decarboxylase domain/alkylhydroperoxidase AhpD family core domain protein	- none -
fig|290339.32.peg.1099	CDS	NODE_1_length_709604_cov_108.073	281921	284560	2640	DNA topoisomerase I (EC 5.99.1.2)	CBSS-272943.3.peg.1367; <br>Conserved gene cluster associated with Met-tRNA formyltransferase; <br>DNA topoisomerases, Type I, ATP-independent	fig|290339.31.peg.1099	CDS	NODE_1_length_881256_cov_116.994	331916	332623	708	COG3645: Uncharacterized phage-encoded protein	- none -
fig|290339.32.peg.1100	CDS	NODE_1_length_709604_cov_108.073	284748	285722	975	Cys regulon transcriptional activator CysB	Cysteine Biosynthesis; <br>LysR-family proteins in Escherichia coli	fig|290339.31.peg.1100	CDS	NODE_1_length_881256_cov_116.994	333376	332780	597	NAD(P)H oxidoreductase YRKL (EC 1.6.99.-) @ Putative NADPH-quinone reductase (modulator of drug activity B) @ Flavodoxin 2	Flavodoxin; <br>Flavodoxin
fig|290339.32.peg.1101	CDS	NODE_1_length_709604_cov_108.073	286079	286207	129	hypothetical protein	- none -	fig|290339.31.peg.1101	CDS	NODE_1_length_881256_cov_116.994	333490	334077	588	Transcriptional regulator, TetR family	- none -
fig|290339.32.peg.1102	CDS	NODE_1_length_709604_cov_108.073	286510	286635	126	hypothetical protein	- none -	fig|290339.31.peg.1102	CDS	NODE_1_length_881256_cov_116.994	334238	335023	786	FIG00554401: hypothetical protein	- none -
fig|290339.32.peg.1103	CDS	NODE_1_length_709604_cov_108.073	286804	289479	2676	Aconitate hydratase (EC 4.2.1.3) @ 2-methylisocitrate dehydratase (EC 4.2.1.99)	Glyoxylate bypass; <br>Serine-glyoxylate cycle; <br>TCA Cycle	fig|290339.31.peg.1103	CDS	NODE_1_length_881256_cov_116.994	335793	335122	672	FIG00554063: hypothetical protein	- none -
fig|290339.32.peg.1104	CDS	NODE_1_length_709604_cov_108.073	290136	289543	594	GTP cyclohydrolase II (EC 3.5.4.25)	Molybdenum cofactor biosynthesis; <br>Riboflavin, FMN and FAD metabolism; <br>Riboflavin, FMN and FAD metabolism in plants; <br>Riboflavin synthesis cluster	fig|290339.31.peg.1104	CDS	NODE_1_length_881256_cov_116.994	337102	336011	1092	GTP-binding and nucleic acid-binding protein YchF	Universal GTPases
fig|290339.32.peg.1105	CDS	NODE_1_length_709604_cov_108.073	290336	291100	765	Phosphatidylglycerophosphatase B (EC 3.1.3.27)	Glycerolipid and Glycerophospholipid Metabolism in Bacteria; <br>Osmotic stress cluster	fig|290339.31.peg.1105	CDS	NODE_1_length_881256_cov_116.994	337826	337242	585	Peptidyl-tRNA hydrolase (EC 3.1.1.29)	Cell division-ribosomal stress proteins cluster; <br>Sporulation-associated proteins with broader functions; <br>Transcription repair cluster; <br>Translation termination factors bacterial
fig|290339.32.peg.1106	CDS	NODE_1_length_709604_cov_108.073	291248	291556	309	Inner membrane protein yciS	- none -	fig|290339.31.peg.1106	CDS	NODE_1_length_881256_cov_116.994	338094	338369	276	FIG00554739: membrane protein YchH	- none -
fig|290339.32.peg.1107	CDS	NODE_1_length_709604_cov_108.073	291563	292732	1170	Heat shock (predicted periplasmic) protein YciM, precursor	Osmotic stress cluster	fig|290339.31.peg.1107	CDS	NODE_1_length_881256_cov_116.994	338502	339548	1047	Albicidin resistance protein	- none -
fig|290339.32.peg.1108	CDS	NODE_1_length_709604_cov_108.073	292901	293692	792	Orotidine 5&#39;-phosphate decarboxylase (EC 4.1.1.23)	De Novo Pyrimidine Synthesis; <br>Riboflavin synthesis cluster	fig|290339.31.peg.1108	CDS	NODE_1_length_881256_cov_116.994	341229	339550	1680	Putative sulfate permease	Inorganic Sulfur Assimilation
fig|290339.32.peg.1109	CDS	NODE_1_length_709604_cov_108.073	293692	294018	327	Translation initiation factor SUI1-related protein	Translation initiation factors bacterial	fig|290339.31.peg.1109	CDS	NODE_1_length_881256_cov_116.994	342298	341351	948	Ribose-phosphate pyrophosphokinase (EC 2.7.6.1)	A Gammaproteobacteria Cluster Relating to Translation; <br>De Novo Purine Biosynthesis; <br>Pentose phosphate pathway; <br>Transcription repair cluster
fig|290339.32.peg.1110	CDS	NODE_1_length_709604_cov_108.073	294355	294140	216	Osmotically inducible lipoprotein B precursor	Osmotic stress cluster	fig|290339.31.peg.1110	CDS	NODE_1_length_881256_cov_116.994	343292	342426	867	4-diphosphocytidyl-2-C-methyl-D-erythritol kinase (EC 2.7.1.148)	A Gammaproteobacteria Cluster Relating to Translation; <br>Isoprenoid Biosynthesis; <br>Nonmevalonate Branch of Isoprenoid Biosynthesis
fig|290339.32.peg.1111	CDS	NODE_1_length_709604_cov_108.073	295413	294613	801	Transcriptional regulatory protein YciT	Osmotic stress cluster	fig|290339.31.peg.1111	CDS	NODE_1_length_881256_cov_116.994	343915	343292	624	Outer membrane lipoprotein LolB precursor	- none -
fig|290339.32.peg.1112	CDS	NODE_1_length_709604_cov_108.073	297867	295414	2454	Pyruvate formate-lyase (EC 2.3.1.54)	Butanol Biosynthesis; <br>Fermentations: Mixed acid	fig|290339.31.peg.1112	CDS	NODE_1_length_881256_cov_116.994	344049	345371	1323	Glutamyl-tRNA reductase (EC 1.2.1.70)	A Gammaproteobacteria Cluster Relating to Translation; <br>Heme and Siroheme Biosynthesis
fig|290339.32.peg.1113	CDS	NODE_1_length_709604_cov_108.073	298760	297852	909	Pyruvate formate-lyase activating enzyme (EC 1.97.1.4)	Fermentations: Mixed acid	fig|290339.31.peg.1113	CDS	NODE_1_length_881256_cov_116.994	345409	346491	1083	Peptide chain release factor 1	A Gammaproteobacteria Cluster Relating to Translation; <br>CBSS-216600.3.peg.802; <br>Translation termination factors bacterial; <br>YrdC-YciO-Sua5 protein family
fig|290339.32.peg.1114	CDS	NODE_1_length_709604_cov_108.073	298888	299550	663	Transaldolase (EC 2.2.1.2)	Fructose utilization; <br>Pentose phosphate pathway	fig|290339.31.peg.1114	CDS	NODE_1_length_881256_cov_116.994	346491	347348	858	Protein-N(5)-glutamine methyltransferase PrmC, methylates polypeptide chain release factors RF1 and RF2	A Gammaproteobacteria Cluster Relating to Translation; <br>CBSS-216600.3.peg.802; <br>Translation termination factors bacterial; <br>YrdC-YciO-Sua5 protein family
fig|290339.32.peg.1115	CDS	NODE_1_length_709604_cov_108.073	299746	299564	183	FIG00553265: hypothetical protein	- none -	fig|290339.31.peg.1115	CDS	NODE_1_length_881256_cov_116.994	347355	347750	396	FIG002082: Protein sirB2	- none -
fig|290339.32.peg.1116	CDS	NODE_1_length_709604_cov_108.073	299748	299861	114	hypothetical protein	- none -	fig|290339.31.peg.1116	CDS	NODE_1_length_881256_cov_116.994	347756	348556	801	FIG002708: Protein SirB1	A Gammaproteobacteria Cluster Relating to Translation
fig|290339.32.peg.1117	CDS	NODE_1_length_709604_cov_108.073	299958	300827	870	Enoyl-CoA hydratase (EC 4.2.1.17)	Acetyl-CoA fermentation to Butyrate; <br>Butanol Biosynthesis; <br>Butyrate metabolism cluster; <br>Fatty acid metabolism cluster; <br>Polyhydroxybutyrate metabolism	fig|290339.31.peg.1117	CDS	NODE_1_length_881256_cov_116.994	348597	349451	855	2-Keto-3-deoxy-D-manno-octulosonate-8-phosphate synthase (EC 2.5.1.55)	A Gammaproteobacteria Cluster Relating to Translation
fig|290339.32.peg.1118	CDS	NODE_1_length_709604_cov_108.073	302843	300849	1995	FIG00554160: hypothetical protein	- none -	fig|290339.31.peg.1118	CDS	NODE_1_length_881256_cov_116.994	350805	349702	1104	Calcium/proton antiporter	- none -
fig|290339.32.peg.1119	CDS	NODE_1_length_709604_cov_108.073	305074	303140	1935	Exoribonuclease II (EC 3.1.13.1)	RNA processing and degradation, bacterial	fig|290339.31.peg.1119	CDS	NODE_1_length_881256_cov_116.994	351080	351310	231	Cation transport regulator chaB	- none -
fig|290339.32.peg.1120	CDS	NODE_1_length_709604_cov_108.073	306316	305162	1155	FIG01220641: hypothetical protein	- none -	fig|290339.31.peg.1120	CDS	NODE_1_length_881256_cov_116.994	351528	352226	699	Cation transport protein chaC	- none -
fig|290339.32.peg.1121	CDS	NODE_1_length_709604_cov_108.073	307294	306506	789	Enoyl-[acyl-carrier-protein] reductase [NADH] (EC 1.3.1.9)	Fatty Acid Biosynthesis FASII	fig|290339.31.peg.1121	CDS	NODE_1_length_881256_cov_116.994	352502	352257	246	FIG00554580: hypothetical protein	- none -
fig|290339.32.peg.1122	CDS	NODE_1_length_709604_cov_108.073	308221	307415	807	Peptide transport system ATP-binding protein SapF	- none -	fig|290339.31.peg.1122	CDS	NODE_1_length_881256_cov_116.994	354499	352712	1788	Methyl-accepting chemotaxis protein	- none -
fig|290339.32.peg.1123	CDS	NODE_1_length_709604_cov_108.073	309215	308223	993	Peptide transport system ATP-binding protein SapD	- none -	fig|290339.31.peg.1123	CDS	NODE_1_length_881256_cov_116.994	355000	354647	354	Putative ACR protein	- none -
fig|290339.32.peg.1124	CDS	NODE_1_length_709604_cov_108.073	310105	309215	891	Peptide transport system permease protein sapC (TC 3.A.1.5.5)	- none -	fig|290339.31.peg.1124	CDS	NODE_1_length_881256_cov_116.994	355072	356274	1203	Response regulator NasT	Nitrate and nitrite ammonification
fig|290339.32.peg.1125	CDS	NODE_1_length_709604_cov_108.073	311057	310092	966	Peptide transport system permease protein sapB (TC 3.A.1.5.5)	- none -	fig|290339.31.peg.1125	CDS	NODE_1_length_881256_cov_116.994	356932	358182	1251	Nitrate ABC transporter, nitrate-binding protein	Nitrate and nitrite ammonification
fig|290339.32.peg.1126	CDS	NODE_1_length_709604_cov_108.073	312694	311054	1641	Peptide transport periplasmic protein sapA (TC 3.A.1.5.5)	- none -	fig|290339.31.peg.1126	CDS	NODE_1_length_881256_cov_116.994	358192	359073	882	Cyanate ABC transporter, permease protein	- none -
fig|290339.32.peg.1127	CDS	NODE_1_length_709604_cov_108.073	313793	312792	1002	Psp operon transcriptional activator	GABA and putrescine metabolism from cluters; <br>Phage shock protein (psp) operon	fig|290339.31.peg.1127	CDS	NODE_1_length_881256_cov_116.994	359083	359871	789	Nitrate ABC transporter, ATP-binding protein	Nitrate and nitrite ammonification
fig|290339.32.peg.1128	CDS	NODE_1_length_709604_cov_108.073	313946	314617	672	Phage shock protein A	Phage shock protein (psp) operon	fig|290339.31.peg.1128	CDS	NODE_1_length_881256_cov_116.994	359881	363948	4068	Nitrite reductase [NAD(P)H] large subunit (EC 1.7.1.4)	Nitrate and nitrite ammonification
fig|290339.32.peg.1129	CDS	NODE_1_length_709604_cov_108.073	314683	314907	225	Phage shock protein B	Phage shock protein (psp) operon	fig|290339.31.peg.1129	CDS	NODE_1_length_881256_cov_116.994	363945	366647	2703	Assimilatory nitrate reductase large subunit (EC:1.7.99.4)	Nitrate and nitrite ammonification
fig|290339.32.peg.1130	CDS	NODE_1_length_709604_cov_108.073	314907	315263	357	Phage shock protein C	Phage shock protein (psp) operon	fig|290339.31.peg.1130	CDS	NODE_1_length_881256_cov_116.994	366948	367145	198	hypothetical protein	- none -
fig|290339.32.peg.1131	CDS	NODE_1_length_709604_cov_108.073	315309	315551	243	Phage shock protein D	Phage shock protein (psp) operon	fig|290339.31.peg.1131	CDS	NODE_1_length_881256_cov_116.994	367222	368688	1467	Invasin	- none -
fig|290339.32.peg.1132	CDS	NODE_1_length_709604_cov_108.073	315726	317441	1716	Putative sucrose phosphorylase (EC 2.4.1.7)	Maltose and Maltodextrin Utilization	fig|290339.31.peg.1132	CDS	NODE_1_length_881256_cov_116.994	369335	368685	651	Nitrate/nitrite response regulator protein	Nitrate and nitrite ammonification
fig|290339.32.peg.1133	CDS	NODE_1_length_709604_cov_108.073	317453	318745	1293	ABC-type sugar transport system, periplasmic binding protein YcjN	Maltose and Maltodextrin Utilization	fig|290339.31.peg.1133	CDS	NODE_1_length_881256_cov_116.994	371136	369328	1809	Nitrate/nitrite sensor protein (EC 2.7.3.-)	Nitrate and nitrite ammonification
fig|290339.32.peg.1134	CDS	NODE_1_length_709604_cov_108.073	318769	319650	882	Inner membrane ABC transporter permease protein YcjO	Maltose and Maltodextrin Utilization	fig|290339.31.peg.1134	CDS	NODE_1_length_881256_cov_116.994	371434	372840	1407	Nitrate/nitrite transporter	Nitrate and nitrite ammonification
fig|290339.32.peg.1135	CDS	NODE_1_length_709604_cov_108.073	319637	320479	843	Inner membrane ABC transporter permease protein YcjP	Maltose and Maltodextrin Utilization	fig|290339.31.peg.1135	CDS	NODE_1_length_881256_cov_116.994	373257	377003	3747	Respiratory nitrate reductase alpha chain (EC 1.7.99.4)	Denitrifying reductase gene clusters; <br>Nitrate and nitrite ammonification
fig|290339.32.peg.1136	CDS	NODE_1_length_709604_cov_108.073	320505	321554	1050	Zinc-type alcohol dehydrogenase YcjQ	Maltose and Maltodextrin Utilization	fig|290339.31.peg.1136	CDS	NODE_1_length_881256_cov_116.994	377000	378535	1536	Respiratory nitrate reductase beta chain (EC 1.7.99.4)	Denitrifying reductase gene clusters; <br>Nitrate and nitrite ammonification
fig|290339.32.peg.1137	CDS	NODE_1_length_709604_cov_108.073	321573	322361	789	Sugar phosphate isomerases/epimerases family protein YcjR	Maltose and Maltodextrin Utilization	fig|290339.31.peg.1137	CDS	NODE_1_length_881256_cov_116.994	378532	379242	711	Respiratory nitrate reductase delta chain (EC 1.7.99.4)	Denitrifying reductase gene clusters; <br>Nitrate and nitrite ammonification
fig|290339.32.peg.1138	CDS	NODE_1_length_709604_cov_108.073	322377	323429	1053	Putative oxidoreductase YcjS (EC 1.-.-.-), NADH-binding	Maltose and Maltodextrin Utilization	fig|290339.31.peg.1138	CDS	NODE_1_length_881256_cov_116.994	379242	379919	678	Respiratory nitrate reductase gamma chain (EC 1.7.99.4)	Denitrifying reductase gene clusters; <br>Nitrate and nitrite ammonification
fig|290339.32.peg.1139	CDS	NODE_1_length_709604_cov_108.073	323426	325669	2244	Maltose phosphorylase (EC 2.4.1.8) / Trehalose phosphorylase (EC 2.4.1.64)	Maltose and Maltodextrin Utilization; <br>Trehalose Biosynthesis; <br>Trehalose Uptake and Utilization	fig|290339.31.peg.1139	CDS	NODE_1_length_881256_cov_116.994	381008	380064	945	transcriptional regulator, AraC family	- none -
fig|290339.32.peg.1140	CDS	NODE_1_length_709604_cov_108.073	325666	326343	678	Beta-phosphoglucomutase (EC 5.4.2.6)	Maltose and Maltodextrin Utilization; <br>Trehalose Uptake and Utilization	fig|290339.31.peg.1140	CDS	NODE_1_length_881256_cov_116.994	381103	381873	771	3-oxoacyl-[acyl-carrier protein] reductase (EC 1.1.1.100)	Fatty Acid Biosynthesis FASII
fig|290339.32.peg.1141	CDS	NODE_1_length_709604_cov_108.073	326359	327441	1083	Multiple sugar ABC transporter, ATP-binding protein	Maltose and Maltodextrin Utilization	fig|290339.31.peg.1141	CDS	NODE_1_length_881256_cov_116.994	383326	382484	843	Formyltetrahydrofolate deformylase (EC 3.5.1.10)	5-FCL-like protein; <br>One-carbon metabolism by tetrahydropterines
fig|290339.32.peg.1142	CDS	NODE_1_length_709604_cov_108.073	327853	327500	354	FIG00553301: hypothetical protein	- none -	fig|290339.31.peg.1142	CDS	NODE_1_length_881256_cov_116.994	383736	383377	360	UPF0225 protein YchJ	Broadly distributed proteins not in subsystems
fig|290339.32.peg.1143	CDS	NODE_1_length_709604_cov_108.073	328878	327943	936	EF hand domain protein	- none -	fig|290339.31.peg.1143	CDS	NODE_1_length_881256_cov_116.994	384190	385203	1014	Hnr protein	- none -
fig|290339.32.peg.1144	CDS	NODE_1_length_709604_cov_108.073	330181	329189	993	Transcriptional regulator YcjW, LacI family, possibly involved in maltodextrin utilization pathway	Maltose and Maltodextrin Utilization	fig|290339.31.peg.1144	CDS	NODE_1_length_881256_cov_116.994	385405	386313	909	UTP--glucose-1-phosphate uridylyltransferase (EC 2.7.7.9)	- none -
fig|290339.32.peg.1145	CDS	NODE_1_length_709604_cov_108.073	330343	331743	1401	Conserved protein YcjX with nucleoside triphosphate hydrolase domain	A conserved operon linked to TyrR and possibly involved in virulence	fig|290339.31.peg.1145	CDS	NODE_1_length_881256_cov_116.994	386335	387675	1341	UDP-glucose 6-dehydrogenase (EC 1.1.1.22)	- none -
fig|290339.32.peg.1146	CDS	NODE_1_length_709604_cov_108.073	331740	332783	1044	Membrane protein YcjF	A conserved operon linked to TyrR and possibly involved in virulence	fig|290339.31.peg.1146	CDS	NODE_1_length_881256_cov_116.994	387690	388703	1014	dTDP-glucose 4,6-dehydratase (EC 4.2.1.46)	Rhamnose containing glycans; <br>dTDP-rhamnose synthesis
fig|290339.32.peg.1147	CDS	NODE_1_length_709604_cov_108.073	332932	334494	1563	Transcriptional repressor protein TyrR	Common Pathway For Synthesis of Aromatic Compounds (DAHP synthase to chorismate); <br>Phenylalanine and Tyrosine Branches from Chorismate	fig|290339.31.peg.1147	CDS	NODE_1_length_881256_cov_116.994	389147	388818	330	DNA-binding protein H-NS	- none -
fig|290339.32.peg.1148	CDS	NODE_1_length_709604_cov_108.073	335052	334546	507	Thiol peroxidase, Tpx-type (EC 1.11.1.15)	Thioredoxin-disulfide reductase	fig|290339.31.peg.1148	CDS	NODE_1_length_881256_cov_116.994	389773	390378	606	Thymidine kinase (EC 2.7.1.21)	pyrimidine conversions
fig|290339.32.peg.1149	CDS	NODE_1_length_709604_cov_108.073	335189	336187	999	L-alanine-DL-glutamate epimerase	Muconate lactonizing enzyme family; <br>Recycling of Peptidoglycan Amino Acids; <br>Recycling of Peptidoglycan Amino Acids cluster	fig|290339.31.peg.1149	CDS	NODE_1_length_881256_cov_116.994	392825	390738	2088	Alcohol dehydrogenase (EC 1.1.1.1); Acetaldehyde dehydrogenase (EC 1.2.1.10)	5-FCL-like protein; <br>Butanol Biosynthesis; <br>Butanol Biosynthesis; <br>Fermentations: Lactate; <br>Fermentations: Mixed acid; <br>Fermentations: Mixed acid; <br>Glycerolipid and Glycerophospholipid Metabolism in Bacteria; <br>Pyruvate metabolism II: acetyl-CoA, acetogenesis from pyruvate
fig|290339.32.peg.1150	CDS	NODE_1_length_709604_cov_108.073	336891	336169	723	Gamma-D-Glutamyl-meso-Diaminopimelate Amidase	Recycling of Peptidoglycan Amino Acids; <br>Recycling of Peptidoglycan Amino Acids cluster	fig|290339.31.peg.1150	CDS	NODE_1_length_881256_cov_116.994	393220	392819	402	Alcohol dehydrogenase (EC 1.1.1.1); Acetaldehyde dehydrogenase (EC 1.2.1.10)	5-FCL-like protein; <br>Butanol Biosynthesis; <br>Butanol Biosynthesis; <br>Fermentations: Lactate; <br>Fermentations: Mixed acid; <br>Fermentations: Mixed acid; <br>Glycerolipid and Glycerophospholipid Metabolism in Bacteria; <br>Pyruvate metabolism II: acetyl-CoA, acetogenesis from pyruvate
fig|290339.32.peg.1151	CDS	NODE_1_length_709604_cov_108.073	337136	338752	1617	Periplasmic Murein Peptide-Binding Protein MppA	Recycling of Peptidoglycan Amino Acids; <br>Recycling of Peptidoglycan Amino Acids cluster	fig|290339.31.peg.1151	CDS	NODE_1_length_881256_cov_116.994	393206	393391	186	hypothetical protein	- none -
fig|290339.32.peg.1152	CDS	NODE_1_length_709604_cov_108.073	339253	338813	441	FIG00553301: hypothetical protein	- none -	fig|290339.31.peg.1152	CDS	NODE_1_length_881256_cov_116.994	393894	394532	639	Putative membrane protein	- none -
fig|290339.32.peg.1153	CDS	NODE_1_length_709604_cov_108.073	340738	340193	546	FIG00553793: hypothetical protein	- none -	fig|290339.31.peg.1153	CDS	NODE_1_length_881256_cov_116.994	395323	396951	1629	Oligopeptide ABC transporter, periplasmic oligopeptide-binding protein OppA (TC 3.A.1.5.1)	ABC transporter oligopeptide (TC 3.A.1.5.1)
fig|290339.32.peg.1154	CDS	NODE_1_length_709604_cov_108.073	341015	341269	255	FIG00553804: hypothetical protein	- none -	fig|290339.31.peg.1154	CDS	NODE_1_length_881256_cov_116.994	397035	397955	921	Oligopeptide transport system permease protein OppB (TC 3.A.1.5.1)	ABC transporter oligopeptide (TC 3.A.1.5.1)
fig|290339.32.peg.1155	CDS	NODE_1_length_709604_cov_108.073	341655	341416	240	Conidiation-specific protein 10	- none -	fig|290339.31.peg.1155	CDS	NODE_1_length_881256_cov_116.994	397970	398878	909	Oligopeptide transport system permease protein OppC (TC 3.A.1.5.1)	ABC transporter oligopeptide (TC 3.A.1.5.1)
fig|290339.32.peg.1156	CDS	NODE_1_length_709604_cov_108.073	344130	342379	1752	FIG00553641: hypothetical protein	- none -	fig|290339.31.peg.1156	CDS	NODE_1_length_881256_cov_116.994	398890	399903	1014	Oligopeptide transport ATP-binding protein OppD (TC 3.A.1.5.1)	ABC transporter oligopeptide (TC 3.A.1.5.1)
fig|290339.32.peg.1157	CDS	NODE_1_length_709604_cov_108.073	344523	344332	192	FIG00553665: hypothetical protein	- none -	fig|290339.31.peg.1157	CDS	NODE_1_length_881256_cov_116.994	399900	400904	1005	Oligopeptide transport ATP-binding protein OppF (TC 3.A.1.5.1)	ABC transporter oligopeptide (TC 3.A.1.5.1)
fig|290339.32.peg.1158	CDS	NODE_1_length_709604_cov_108.073	344920	344597	324	FIG00553416: hypothetical protein	- none -	fig|290339.31.peg.1158	CDS	NODE_1_length_881256_cov_116.994	400951	401787	837	Potassium voltage-gated channel subfamily KQT; possible potassium channel, VIC family	Potassium homeostasis
fig|290339.32.peg.1159	CDS	NODE_1_length_709604_cov_108.073	345122	345295	174	FIG00553787: hypothetical protein	- none -	fig|290339.31.peg.1159	CDS	NODE_1_length_881256_cov_116.994	402146	401817	330	FIG002901: hypothetical protein co-occurring with Cardiolipin synthetase	- none -
fig|290339.32.peg.1160	CDS	NODE_1_length_709604_cov_108.073	345374	345577	204	FIG00554929: hypothetical protein	- none -	fig|290339.31.peg.1160	CDS	NODE_1_length_881256_cov_116.994	403641	402181	1461	Cardiolipin synthetase (EC 2.7.8.-)	Cardiolipin synthesis; <br>Glycerolipid and Glycerophospholipid Metabolism in Bacteria
fig|290339.32.peg.1161	CDS	NODE_1_length_709604_cov_108.073	345617	346600	984	FIG00553882: hypothetical protein	- none -	fig|290339.31.peg.1161	CDS	NODE_1_length_881256_cov_116.994	403822	403959	138	hypothetical protein	- none -
fig|290339.32.peg.1162	CDS	NODE_1_length_709604_cov_108.073	346921	347070	150	hypothetical protein	- none -	fig|290339.31.peg.1162	CDS	NODE_1_length_881256_cov_116.994	404671	404555	117	hypothetical protein	- none -
fig|290339.32.peg.1163	CDS	NODE_1_length_709604_cov_108.073	348042	347110	933	tRNA(Cytosine32)-2-thiocytidine synthetase	CBSS-326442.4.peg.1852; <br>tRNA modification Archaea; <br>tRNA modification Bacteria	fig|290339.31.peg.1163	CDS	NODE_1_length_881256_cov_116.994	405108	404812	297	YciL protein	Broadly distributed proteins not in subsystems; <br>CBSS-211586.9.peg.2729
fig|290339.32.peg.1164	CDS	NODE_1_length_709604_cov_108.073	348049	348240	192	hypothetical protein	- none -	fig|290339.31.peg.1164	CDS	NODE_1_length_881256_cov_116.994	405323	406063	741	Ferric siderophore transport system, periplasmic binding protein TonB	Hemin transport system; <br>Ton and Tol transport systems
fig|290339.32.peg.1165	CDS	NODE_1_length_709604_cov_108.073	348328	349440	1113	Endonuclease/exonuclease/phosphatase	- none -	fig|290339.31.peg.1165	CDS	NODE_1_length_881256_cov_116.994	406515	406114	402	Acyl-CoA thioesterase YciA, involved in membrane biogenesis	CBSS-211586.9.peg.2729; <br>Intracellular septation in Enterobacteria
fig|290339.32.peg.1166	CDS	NODE_1_length_709604_cov_108.073	349471	349584	114	hypothetical protein	- none -	fig|290339.31.peg.1166	CDS	NODE_1_length_881256_cov_116.994	408866	406677	2190	Outer Membrane Siderophore Receptor IroN	- none -
fig|290339.32.peg.1167	CDS	NODE_1_length_709604_cov_108.073	349844	350701	858	Putative oxidoreductase	- none -	fig|290339.31.peg.1167	CDS	NODE_1_length_881256_cov_116.994	409635	409099	537	Intracellular septation protein IspA	CBSS-211586.9.peg.2729; <br>Intracellular septation in Enterobacteria
fig|290339.32.peg.1168	CDS	NODE_1_length_709604_cov_108.073	350719	351789	1071	Mannose-6-phosphate isomerase (EC 5.3.1.8)	Mannose Metabolism	fig|290339.31.peg.1168	CDS	NODE_1_length_881256_cov_116.994	410328	409687	642	Membrane protein YciC, linked to IspA	Intracellular septation in Enterobacteria
fig|290339.32.peg.1169	CDS	NODE_1_length_709604_cov_108.073	353575	351770	1806	Formate hydrogenlyase transcriptional activator	Formate hydrogenase	fig|290339.31.peg.1169	CDS	NODE_1_length_881256_cov_116.994	410861	410454	408	Ferredoxin	Inorganic Sulfur Assimilation; <br>Soluble cytochromes and functionally related electron carriers
fig|290339.32.peg.1170	CDS	NODE_1_length_709604_cov_108.073	353847	355367	1521	Aldehyde dehydrogenase (EC 1.2.1.3)	Glycerolipid and Glycerophospholipid Metabolism in Bacteria; <br>Methylglyoxal Metabolism; <br>Methylglyoxal Metabolism; <br>Pyruvate metabolism II: acetyl-CoA, acetogenesis from pyruvate	fig|290339.31.peg.1170	CDS	NODE_1_length_881256_cov_116.994	411143	411775	633	Outer membrane protein W precursor	- none -
fig|290339.32.peg.1171	CDS	NODE_1_length_709604_cov_108.073	355400	356431	1032	Alcohol dehydrogenase (EC 1.1.1.1)	5-FCL-like protein; <br>Butanol Biosynthesis; <br>Fermentations: Mixed acid; <br>Glycerolipid and Glycerophospholipid Metabolism in Bacteria	fig|290339.31.peg.1171	CDS	NODE_1_length_881256_cov_116.994	412132	411905	228	hypothetical protein	- none -
fig|290339.32.peg.1172	CDS	NODE_1_length_709604_cov_108.073	356599	357645	1047	FIG00554985: hypothetical protein	- none -	fig|290339.31.peg.1172	CDS	NODE_1_length_881256_cov_116.994	413232	412423	810	Tryptophan synthase alpha chain (EC 4.2.1.20)	Auxin biosynthesis; <br>Chorismate: Intermediate for synthesis of Tryptophan, PAPA antibiotics, PABA, 3-hydroxyanthranilate and more.; <br>Tryptophan synthesis
fig|290339.32.peg.1173	CDS	NODE_1_length_709604_cov_108.073	361168	357647	3522	Pyruvate-flavodoxin oxidoreductase (EC 1.2.7.-)	Methionine Degradation; <br>Pyruvate:ferredoxin oxidoreductase	fig|290339.31.peg.1173	CDS	NODE_1_length_881256_cov_116.994	414425	413232	1194	Tryptophan synthase beta chain (EC 4.2.1.20)	Auxin biosynthesis; <br>Chorismate: Intermediate for synthesis of Tryptophan, PAPA antibiotics, PABA, 3-hydroxyanthranilate and more.; <br>Tryptophan synthesis
fig|290339.32.peg.1174	CDS	NODE_1_length_709604_cov_108.073	361588	361713	126	probable lipoprotein YPO2331	- none -	fig|290339.31.peg.1174	CDS	NODE_1_length_881256_cov_116.994	415796	414438	1359	Indole-3-glycerol phosphate synthase (EC 4.1.1.48) / Phosphoribosylanthranilate isomerase (EC 5.3.1.24)	Auxin biosynthesis; <br>Chorismate: Intermediate for synthesis of Tryptophan, PAPA antibiotics, PABA, 3-hydroxyanthranilate and more.; <br>Chorismate: Intermediate for synthesis of Tryptophan, PAPA antibiotics, PABA, 3-hydroxyanthranilate and more.; <br>Tryptophan synthesis; <br>Tryptophan synthesis
fig|290339.32.peg.1175	CDS	NODE_1_length_709604_cov_108.073	362136	361714	423	Heat shock protein hslJ	- none -	fig|290339.31.peg.1175	CDS	NODE_1_length_881256_cov_116.994	417395	415800	1596	Anthranilate synthase, amidotransferase component (EC 4.1.3.27) / Anthranilate phosphoribosyltransferase (EC 2.4.2.18)	Auxin biosynthesis; <br>Chorismate: Intermediate for synthesis of Tryptophan, PAPA antibiotics, PABA, 3-hydroxyanthranilate and more.; <br>Chorismate: Intermediate for synthesis of Tryptophan, PAPA antibiotics, PABA, 3-hydroxyanthranilate and more.; <br>Tryptophan synthesis; <br>Tryptophan synthesis
fig|290339.32.peg.1176	CDS	NODE_1_length_709604_cov_108.073	363179	362190	990	D-lactate dehydrogenase (EC 1.1.1.28)	Fermentations: Lactate; <br>Fermentations: Mixed acid	fig|290339.31.peg.1176	CDS	NODE_1_length_881256_cov_116.994	419029	417395	1635	Anthranilate synthase, aminase component (EC 4.1.3.27)	Chorismate: Intermediate for synthesis of Tryptophan, PAPA antibiotics, PABA, 3-hydroxyanthranilate and more.; <br>Tryptophan synthesis
fig|290339.32.peg.1177	CDS	NODE_1_length_709604_cov_108.073	363391	366033	2643	Putative uncharacterized protein ydbH	CBSS-314225.3.peg.1533	fig|290339.31.peg.1177	CDS	NODE_1_length_881256_cov_116.994	419235	420113	879	COG0613, Predicted metal-dependent phosphoesterases (PHP family)	YrdC-YciO-Sua5 protein family; <br>tRNA modification Bacteria
fig|290339.32.peg.1178	CDS	NODE_1_length_709604_cov_108.073	366030	366221	192	Uncharacterized protein ynbE; probable lipoprotein STY1424	CBSS-314225.3.peg.1533; <br>CBSS-314225.3.peg.1533	fig|290339.31.peg.1178	CDS	NODE_1_length_881256_cov_116.994	420110	420730	621	Hypothetical YciO protein, TsaC/YrdC paralog	YrdC-YciO-Sua5 protein family
fig|290339.32.peg.1179	CDS	NODE_1_length_709604_cov_108.073	366233	366553	321	Putative uncharacterized protein ydbL, may be related to amine metabolism	CBSS-314225.3.peg.1533	fig|290339.31.peg.1179	CDS	NODE_1_length_881256_cov_116.994	420857	421942	1086	Ribosomal large subunit pseudouridine synthase B (EC 4.2.1.70)	RNA pseudouridine syntheses
fig|290339.32.peg.1180	CDS	NODE_1_length_709604_cov_108.073	366633	366959	327	FIG00554606: hypothetical protein	- none -	fig|290339.31.peg.1180	CDS	NODE_1_length_881256_cov_116.994	422586	421996	591	Cob(I)alamin adenosyltransferase (EC 2.5.1.17)	- none -
fig|290339.32.peg.1181	CDS	NODE_1_length_709604_cov_108.073	367624	367019	606	FMN-dependent NADH-azoreductase	- none -	fig|290339.31.peg.1181	CDS	NODE_1_length_881256_cov_116.994	423344	422583	762	FIG00553873: hypothetical protein	- none -
fig|290339.32.peg.1182	CDS	NODE_1_length_709604_cov_108.073	367829	371734	3906	ATP-dependent RNA helicase HrpA (EC 3.6.4.13)	- none -	fig|290339.31.peg.1182	CDS	NODE_1_length_881256_cov_116.994	423603	424652	1050	Possible protease sohB (EC 3.4.21.-)	- none -
fig|290339.32.peg.1183	CDS	NODE_1_length_709604_cov_108.073	372053	372559	507	Transposase and inactivated derivatives	- none -	fig|290339.31.peg.1183	CDS	NODE_1_length_881256_cov_116.994	424979	424728	252	FIG00948954: hypothetical protein YciN	- none -
fig|290339.32.peg.1184	CDS	NODE_1_length_709604_cov_108.073	373514	372858	657	O-methyltransferase	- none -	fig|290339.31.peg.1184	CDS	NODE_1_length_881256_cov_116.994	425338	427977	2640	DNA topoisomerase I (EC 5.99.1.2)	CBSS-272943.3.peg.1367; <br>Conserved gene cluster associated with Met-tRNA formyltransferase; <br>DNA topoisomerases, Type I, ATP-independent
fig|290339.32.peg.1185	CDS	NODE_1_length_709604_cov_108.073	374978	373554	1425	FIG00554736: hypothetical protein	- none -	fig|290339.31.peg.1185	CDS	NODE_1_length_881256_cov_116.994	428165	429139	975	Cys regulon transcriptional activator CysB	Cysteine Biosynthesis; <br>LysR-family proteins in Escherichia coli
fig|290339.32.peg.1186	CDS	NODE_1_length_709604_cov_108.073	376060	374978	1083	HlyD family secretion protein	- none -	fig|290339.31.peg.1186	CDS	NODE_1_length_881256_cov_116.994	429496	429624	129	hypothetical protein	- none -
fig|290339.32.peg.1187	CDS	NODE_1_length_709604_cov_108.073	377753	376098	1656	Permeases of the major facilitator superfamily	- none -	fig|290339.31.peg.1187	CDS	NODE_1_length_881256_cov_116.994	429927	430052	126	hypothetical protein	- none -
fig|290339.32.peg.1188	CDS	NODE_1_length_709604_cov_108.073	378118	377753	366	Transcriptional regulator, MarR family	- none -	fig|290339.31.peg.1188	CDS	NODE_1_length_881256_cov_116.994	430221	432896	2676	Aconitate hydratase (EC 4.2.1.3) @ 2-methylisocitrate dehydratase (EC 4.2.1.99)	Glyoxylate bypass; <br>Serine-glyoxylate cycle; <br>TCA Cycle
fig|290339.32.peg.1189	CDS	NODE_1_length_709604_cov_108.073	378373	378861	489	Predicted acetyltransferase	- none -	fig|290339.31.peg.1189	CDS	NODE_1_length_881256_cov_116.994	433553	432960	594	GTP cyclohydrolase II (EC 3.5.4.25)	Molybdenum cofactor biosynthesis; <br>Riboflavin, FMN and FAD metabolism; <br>Riboflavin, FMN and FAD metabolism in plants; <br>Riboflavin synthesis cluster
fig|290339.32.peg.1190	CDS	NODE_1_length_709604_cov_108.073	378842	379252	411	Fosfomycin resistance protein FosA	Fosfomycin resistance	fig|290339.31.peg.1190	CDS	NODE_1_length_881256_cov_116.994	433753	434517	765	Phosphatidylglycerophosphatase B (EC 3.1.3.27)	Glycerolipid and Glycerophospholipid Metabolism in Bacteria; <br>Osmotic stress cluster
fig|290339.32.peg.1191	CDS	NODE_1_length_709604_cov_108.073	380575	379253	1323	putative integral membrane transport protein	- none -	fig|290339.31.peg.1191	CDS	NODE_1_length_881256_cov_116.994	434665	434973	309	Inner membrane protein yciS	- none -
fig|290339.32.peg.1192	CDS	NODE_1_length_709604_cov_108.073	380981	381784	804	Protein ydcF	- none -	fig|290339.31.peg.1192	CDS	NODE_1_length_881256_cov_116.994	434980	436149	1170	Heat shock (predicted periplasmic) protein YciM, precursor	Osmotic stress cluster
fig|290339.32.peg.1193	CDS	NODE_1_length_709604_cov_108.073	381988	383427	1440	Aldehyde dehydrogenase A (EC 1.2.1.22) / Glycolaldehyde dehydrogenase (EC 1.2.1.21)	L-rhamnose utilization; <br>Methylglyoxal Metabolism	fig|290339.31.peg.1193	CDS	NODE_1_length_881256_cov_116.994	436318	437109	792	Orotidine 5&#39;-phosphate decarboxylase (EC 4.1.1.23)	De Novo Pyrimidine Synthesis; <br>Riboflavin synthesis cluster
fig|290339.32.peg.1194	CDS	NODE_1_length_709604_cov_108.073	384382	383462	921	Xylanase	Xylose utilization	fig|290339.31.peg.1194	CDS	NODE_1_length_881256_cov_116.994	437109	437435	327	Translation initiation factor SUI1-related protein	Translation initiation factors bacterial
fig|290339.32.peg.1195	CDS	NODE_1_length_709604_cov_108.073	384411	385013	603	Cytochrome b(561)	- none -	fig|290339.31.peg.1195	CDS	NODE_1_length_881256_cov_116.994	437772	437557	216	Osmotically inducible lipoprotein B precursor	Osmotic stress cluster
fig|290339.32.peg.1196	CDS	NODE_1_length_709604_cov_108.073	385177	386502	1326	L-Proline/Glycine betaine transporter ProP	Proline, 4-hydroxyproline uptake and utilization	fig|290339.31.peg.1196	CDS	NODE_1_length_881256_cov_116.994	438734	438030	705	Transcriptional regulatory protein YciT	Osmotic stress cluster
fig|290339.32.peg.1197	CDS	NODE_1_length_709604_cov_108.073	386883	386524	360	hypothetical protein	- none -	fig|290339.31.peg.1197	CDS	NODE_1_length_881256_cov_116.994	439763	438831	933	Pyruvate formate-lyase (EC 2.3.1.54)	Butanol Biosynthesis; <br>Fermentations: Mixed acid
fig|290339.32.peg.1198	CDS	NODE_1_length_709604_cov_108.073	387144	387419	276	FrmR: Negative transcriptional regulator of formaldehyde detoxification operon	Glutathione-dependent pathway of formaldehyde detoxification	fig|290339.31.peg.1198	CDS	NODE_1_length_881256_cov_116.994	441283	439763	1521	Pyruvate formate-lyase (EC 2.3.1.54)	Butanol Biosynthesis; <br>Fermentations: Mixed acid
fig|290339.32.peg.1199	CDS	NODE_1_length_709604_cov_108.073	387451	388569	1119	S-(hydroxymethyl)glutathione dehydrogenase (EC 1.1.1.284)	Glutathione-dependent pathway of formaldehyde detoxification	fig|290339.31.peg.1199	CDS	NODE_1_length_881256_cov_116.994	442167	441268	900	Pyruvate formate-lyase activating enzyme (EC 1.97.1.4)	Fermentations: Mixed acid
fig|290339.32.peg.1200	CDS	NODE_1_length_709604_cov_108.073	388744	390441	1698	Methyl-accepting chemotaxis protein III (ribose and galactose chemoreceptor protein)	Bacterial Chemotaxis	fig|290339.31.peg.1200	CDS	NODE_1_length_881256_cov_116.994	442304	442966	663	Transaldolase (EC 2.2.1.2)	Fructose utilization; <br>Pentose phosphate pathway
fig|290339.32.peg.1201	CDS	NODE_1_length_709604_cov_108.073	390637	391137	501	Protein yciF	- none -	fig|290339.31.peg.1201	CDS	NODE_1_length_881256_cov_116.994	443162	442980	183	FIG00553265: hypothetical protein	- none -
fig|290339.32.peg.1202	CDS	NODE_1_length_709604_cov_108.073	392325	391258	1068	N-ethylmaleimide reductase (EC 1.-.-.-)	- none -	fig|290339.31.peg.1202	CDS	NODE_1_length_881256_cov_116.994	443374	444243	870	Enoyl-CoA hydratase (EC 4.2.1.17)	Acetyl-CoA fermentation to Butyrate; <br>Butanol Biosynthesis; <br>Butyrate metabolism cluster; <br>Fatty acid metabolism cluster; <br>Polyhydroxybutyrate metabolism
fig|290339.32.peg.1203	CDS	NODE_1_length_709604_cov_108.073	393368	392439	930	LysR family transcriptional regulator YdcI	LysR-family proteins in Escherichia coli; <br>LysR-family proteins in Salmonella enterica Typhimurium	fig|290339.31.peg.1203	CDS	NODE_1_length_881256_cov_116.994	446259	444265	1995	FIG00554160: hypothetical protein	- none -
fig|290339.32.peg.1204	CDS	NODE_1_length_709604_cov_108.073	393706	393377	330	hypothetical protein	- none -	fig|290339.31.peg.1204	CDS	NODE_1_length_881256_cov_116.994	448490	446556	1935	Exoribonuclease II (EC 3.1.13.1)	RNA processing and degradation, bacterial
fig|290339.32.peg.1205	CDS	NODE_1_length_709604_cov_108.073	393722	395065	1344	FIG074102: hypothetical protein	- none -	fig|290339.31.peg.1205	CDS	NODE_1_length_881256_cov_116.994	449732	448578	1155	FIG01220641: hypothetical protein	- none -
fig|290339.32.peg.1206	CDS	NODE_1_length_709604_cov_108.073	395110	396621	1512	Putative esterase	- none -	fig|290339.31.peg.1206	CDS	NODE_1_length_881256_cov_116.994	450710	449922	789	Enoyl-[acyl-carrier-protein] reductase [NADH] (EC 1.3.1.9)	Fatty Acid Biosynthesis FASII
fig|290339.32.peg.1207	CDS	NODE_1_length_709604_cov_108.073	397123	398838	1716	Glucans biosynthesis protein D precursor	Synthesis of osmoregulated periplasmic glucans	fig|290339.31.peg.1207	CDS	NODE_1_length_881256_cov_116.994	451637	450831	807	Peptide transport system ATP-binding protein SapF	- none -
fig|290339.32.peg.1208	CDS	NODE_1_length_709604_cov_108.073	398993	399553	561	Ribosomal-protein-L7p-serine acetyltransferase	Ribosome biogenesis bacterial	fig|290339.31.peg.1208	CDS	NODE_1_length_881256_cov_116.994	452631	451639	993	Peptide transport system ATP-binding protein SapD	- none -
fig|290339.32.peg.1209	CDS	NODE_1_length_709604_cov_108.073	400530	399550	981	FIG005189: putative transferase clustered with tellurite resistance proteins TehA/TehB	Tellurite resistance: Chromosomal determinants	fig|290339.31.peg.1209	CDS	NODE_1_length_881256_cov_116.994	453521	452631	891	Peptide transport system permease protein sapC (TC 3.A.1.5.5)	- none -
fig|290339.32.peg.1210	CDS	NODE_1_length_709604_cov_108.073	400678	401271	594	Tellurite resistance protein TehB	Tellurite resistance: Chromosomal determinants	fig|290339.31.peg.1210	CDS	NODE_1_length_881256_cov_116.994	454473	453508	966	Peptide transport system permease protein sapB (TC 3.A.1.5.5)	- none -
fig|290339.32.peg.1211	CDS	NODE_1_length_709604_cov_108.073	401487	402155	669	Uncharacterized membrane lipoprotein clustered with tellurite resistance proteins TehA/TehB	Tellurite resistance: Chromosomal determinants	fig|290339.31.peg.1211	CDS	NODE_1_length_881256_cov_116.994	456110	454470	1641	Peptide transport periplasmic protein sapA (TC 3.A.1.5.5)	- none -
fig|290339.32.peg.1212	CDS	NODE_1_length_709604_cov_108.073	403350	402187	1164	Benzoate transport protein	Benzoate degradation	fig|290339.31.peg.1212	CDS	NODE_1_length_881256_cov_116.994	457209	456208	1002	Psp operon transcriptional activator	GABA and putrescine metabolism from cluters; <br>Phage shock protein (psp) operon
fig|290339.32.peg.1213	CDS	NODE_1_length_709604_cov_108.073	403444	403974	531	Transcriptional regulator yidN, Cro/CI family	- none -	fig|290339.31.peg.1213	CDS	NODE_1_length_881256_cov_116.994	457362	458033	672	Phage shock protein A	Phage shock protein (psp) operon
fig|290339.32.peg.1214	CDS	NODE_1_length_709604_cov_108.073	404211	406175	1965	putative collagenase	- none -	fig|290339.31.peg.1214	CDS	NODE_1_length_881256_cov_116.994	458099	458323	225	Phage shock protein B	Phage shock protein (psp) operon
fig|290339.32.peg.1215	CDS	NODE_1_length_709604_cov_108.073	406377	406796	420	Error-prone repair protein UmuD	DNA repair, bacterial UmuCD system	fig|290339.31.peg.1215	CDS	NODE_1_length_881256_cov_116.994	458323	458679	357	Phage shock protein C	Phage shock protein (psp) operon
fig|290339.32.peg.1216	CDS	NODE_1_length_709604_cov_108.073	406798	408066	1269	Error-prone, lesion bypass DNA polymerase V (UmuC)	DNA repair, bacterial UmuCD system	fig|290339.31.peg.1216	CDS	NODE_1_length_881256_cov_116.994	458725	458967	243	Phage shock protein D	Phage shock protein (psp) operon
fig|290339.32.peg.1217	CDS	NODE_1_length_709604_cov_108.073	408587	408180	408	hypothetical protein	- none -	fig|290339.31.peg.1217	CDS	NODE_1_length_881256_cov_116.994	459142	460857	1716	Putative sucrose phosphorylase (EC 2.4.1.7)	Maltose and Maltodextrin Utilization
fig|290339.32.peg.1218	CDS	NODE_1_length_709604_cov_108.073	409094	409453	360	Spermidine export protein MdtJ	- none -	fig|290339.31.peg.1218	CDS	NODE_1_length_881256_cov_116.994	460869	462161	1293	ABC-type sugar transport system, periplasmic binding protein YcjN	Maltose and Maltodextrin Utilization
fig|290339.32.peg.1219	CDS	NODE_1_length_709604_cov_108.073	409440	409769	330	Spermidine export protein MdtI	- none -	fig|290339.31.peg.1219	CDS	NODE_1_length_881256_cov_116.994	462185	463066	882	Inner membrane ABC transporter permease protein YcjO	Maltose and Maltodextrin Utilization
fig|290339.32.peg.1220	CDS	NODE_1_length_709604_cov_108.073	410632	409811	822	FIG00634494: possible peptidase	- none -	fig|290339.31.peg.1220	CDS	NODE_1_length_881256_cov_116.994	463053	463895	843	Inner membrane ABC transporter permease protein YcjP	Maltose and Maltodextrin Utilization
fig|290339.32.peg.1221	CDS	NODE_1_length_709604_cov_108.073	410855	410736	120	hypothetical protein	- none -	fig|290339.31.peg.1221	CDS	NODE_1_length_881256_cov_116.994	463921	464970	1050	Zinc-type alcohol dehydrogenase YcjQ	Maltose and Maltodextrin Utilization
fig|290339.32.peg.1222	CDS	NODE_1_length_709604_cov_108.073	412508	411024	1485	Thermostable carboxypeptidase 1 (EC 3.4.17.19)	Metallocarboxypeptidases (EC 3.4.17.-)	fig|290339.31.peg.1222	CDS	NODE_1_length_881256_cov_116.994	464989	465777	789	Sugar phosphate isomerases/epimerases family protein YcjR	Maltose and Maltodextrin Utilization
fig|290339.32.peg.1223	CDS	NODE_1_length_709604_cov_108.073	413832	412582	1251	Permeases of the major facilitator superfamily	- none -	fig|290339.31.peg.1223	CDS	NODE_1_length_881256_cov_116.994	465793	466845	1053	Putative oxidoreductase YcjS (EC 1.-.-.-), NADH-binding	Maltose and Maltodextrin Utilization
fig|290339.32.peg.1224	CDS	NODE_1_length_709604_cov_108.073	413952	414884	933	LysR family transcriptional regulator YnfL	LysR-family proteins in Escherichia coli; <br>LysR-family proteins in Salmonella enterica Typhimurium	fig|290339.31.peg.1224	CDS	NODE_1_length_881256_cov_116.994	466842	469085	2244	Maltose phosphorylase (EC 2.4.1.8) / Trehalose phosphorylase (EC 2.4.1.64)	Maltose and Maltodextrin Utilization; <br>Trehalose Biosynthesis; <br>Trehalose Uptake and Utilization
fig|290339.32.peg.1225	CDS	NODE_1_length_709604_cov_108.073	414979	416196	1218	Mlc, transcriptional repressor of MalT (the transcriptional activator of maltose regulon) and manXYZ operon	Maltose and Maltodextrin Utilization	fig|290339.31.peg.1225	CDS	NODE_1_length_881256_cov_116.994	469082	469759	678	Beta-phosphoglucomutase (EC 5.4.2.6)	Maltose and Maltodextrin Utilization; <br>Trehalose Uptake and Utilization
fig|290339.32.peg.1226	CDS	NODE_1_length_709604_cov_108.073	416312	417004	693	Dethiobiotin synthetase (EC 6.3.3.3)	Biotin biosynthesis; <br>Biotin biosynthesis Experimental; <br>Biotin synthesis cluster	fig|290339.31.peg.1226	CDS	NODE_1_length_881256_cov_116.994	469775	470857	1083	Multiple sugar ABC transporter, ATP-binding protein	Maltose and Maltodextrin Utilization
fig|290339.32.peg.1227	CDS	NODE_1_length_709604_cov_108.073	418415	417270	1146	L-proline glycine betaine ABC transport system permease protein ProV (TC 3.A.1.12.1)	Choline and Betaine Uptake and Betaine Biosynthesis	fig|290339.31.peg.1227	CDS	NODE_1_length_881256_cov_116.994	471899	470907	993	Transcriptional regulator YcjW, LacI family, possibly involved in maltodextrin utilization pathway	Maltose and Maltodextrin Utilization
fig|290339.32.peg.1228	CDS	NODE_1_length_709604_cov_108.073	419062	418415	648	Putative binding-protein-dependent transport system	- none -	fig|290339.31.peg.1228	CDS	NODE_1_length_881256_cov_116.994	472062	473462	1401	Conserved protein YcjX with nucleoside triphosphate hydrolase domain	A conserved operon linked to TyrR and possibly involved in virulence
fig|290339.32.peg.1229	CDS	NODE_1_length_709604_cov_108.073	419977	419072	906	Putative ABC transporter periplasmic binding protein	- none -	fig|290339.31.peg.1229	CDS	NODE_1_length_881256_cov_116.994	473459	474502	1044	Membrane protein YcjF	A conserved operon linked to TyrR and possibly involved in virulence
fig|290339.32.peg.1230	CDS	NODE_1_length_709604_cov_108.073	420707	419994	714	Putative ABC transporter membrane protein	- none -	fig|290339.31.peg.1230	CDS	NODE_1_length_881256_cov_116.994	474651	476213	1563	Transcriptional repressor protein TyrR	Common Pathway For Synthesis of Aromatic Compounds (DAHP synthase to chorismate); <br>Phenylalanine and Tyrosine Branches from Chorismate
fig|290339.32.peg.1231	CDS	NODE_1_length_709604_cov_108.073	421036	421371	336	GlpM family protein	- none -	fig|290339.31.peg.1231	CDS	NODE_1_length_881256_cov_116.994	476771	476265	507	Thiol peroxidase, Tpx-type (EC 1.11.1.15)	Thioredoxin-disulfide reductase
fig|290339.32.peg.1232	CDS	NODE_1_length_709604_cov_108.073	421976	421368	609	Putative oxidoreductase component of anaerobic dehydrogenases; Functional role page for Chaperone protein TorD	- none -	fig|290339.31.peg.1232	CDS	NODE_1_length_881256_cov_116.994	476908	477906	999	L-alanine-DL-glutamate epimerase	Muconate lactonizing enzyme family; <br>Recycling of Peptidoglycan Amino Acids; <br>Recycling of Peptidoglycan Amino Acids cluster
fig|290339.32.peg.1233	CDS	NODE_1_length_709604_cov_108.073	422870	422022	849	Anaerobic dimethyl sulfoxide reductase chain C (EC 1.8.5.3)	- none -	fig|290339.31.peg.1233	CDS	NODE_1_length_881256_cov_116.994	478610	477888	723	Gamma-D-Glutamyl-meso-Diaminopimelate Amidase	Recycling of Peptidoglycan Amino Acids; <br>Recycling of Peptidoglycan Amino Acids cluster
fig|290339.32.peg.1234	CDS	NODE_1_length_709604_cov_108.073	423489	422872	618	Anaerobic dimethyl sulfoxide reductase chain B (EC 1.8.5.3)	- none -	fig|290339.31.peg.1234	CDS	NODE_1_length_881256_cov_116.994	478855	480471	1617	Periplasmic Murein Peptide-Binding Protein MppA	Recycling of Peptidoglycan Amino Acids; <br>Recycling of Peptidoglycan Amino Acids cluster
fig|290339.32.peg.1235	CDS	NODE_1_length_709604_cov_108.073	425934	423499	2436	Anaerobic dimethyl sulfoxide reductase chain A (EC 1.8.5.3)	- none -	fig|290339.31.peg.1235	CDS	NODE_1_length_881256_cov_116.994	480972	480532	441	FIG00553301: hypothetical protein	- none -
fig|290339.32.peg.1236	CDS	NODE_1_length_709604_cov_108.073	426511	426215	297	FIG00553971: hypothetical protein	- none -	fig|290339.31.peg.1236	CDS	NODE_1_length_881256_cov_116.994	482457	481912	546	FIG00553793: hypothetical protein	- none -
fig|290339.32.peg.1237	CDS	NODE_1_length_709604_cov_108.073	426628	427335	708	Hypothetical UPF0257 lipoprotein ynfC precursor	- none -	fig|290339.31.peg.1237	CDS	NODE_1_length_881256_cov_116.994	482734	482988	255	FIG00553804: hypothetical protein	- none -
fig|290339.32.peg.1238	CDS	NODE_1_length_709604_cov_108.073	427948	427388	561	Spermidine N1-acetyltransferase (EC 2.3.1.57)	Polyamine Metabolism	fig|290339.31.peg.1238	CDS	NODE_1_length_881256_cov_116.994	483374	483135	240	Conidiation-specific protein 10	- none -
fig|290339.32.peg.1239	CDS	NODE_1_length_709604_cov_108.073	428344	428015	330	putative secreted protein	- none -	fig|290339.31.peg.1239	CDS	NODE_1_length_881256_cov_116.994	485847	484096	1752	FIG00553641: hypothetical protein	- none -
fig|290339.32.peg.1240	CDS	NODE_1_length_709604_cov_108.073	428403	428786	384	Protein of unknown function UPF0060	- none -	fig|290339.31.peg.1240	CDS	NODE_1_length_881256_cov_116.994	486240	486049	192	FIG00553665: hypothetical protein	- none -
fig|290339.32.peg.1241	CDS	NODE_1_length_709604_cov_108.073	428942	430156	1215	Starvation sensing protein RspA	Carbon Starvation	fig|290339.31.peg.1241	CDS	NODE_1_length_881256_cov_116.994	486586	486314	273	FIG00553416: hypothetical protein	- none -
fig|290339.32.peg.1242	CDS	NODE_1_length_709604_cov_108.073	430214	431491	1278	Hexuronate transporter	D-Galacturonate and D-Glucuronate Utilization	fig|290339.31.peg.1242	CDS	NODE_1_length_881256_cov_116.994	486839	487012	174	FIG00553787: hypothetical protein	- none -
fig|290339.32.peg.1243	CDS	NODE_1_length_709604_cov_108.073	431657	433123	1467	D-mannonate oxidoreductase (EC 1.1.1.57)	D-Galacturonate and D-Glucuronate Utilization	fig|290339.31.peg.1243	CDS	NODE_1_length_881256_cov_116.994	487091	487294	204	FIG00554929: hypothetical protein	- none -
fig|290339.32.peg.1244	CDS	NODE_1_length_709604_cov_108.073	433530	433327	204	FIG00553483: hypothetical protein	- none -	fig|290339.31.peg.1244	CDS	NODE_1_length_881256_cov_116.994	487334	488317	984	FIG00553882: hypothetical protein	- none -
fig|290339.32.peg.1245	CDS	NODE_1_length_709604_cov_108.073	434548	433655	894	FIG00554751: hypothetical protein	- none -	fig|290339.31.peg.1245	CDS	NODE_1_length_881256_cov_116.994	488638	488787	150	hypothetical protein	- none -
fig|290339.32.peg.1246	CDS	NODE_1_length_709604_cov_108.073	435274	434588	687	Transcriptional regulator, GntR family	- none -	fig|290339.31.peg.1246	CDS	NODE_1_length_881256_cov_116.994	489759	488827	933	tRNA(Cytosine32)-2-thiocytidine synthetase	CBSS-326442.4.peg.1852; <br>tRNA modification Archaea; <br>tRNA modification Bacteria
fig|290339.32.peg.1247	CDS	NODE_1_length_709604_cov_108.073	436109	435363	747	3-hydroxypropionate dehydrogenase (EC 1.1.1.298)	- none -	fig|290339.31.peg.1247	CDS	NODE_1_length_881256_cov_116.994	489766	489957	192	hypothetical protein	- none -
fig|290339.32.peg.1248	CDS	NODE_1_length_709604_cov_108.073	436167	438314	2148	Dipeptidyl carboxypeptidase Dcp (EC 3.4.15.5)	Protein degradation	fig|290339.31.peg.1248	CDS	NODE_1_length_881256_cov_116.994	490045	491157	1113	Endonuclease/exonuclease/phosphatase	- none -
fig|290339.32.peg.1249	CDS	NODE_1_length_709604_cov_108.073	438454	438323	132	hypothetical protein	- none -	fig|290339.31.peg.1249	CDS	NODE_1_length_881256_cov_116.994	491561	492418	858	Putative oxidoreductase	- none -
fig|290339.32.peg.1250	CDS	NODE_1_length_709604_cov_108.073	439441	438638	804	Transcriptional regulator, MerR family	Cobalt-zinc-cadmium resistance	fig|290339.31.peg.1250	CDS	NODE_1_length_881256_cov_116.994	492436	493506	1071	Mannose-6-phosphate isomerase (EC 5.3.1.8)	Mannose Metabolism
fig|290339.32.peg.1251	CDS	NODE_1_length_709604_cov_108.073	440411	439605	807	FIG00554298: hypothetical protein	- none -	fig|290339.31.peg.1251	CDS	NODE_1_length_881256_cov_116.994	495292	493487	1806	Formate hydrogenlyase transcriptional activator	Formate hydrogenase
fig|290339.32.peg.1252	CDS	NODE_1_length_709604_cov_108.073	440761	440597	165	FIG00553916: hypothetical protein	- none -	fig|290339.31.peg.1252	CDS	NODE_1_length_881256_cov_116.994	495564	497084	1521	Aldehyde dehydrogenase (EC 1.2.1.3)	Glycerolipid and Glycerophospholipid Metabolism in Bacteria; <br>Methylglyoxal Metabolism; <br>Methylglyoxal Metabolism; <br>Pyruvate metabolism II: acetyl-CoA, acetogenesis from pyruvate
fig|290339.32.peg.1253	CDS	NODE_1_length_709604_cov_108.073	441075	441245	171	Conidiation-specific protein 10	- none -	fig|290339.31.peg.1253	CDS	NODE_1_length_881256_cov_116.994	497117	498148	1032	Alcohol dehydrogenase (EC 1.1.1.1)	5-FCL-like protein; <br>Butanol Biosynthesis; <br>Fermentations: Mixed acid; <br>Glycerolipid and Glycerophospholipid Metabolism in Bacteria
fig|290339.32.peg.1254	CDS	NODE_1_length_709604_cov_108.073	441359	442132	774	Putative outer membrane or secreted lipoprotein	- none -	fig|290339.31.peg.1254	CDS	NODE_1_length_881256_cov_116.994	498316	499362	1047	FIG00554985: hypothetical protein	- none -
fig|290339.32.peg.1255	CDS	NODE_1_length_709604_cov_108.073	442342	443445	1104	Methionine synthase II (cobalamin-independent)	- none -	fig|290339.31.peg.1255	CDS	NODE_1_length_881256_cov_116.994	502885	499364	3522	Pyruvate-flavodoxin oxidoreductase (EC 1.2.7.-)	Methionine Degradation; <br>Pyruvate:ferredoxin oxidoreductase
fig|290339.32.peg.1256	CDS	NODE_1_length_709604_cov_108.073	443962	444219	258	hypothetical protein	- none -	fig|290339.31.peg.1256	CDS	NODE_1_length_881256_cov_116.994	503305	503430	126	probable lipoprotein YPO2331	- none -
fig|290339.32.peg.1257	CDS	NODE_1_length_709604_cov_108.073	444324	446138	1815	Allophanate hydrolase (EC 3.5.1.54)	Urea carboxylase and Allophanate hydrolase cluster; <br>Urea decomposition	fig|290339.31.peg.1257	CDS	NODE_1_length_881256_cov_116.994	503853	503431	423	Heat shock protein hslJ	- none -
fig|290339.32.peg.1258	CDS	NODE_1_length_709604_cov_108.073	446149	449757	3609	Urea carboxylase (EC 6.3.4.6)	Urea carboxylase and Allophanate hydrolase cluster; <br>Urea decomposition	fig|290339.31.peg.1258	CDS	NODE_1_length_881256_cov_116.994	504896	503907	990	D-lactate dehydrogenase (EC 1.1.1.28)	Fermentations: Lactate; <br>Fermentations: Mixed acid
fig|290339.32.peg.1259	CDS	NODE_1_length_709604_cov_108.073	449877	450578	702	Transcriptional regulator, GntR family	- none -	fig|290339.31.peg.1259	CDS	NODE_1_length_881256_cov_116.994	505108	507750	2643	Putative uncharacterized protein ydbH	CBSS-314225.3.peg.1533
fig|290339.32.peg.1260	CDS	NODE_1_length_709604_cov_108.073	450615	451886	1272	Urea ABC transporter, urea binding protein	- none -	fig|290339.31.peg.1260	CDS	NODE_1_length_881256_cov_116.994	507747	507938	192	Uncharacterized protein ynbE; probable lipoprotein STY1424	CBSS-314225.3.peg.1533; <br>CBSS-314225.3.peg.1533
fig|290339.32.peg.1261	CDS	NODE_1_length_709604_cov_108.073	452071	451883	189	hypothetical protein	- none -	fig|290339.31.peg.1261	CDS	NODE_1_length_881256_cov_116.994	507950	508270	321	Putative uncharacterized protein ydbL, may be related to amine metabolism	CBSS-314225.3.peg.1533
fig|290339.32.peg.1262	CDS	NODE_1_length_709604_cov_108.073	452070	453635	1566	Urea ABC transporter, permease protein UrtB	Urea decomposition	fig|290339.31.peg.1262	CDS	NODE_1_length_881256_cov_116.994	508350	508676	327	FIG00554606: hypothetical protein	- none -
fig|290339.32.peg.1263	CDS	NODE_1_length_709604_cov_108.073	453632	454705	1074	Urea ABC transporter, permease protein UrtC	Urea decomposition	fig|290339.31.peg.1263	CDS	NODE_1_length_881256_cov_116.994	509341	508736	606	FMN-dependent NADH-azoreductase	- none -
fig|290339.32.peg.1264	CDS	NODE_1_length_709604_cov_108.073	454705	455502	798	Urea ABC transporter, ATPase protein UrtD	Urea decomposition	fig|290339.31.peg.1264	CDS	NODE_1_length_881256_cov_116.994	509546	513451	3906	ATP-dependent RNA helicase HrpA (EC 3.6.4.13)	- none -
fig|290339.32.peg.1265	CDS	NODE_1_length_709604_cov_108.073	455512	456210	699	Urea ABC transporter, ATPase protein UrtE	Urea decomposition	fig|290339.31.peg.1265	CDS	NODE_1_length_881256_cov_116.994	513770	514276	507	Transposase and inactivated derivatives	- none -
fig|290339.32.peg.1266	CDS	NODE_1_length_709604_cov_108.073	457506	456313	1194	Putative transport protein	- none -	fig|290339.31.peg.1266	CDS	NODE_1_length_881256_cov_116.994	515209	514553	657	O-methyltransferase	- none -
fig|290339.32.peg.1267	CDS	NODE_1_length_709604_cov_108.073	457714	458610	897	Permease of the drug/metabolite transporter (DMT) superfamily	Queuosine-Archaeosine Biosynthesis	fig|290339.31.peg.1267	CDS	NODE_1_length_881256_cov_116.994	515858	515250	609	FIG00554736: hypothetical protein	- none -
fig|290339.32.peg.1268	CDS	NODE_1_length_709604_cov_108.073	458849	458637	213	FIG00553854: hypothetical protein	- none -	fig|290339.31.peg.1268	CDS	NODE_1_length_881256_cov_116.994	516673	515894	780	FIG00554736: hypothetical protein	- none -
fig|290339.32.peg.1269	CDS	NODE_1_length_709604_cov_108.073	459294	458920	375	Multiple antibiotic resistance protein MarA	Commensurate regulon activation	fig|290339.31.peg.1269	CDS	NODE_1_length_881256_cov_116.994	517755	516673	1083	HlyD family secretion protein	- none -
fig|290339.32.peg.1270	CDS	NODE_1_length_709604_cov_108.073	459750	459313	438	Multiple antibiotic resistance protein MarR	- none -	fig|290339.31.peg.1270	CDS	NODE_1_length_881256_cov_116.994	519388	517793	1596	Permeases of the major facilitator superfamily	- none -
fig|290339.32.peg.1271	CDS	NODE_1_length_709604_cov_108.073	461193	459994	1200	Sugar efflux transporter SotB	- none -	fig|290339.31.peg.1271	CDS	NODE_1_length_881256_cov_116.994	519813	519448	366	Transcriptional regulator, MarR family	- none -
fig|290339.32.peg.1272	CDS	NODE_1_length_709604_cov_108.073	461404	462201	798	phenazine biosynthesis protein PhzF family	- none -	fig|290339.31.peg.1272	CDS	NODE_1_length_881256_cov_116.994	520068	520556	489	Predicted acetyltransferase	- none -
fig|290339.32.peg.1273	CDS	NODE_1_length_709604_cov_108.073	463181	462237	945	L-lactate dehydrogenase (EC 1.1.1.27)	Fermentations: Lactate; <br>Fermentations: Mixed acid	fig|290339.31.peg.1273	CDS	NODE_1_length_881256_cov_116.994	520537	520950	414	Fosfomycin resistance protein FosA	Fosfomycin resistance
fig|290339.32.peg.1274	CDS	NODE_1_length_709604_cov_108.073	463351	463824	474	GCN5-related N-acetyltransferase	- none -	fig|290339.31.peg.1274	CDS	NODE_1_length_881256_cov_116.994	521402	520947	456	hypothetical protein	- none -
fig|290339.32.peg.1275	CDS	NODE_1_length_709604_cov_108.073	464656	463784	873	LysR family transcriptional regulator YneJ	LysR-family proteins in Escherichia coli; <br>LysR-family proteins in Salmonella enterica Typhimurium	fig|290339.31.peg.1275	CDS	NODE_1_length_881256_cov_116.994	522334	521399	936	EF hand domain protein	- none -
fig|290339.32.peg.1276	CDS	NODE_1_length_709604_cov_108.073	464821	464690	132	hypothetical protein	- none -	fig|290339.31.peg.1276	CDS	NODE_1_length_881256_cov_116.994	522521	522649	129	hypothetical protein	- none -
fig|290339.32.peg.1277	CDS	NODE_1_length_709604_cov_108.073	464798	466186	1389	Succinate-semialdehyde dehydrogenase [NAD] (EC 1.2.1.24); Succinate-semialdehyde dehydrogenase [NAD(P)+] (EC 1.2.1.16)	- none -	fig|290339.31.peg.1277	CDS	NODE_1_length_881256_cov_116.994	522719	523522	804	Protein ydcF	- none -
fig|290339.32.peg.1278	CDS	NODE_1_length_709604_cov_108.073	466195	466347	153	hypothetical protein	- none -	fig|290339.31.peg.1278	CDS	NODE_1_length_881256_cov_116.994	523726	525165	1440	Aldehyde dehydrogenase A (EC 1.2.1.22) / Glycolaldehyde dehydrogenase (EC 1.2.1.21)	L-rhamnose utilization; <br>Methylglyoxal Metabolism
fig|290339.32.peg.1279	CDS	NODE_1_length_709604_cov_108.073	466446	468035	1590	Methyl-accepting chemotaxis protein I (serine chemoreceptor protein)	Bacterial Chemotaxis	fig|290339.31.peg.1279	CDS	NODE_1_length_881256_cov_116.994	526120	525200	921	Xylanase	Xylose utilization
fig|290339.32.peg.1280	CDS	NODE_1_length_709604_cov_108.073	468087	469013	927	Glutaminase (EC 3.5.1.2)	Glutamine, Glutamate, Aspartate and Asparagine Biosynthesis	fig|290339.31.peg.1280	CDS	NODE_1_length_881256_cov_116.994	526221	526751	531	Cytochrome b(561)	- none -
fig|290339.32.peg.1281	CDS	NODE_1_length_709604_cov_108.073	469023	469370	348	FIG00553502: hypothetical protein	- none -	fig|290339.31.peg.1281	CDS	NODE_1_length_881256_cov_116.994	526915	528240	1326	L-Proline/Glycine betaine transporter ProP	Proline, 4-hydroxyproline uptake and utilization
[truncated: 2,994 more rows]
