# Supplementary material for: Whole Genome Sequencing-Based Comparison of Food Isolates of Cronobacter sakazakii
Source: Front Microbiol. 2019 Jul 2;10:1464. doi: 10.3389/fmicb.2019.01464 (PMC6615433; doi:10.3389/fmicb.2019.01464)
Supplement: Supplementary file 2 [file Table_2.XLSX]

## Sheet: C7
Table S2 | A. pESA3- pCTU1- and p1- like plasmids gene IDs, contig, identityand annotations associated with C. sakazakii C7 genome.
Contig	pESA3 Gene	function	% identity 290339.4	Contig	pCTU1 Gene	function	% identity	Contig	plasmid p1 Gene	function	% identity
1	1	Transcriptional regulator, GntR family domain / Aspartate aminotransferase (EC 2.6.1.1)	97.75	1	1	Transcriptional regulator, GntR family domain / Aspartate aminotransferase (EC 2.6.1.1)	93.69	1	1	Transcriptional regulator, GntR family domain / Aspartate aminotransferase (EC 2.6.1.1)	94.14
1	2	Permease of the drug/metabolite transporter (DMT) superfamily	96.92	1	2	Permease of the drug/metabolite transporter (DMT) superfamily	91.44	1	2	Permease of the drug/metabolite transporter (DMT) superfamily	94.52
1	3	4-hydroxy-tetrahydrodipicolinate synthase (EC 4.3.3.7)	94.58	1	3	4-hydroxy-tetrahydrodipicolinate synthase (EC 4.3.3.7)	84.07	1	3	4-hydroxy-tetrahydrodipicolinate synthase (EC 4.3.3.7)	93.56
1	4	Arsenical resistance operon repressor	98.2	1	4	Arsenical resistance operon repressor	89.19	1	4	Arsenical resistance operon repressor	88.18
1	5	Arsenic efflux pump protein	98.59	1	5	Arsenic efflux pump protein	95.39	1	5	Arsenic efflux pump protein	94.42
1	6	Arsenate reductase (EC 1.20.4.1)	99.27	1	6	Arsenate reductase (EC 1.20.4.1)	91.79	1	6	Arsenate reductase (EC 1.20.4.1)	93.94
1	7	Trk system potassium uptake protein TrkG	99.56	1	7	Trk system potassium uptake protein TrkG	97.6	1	10	FIG00553445: hypothetical protein	90.79
1	10	FIG00553445: hypothetical protein	86.35	1	10	FIG00553445: hypothetical protein	90.48	1	11	Uncharacterized protein ImpD	97.5
1	11	Uncharacterized protein ImpD	98.12	1	11	Uncharacterized protein ImpD	97.5	1	13	hypothetical protein	94.83
1	13	hypothetical protein	96.68	1	14	FIG00553515: hypothetical protein	93.13	1	14	FIG00553515: hypothetical protein	97.58
1	14	FIG00553515: hypothetical protein	99.8	1	18	Transcriptional regulator, GntR family	95.4	1	15	hypothetical protein	95.65
1	15	hypothetical protein	93.91	1	19	Starvation sensing protein RspA	96.49	1	17	Predicted membrane protein	100
1	17	Predicted membrane protein	100	1	20	PTS system, beta-glucoside-specific IIB component (EC 2.7.1.69) / PTS system, beta-glucoside-specific IIC component / PTS system, beta-glucoside-specific IIA component	94.32	1	18	Transcriptional regulator, GntR family	97.91
1	18	Transcriptional regulator, GntR family	97.91	1	24	Non-heme chloroperoxidase (EC 1.11.1.10)	97.8	1	19	Starvation sensing protein RspA	96.49
1	19	Starvation sensing protein RspA	98.5	1	25	Transcriptional regulator, ArsR family	90.87	1	20	PTS system, beta-glucoside-specific IIB component (EC 2.7.1.69) / PTS system, beta-glucoside-specific IIC component / PTS system, beta-glucoside-specific IIA component	96.29
1	20	PTS system, beta-glucoside-specific IIB component (EC 2.7.1.69) / PTS system, beta-glucoside-specific IIC component / PTS system, beta-glucoside-specific IIA component	98.25	1	26	FIG00554009: hypothetical protein	87.88	1	24	Non-heme chloroperoxidase (EC 1.11.1.10)	99.63
1	24	Non-heme chloroperoxidase (EC 1.11.1.10)	100	1	27	FIG00553914: hypothetical protein	88.79	1	25	Transcriptional regulator, ArsR family	95.44
1	25	Transcriptional regulator, ArsR family	92.95	1	28	FIG01201438: hypothetical protein	82.46	1	26	FIG00554009: hypothetical protein	93.94
1	26	FIG00554009: hypothetical protein	96.21	1	29	Prolyl endopeptidase (EC 3.4.21.26)	85.94	1	27	FIG00553914: hypothetical protein	97.2
1	27	FIG00553914: hypothetical protein	96.26	1	30	Methyl-accepting chemotaxis protein I (serine chemoreceptor protein)	87.11	1	28	FIG01201438: hypothetical protein	93.57
1	28	FIG01201438: hypothetical protein	92.65	1	31	Putative HTH-type transcriptional regulator ycgE	96.36	1	29	Prolyl endopeptidase (EC 3.4.21.26)	92.19
1	29	Prolyl endopeptidase (EC 3.4.21.26)	98.44	1	32	Hypothetical protein ycgF	98.14	1	30	Methyl-accepting chemotaxis protein I (serine chemoreceptor protein)	93.24
1	30	Methyl-accepting chemotaxis protein I (serine chemoreceptor protein)	100	1	34	FIG00639471: hypothetical protein	100	1	31	Putative HTH-type transcriptional regulator ycgE	96.73
1	31	Putative HTH-type transcriptional regulator ycgE	100	1	35	FIG00554127: hypothetical protein	90.91	1	32	Hypothetical protein ycgF	98.76
1	32	Hypothetical protein ycgF	100	1	36	FIG00554667: hypothetical protein	96.74	1	34	FIG00639471: hypothetical protein	100
1	34	FIG00639471: hypothetical protein	100	1	39	Transcriptional regulator, TetR family	72.22	1	35	FIG00554127: hypothetical protein	95.96
1	35	FIG00554127: hypothetical protein	100	1	40	hypothetical protein	87.8	1	36	FIG00554667: hypothetical protein	96.59
1	36	FIG00554667: hypothetical protein	100	1	43	metabolite/H symporter, major facilitator superfamily (MFS)	92.31	1	37	3',5'-cyclic-nucleotide phosphodiesterase (EC 3.1.4.17)	88.62
1	37	3',5'-cyclic-nucleotide phosphodiesterase (EC 3.1.4.17)	99.59	1	47	TetR-family transcriptional regulator	92.39	1	38	FIG00731793: hypothetical protein	96.12
1	38	FIG00731793: hypothetical protein	100	1	48	probable integral membrane protein NMA1777	94.72	1	39	Transcriptional regulator, TetR family	88.27
1	39	Transcriptional regulator, TetR family	99.49	1	49	FIG00732114: hypothetical protein	87.5	1	40	hypothetical protein	93.4
1	40	hypothetical protein	99.06	1	50	NUDIX hydrolase	87.41	1	41	LysR family transcriptional regulator YbhD	97.66
1	41	LysR family transcriptional regulator YbhD	100	1	51	Cytochrome P-450:NADPH-P-450 reductase	87.29	1	42	Hypothetical ABC transport system, periplasmic component	95.9
1	42	Hypothetical ABC transport system, periplasmic component	99.25	1	57	Putative transcriptional regulator	87.16	1	43	metabolite/H symporter, major facilitator superfamily (MFS)	99.31
1	43	metabolite/H symporter, major facilitator superfamily (MFS)	99.54	1	58	FIG00553587: hypothetical protein	94.44	1	47	TetR-family transcriptional regulator	95.57
1	47	TetR-family transcriptional regulator	100	1	59	probable transcription regulator protein, deoR family	91.34	1	48	probable integral membrane protein NMA1777	97.03
1	48	probable integral membrane protein NMA1777	99.01	1	60	CpmK protein	84.92	1	50	NUDIX hydrolase	91.85
1	49	FIG00732114: hypothetical protein	98.76	1	61	CpmJ protein	95	1	51	Cytochrome P-450:NADPH-P-450 reductase	85.59
1	50	NUDIX hydrolase	97.79	1	63	putative membrane protein	94.01	1	52	RND efflux transporter	97.93
1	51	Cytochrome P-450:NADPH-P-450 reductase	99.15	1	64	probable acetyltransferase	76.39	1	53	Probable Co/Zn/Cd efflux system membrane fusion protein	98.17
1	52	RND efflux transporter	99.02	1	65	FIG00553537: hypothetical protein	96.59	1	54	two-component system sensor protein	98.47
1	53	Probable Co/Zn/Cd efflux system membrane fusion protein	98.43	1	66	INTEGRAL MEMBRANE PROTEIN (Rhomboid family)	98.88	1	55	Two-component response regulator	98.21
1	54	two-component system sensor protein	99.49	1	69	phosphoglycerate mutase	88.24	1	56	Outer membrane protein V	96.88
1	55	Two-component response regulator	99.55	1	72	Putative large exoprotein involved in heme utilization or adhesion of ShlA/HecA/FhaA family	93.54	1	57	Putative transcriptional regulator	89.19
1	56	Outer membrane protein V	98.44	1	73	Channel-forming transporter/cytolysins activator of TpsB family	95.31	1	58	FIG00553587: hypothetical protein	94.44
1	57	Putative transcriptional regulator	100	1	74	DNA replication protein	98.22	1	59	probable transcription regulator protein, deoR family	90.91
1	58	FIG00553587: hypothetical protein	97.64	1	75	Chromosome (plasmid) partitioning protein ParA	99.25	1	61	CpmJ protein	95
1	59	probable transcription regulator protein, deoR family	99.13	1	76	Chromosome (plasmid) partitioning protein ParB	94.72	1	63	putative membrane protein	96.01
1	60	CpmK protein	97.55	1	78	Aerobactin siderophore receptor IutA @ TonB-dependent siderophore receptor	97.81	1	64	probable acetyltransferase	92
1	61	CpmJ protein	100	1	79	L-lysine 6-monooxygenase [NADPH] (EC 1.14.13.59), aerobactin biosynthesis protein IucD @ Siderophore biosynthesis protein, monooxygenase	95.68	1	65	FIG00553537: hypothetical protein	96.02
1	62	Protease VII (Omptin) precursor (EC 3.4.23.49)	100	1	80	Citrate:6-N-acetyl-6-N-hydroxy-L-lysine ligase, alpha subunit (EC 6.3.2.27), aerobactin biosynthesis protein IucA @ Siderophore synthetase superfamily, group C @ Siderophore synthetase component, ligase	95.18	1	66	INTEGRAL MEMBRANE PROTEIN (Rhomboid family)	98.88
1	63	putative membrane protein	97.26	1	81	N6-hydroxylysine O-acetyltransferase (EC 2.3.1.102), aerobactin biosynthesis protein IucB @ Siderophore synthetase small component, acetyltransferase	95.24	1	70	phosphoglycerate mutase	93.02
1	64	probable acetyltransferase	94.89	1	82	Citrate:6-N-acetyl-6-N-hydroxy-L-lysine ligase, alpha subunit (EC 6.3.2.27), aerobactin biosynthesis protein IucA @ Siderophore synthetase superfamily, group A @ Siderophore synthetase large component, acetyltransferase	95.02	1	72	Putative large exoprotein involved in heme utilization or adhesion of ShlA/HecA/FhaA family	93.32
1	65	FIG00553537: hypothetical protein	100	1	83	FIG00639052: hypothetical protein	95.53	1	73	Channel-forming transporter/cytolysins activator of TpsB family	96.03
1	66	INTEGRAL MEMBRANE PROTEIN (Rhomboid family)	100	1	84	iron-chelator utilization protein	93.56	1	74	DNA replication protein	99.11
1	67	phosphoglycerate mutase	100	1	85	FIG00553464: hypothetical protein	91.4	1	75	Chromosome (plasmid) partitioning protein ParA	99.75
1	74	DNA replication protein	100	1	86	HipA protein	92.48	1	76	Chromosome (plasmid) partitioning protein ParB	96.89
1	75	Chromosome (plasmid) partitioning protein ParA	99.75	1	87	Malto-oligosyltrehalose trehalohydrolase (EC 3.2.1.141)	95.96	1	78	Aerobactin siderophore receptor IutA @ TonB-dependent siderophore receptor	99.04
1	76	Chromosome (plasmid) partitioning protein ParB	99.07	1	88	Malto-oligosyltrehalose synthase (EC 5.4.99.15)	93.95	1	79	L-lysine 6-monooxygenase [NADPH] (EC 1.14.13.59), aerobactin biosynthesis protein IucD @ Siderophore biosynthesis protein, monooxygenase	97.27
1	78	Aerobactin siderophore receptor IutA @ TonB-dependent siderophore receptor	99.86	1	89	Glycogen debranching enzyme (EC 3.2.1.-)	96.1	1	80	Citrate:6-N-acetyl-6-N-hydroxy-L-lysine ligase, alpha subunit (EC 6.3.2.27), aerobactin biosynthesis protein IucA @ Siderophore synthetase superfamily, group C @ Siderophore synthetase component, ligase	97.07
1	79	L-lysine 6-monooxygenase [NADPH] (EC 1.14.13.59), aerobactin biosynthesis protein IucD @ Siderophore biosynthesis protein, monooxygenase	99.32	1	90	FIG00553712: hypothetical protein	88.26	1	81	N6-hydroxylysine O-acetyltransferase (EC 2.3.1.102), aerobactin biosynthesis protein IucB @ Siderophore synthetase small component, acetyltransferase	95.24
1	80	Citrate:6-N-acetyl-6-N-hydroxy-L-lysine ligase, alpha subunit (EC 6.3.2.27), aerobactin biosynthesis protein IucA @ Siderophore synthetase superfamily, group C @ Siderophore synthetase component, ligase	97.76	1	91	FIG00554149: hypothetical protein	81.82	1	82	Citrate:6-N-acetyl-6-N-hydroxy-L-lysine ligase, alpha subunit (EC 6.3.2.27), aerobactin biosynthesis protein IucA @ Siderophore synthetase superfamily, group A @ Siderophore synthetase large component, acetyltransferase	96.56
1	81	N6-hydroxylysine O-acetyltransferase (EC 2.3.1.102), aerobactin biosynthesis protein IucB @ Siderophore synthetase small component, acetyltransferase	95.87	1	92	FIG00553995: hypothetical protein	94.1	1	83	FIG00639052: hypothetical protein	98.51
1	82	Citrate:6-N-acetyl-6-N-hydroxy-L-lysine ligase, alpha subunit (EC 6.3.2.27), aerobactin biosynthesis protein IucA @ Siderophore synthetase superfamily, group A @ Siderophore synthetase large component, acetyltransferase	97.77	1	94	Magnesium transporting ATPase, P-type 1 (EC 3.6.3.2)	90.49	1	84	iron-chelator utilization protein	95.9
1	83	FIG00639052: hypothetical protein	98.76	1	95	FIG00554570: hypothetical protein	90.67	1	85	FIG00553464: hypothetical protein	95.7
1	84	iron-chelator utilization protein	97.62	1	97	ATP-dependent Clp protease, ATP-binding subunit ClpE	86.67	1	86	HipA protein	97.95
1	85	FIG00553464: hypothetical protein	97.85	1	98	Methyl-accepting chemotaxis protein I (serine chemoreceptor protein)	96.35	1	87	Malto-oligosyltrehalose trehalohydrolase (EC 3.2.1.141)	98.45
1	86	HipA protein	98.18	1	100	FIG00554159: hypothetical protein	85.71	1	88	Malto-oligosyltrehalose synthase (EC 5.4.99.15)	99.29
1	87	Malto-oligosyltrehalose trehalohydrolase (EC 3.2.1.141)	99.33	1	102	Guanine deaminase (EC 3.5.4.3)	89.95	1	89	Glycogen debranching enzyme (EC 3.2.1.-)	99.57
1	88	Malto-oligosyltrehalose synthase (EC 5.4.99.15)	98.22	1	103	beta-lactamase-like protein	82.26	1	90	FIG00553712: hypothetical protein	96.32
1	89	Glycogen debranching enzyme (EC 3.2.1.-)	99.57	1	104	Methyl-accepting chemotaxis protein I (serine chemoreceptor protein)	91.52	1	91	FIG00554149: hypothetical protein	98.18
1	90	FIG00553712: hypothetical protein	96.63	1	106	Phosphoglycerate mutase family	76.24	1	92	FIG00553995: hypothetical protein	97.59
1	91	FIG00554149: hypothetical protein	98.18	1	107	Sorbitol-6-phosphate 2-dehydrogenase (EC 1.1.1.140)	85.71	1	93	hypothetical protein	89.47
1	92	FIG00553995: hypothetical protein	98.66	1	108	Helicase, C-terminal	82.25	1	94	Magnesium transporting ATPase, P-type 1 (EC 3.6.3.2)	96.68
1	94	Magnesium transporting ATPase, P-type 1 (EC 3.6.3.2)	99	1	109	FIG00553308: hypothetical protein	78.68	1	95	FIG00554570: hypothetical protein	98.65
1	95	FIG00554570: hypothetical protein	99.04	1	110	FIG00554779: hypothetical protein	75.92	1	97	ATP-dependent Clp protease, ATP-binding subunit ClpE	91.76
1	97	ATP-dependent Clp protease, ATP-binding subunit ClpE	98.83	1	111	integrase/recombinase	91.13	1	98	Methyl-accepting chemotaxis protein I (serine chemoreceptor protein)	98.73
1	98	Methyl-accepting chemotaxis protein I (serine chemoreceptor protein)	99.68	1	112	hypothetical protein	94.59	1	100	FIG00554159: hypothetical protein	93.52
1	100	FIG00554159: hypothetical protein	99.07	1	114	Transporter, MFS superfamily	96.11	1	101	Glutathione S-transferase (EC 2.5.1.18)	93.43
1	101	Glutathione S-transferase (EC 2.5.1.18)	98.48	1	115	ABC transporter (iron.B12.siderophore.hemin) , periplasmic substrate-binding component	94.03	1	102	Guanine deaminase (EC 3.5.4.3)	95.24
1	102	Guanine deaminase (EC 3.5.4.3)	99.32	1	116	ABC transporter (iron.B12.siderophore.hemin) , permease component	97.4	1	103	beta-lactamase-like protein	95.86
1	103	beta-lactamase-like protein	98.5	1	117	ABC transporter (iron.B12.siderophore.hemin) , ATP-binding component	97.22	1	104	Methyl-accepting chemotaxis protein I (serine chemoreceptor protein)	95.27
1	104	Methyl-accepting chemotaxis protein I (serine chemoreceptor protein)	96.21	1	118	FIG00554256: hypothetical protein	92.59	1	105	hypothetical protein	94.38
1	105	hypothetical protein	97.75	1	119	hypothetical protein	80.77	1	106	Phosphoglycerate mutase family	80.65
1	106	Phosphoglycerate mutase family	98.94	1	121	Putative inner membrane protein	96.51	1	107	Sorbitol-6-phosphate 2-dehydrogenase (EC 1.1.1.140)	88.39
1	107	Sorbitol-6-phosphate 2-dehydrogenase (EC 1.1.1.140)	98.66	1	124	Thiol:disulfide interchange protein DsbG precursor	91.24	1	111	integrase/recombinase	93.58
1	108	Helicase, C-terminal	98.96	2	151	LysR family transcriptional regulator STM3121	40	1	112	hypothetical protein	89.19
1	109	FIG00553308: hypothetical protein	98.84	20	1575	Beta-glucosidase (EC 3.2.1.21); 6-phospho-beta-glucosidase (EC 3.2.1.86)	55.17	1	114	Transporter, MFS superfamily	97.56
1	110	FIG00554779: hypothetical protein	98.77	20	1577	Beta-glucoside bgl operon antiterminator, BglG family	42.86	1	115	ABC transporter (iron.B12.siderophore.hemin) , periplasmic substrate-binding component	98.81
1	111	integrase/recombinase	98.46	25	2970	Thiol:disulfide interchange protein DsbC	29.46	1	116	ABC transporter (iron.B12.siderophore.hemin) , permease component	100
1	114	Transporter, MFS superfamily	99.03	25	3067	PTS system, maltose and glucose-specific IIC component (EC 2.7.1.69) / PTS system, maltose and glucose-specific IIB component (EC 2.7.1.69)	44.44	1	117	ABC transporter (iron.B12.siderophore.hemin) , ATP-binding component	98.81
1	115	ABC transporter (iron.B12.siderophore.hemin) , periplasmic substrate-binding component	99.4					1	118	FIG00554256: hypothetical protein	98.77
1	116	ABC transporter (iron.B12.siderophore.hemin) , permease component	99.71					1	119	hypothetical protein	87.86
1	117	ABC transporter (iron.B12.siderophore.hemin) , ATP-binding component	100					1	121	Putative inner membrane protein	100
1	118	FIG00554256: hypothetical protein	100					1	122	Suppression of copper sensitivity: putative copper binding protein ScsA	92.97
1	119	hypothetical protein	91.91					1	123	Membrane protein, suppressor for copper-sensitivity ScsB	94.21
1	120	hypothetical protein	94.57					1	124	Thiol:disulfide interchange protein DsbG precursor	96.39
1	121	Putative inner membrane protein	100					11	1435	PTS system, maltose and glucose-specific IIC component (EC 2.7.1.69) / PTS system, maltose and glucose-specific IIB component (EC 2.7.1.69)	44.44
1	122	Suppression of copper sensitivity: putative copper binding protein ScsA	99.29					20	1575	Beta-glucosidase (EC 3.2.1.21); 6-phospho-beta-glucosidase (EC 3.2.1.86)	56.7
1	123	Membrane protein, suppressor for copper-sensitivity ScsB	98.81					20	1577	Beta-glucoside bgl operon antiterminator, BglG family	43.22
1	124	Thiol:disulfide interchange protein DsbG precursor	99.2					24	2664	PhnO protein	30.91
1	125	Probable lipoprotein	97.2					25	2970	Thiol:disulfide interchange protein DsbC	29.46
1	129	hypothetical protein	98.1
1	130	Putative lipoprotein	90.7
1	132	VgrG protein	96.09
1	133	hypothetical protein	66.67
1	134	ClpB protein	97.87
17	1539	Uncharacterized protein ImpJ/VasE	98.88
17	1540	probable membrane protein YPO1468	98.62
19	1543	Uncharacterized protein ImpB	97
22	2061	Outer membrane protein assembly factor YaeT precursor	97.35
23	2362	Uncharacterized protein ImpC	44.26
24	2630	hypothetical protein	37.88

## Sheet: C8
Table S2 | B. pESA3- pCTU1- and p1- like plasmids gene IDs, contig, identity and annotations associated with C. sakazakii C8 genome.
Contig	pESA3 Gene	function	% identity	Contig	pCTU1 Gene	function	% identity	Contig	plasmid p1 Gene	function	% identity
2	119	ClpB protein	99.32	1	73	Channel-forming transporter/cytolysins activator of TpsB family	25.86	1	73	Channel-forming transporter/cytolysins activator of TpsB family	25.7
2	120	VgrG protein	98.25	2	125	Thiol:disulfide interchange protein DsbG precursor	91.24	2	125	Thiol:disulfide interchange protein DsbG precursor	96.39
2	123	hypothetical protein	100	2	128	Putative inner membrane protein	96.51	2	126	Membrane protein, suppressor for copper-sensitivity ScsB	94.21
2	124	Probable lipoprotein	99.07	2	130	hypothetical protein	80.77	2	127	Suppression of copper sensitivity: putative copper binding protein ScsA	92.97
2	125	Thiol:disulfide interchange protein DsbG precursor	99.2	2	131	FIG00554256: hypothetical protein	91.36	2	128	Putative inner membrane protein	100
2	126	Membrane protein, suppressor for copper-sensitivity ScsB	98.81	2	132	ABC transporter (iron.B12.siderophore.hemin) , ATP-binding component	97.22	2	130	hypothetical protein	87.86
2	127	Suppression of copper sensitivity: putative copper binding protein ScsA	99.29	2	133	ABC transporter (iron.B12.siderophore.hemin) , permease component	98.43	2	131	FIG00554256: hypothetical protein	98.77
2	128	Putative inner membrane protein	100	2	134	ABC transporter (iron.B12.siderophore.hemin) , periplasmic substrate-binding component	94.03	2	132	ABC transporter (iron.B12.siderophore.hemin) , ATP-binding component	98.81
2	129	hypothetical protein	94.57	2	135	Transporter, MFS superfamily	95.86	2	133	ABC transporter (iron.B12.siderophore.hemin) , permease component	99.69
2	130	hypothetical protein	91.91	2	137	hypothetical protein	94.59	2	134	ABC transporter (iron.B12.siderophore.hemin) , periplasmic substrate-binding component	98.81
2	131	FIG00554256: hypothetical protein	98.77	2	138	integrase/recombinase	91.74	2	135	Transporter, MFS superfamily	97.32
2	132	ABC transporter (iron.B12.siderophore.hemin) , ATP-binding component	100	2	139	FIG00554779: hypothetical protein	76.66	2	137	hypothetical protein	89.19
2	133	ABC transporter (iron.B12.siderophore.hemin) , permease component	99.69	2	140	FIG00553308: hypothetical protein	78.51	2	138	integrase/recombinase	94.19
2	134	ABC transporter (iron.B12.siderophore.hemin) , periplasmic substrate-binding component	99.4	2	141	Helicase, C-terminal	82.35	2	142	Sorbitol-6-phosphate 2-dehydrogenase (EC 1.1.1.140)	88.39
2	135	Transporter, MFS superfamily	98.78	2	142	Sorbitol-6-phosphate 2-dehydrogenase (EC 1.1.1.140)	85.71	2	143	Phosphoglycerate mutase family	79.57
2	138	integrase/recombinase	98.46	2	143	Phosphoglycerate mutase family	76.24	2	144	hypothetical protein	94.38
2	139	FIG00554779: hypothetical protein	99.26	2	145	Methyl-accepting chemotaxis protein I (serine chemoreceptor protein)	91.85	2	145	Methyl-accepting chemotaxis protein I (serine chemoreceptor protein)	98.19
2	140	FIG00553308: hypothetical protein	98.84	2	146	beta-lactamase-like protein	82.64	2	146	beta-lactamase-like protein	95.86
2	141	Helicase, C-terminal	98.86	2	147	Guanine deaminase (EC 3.5.4.3)	88.81	2	147	Guanine deaminase (EC 3.5.4.3)	94.49
2	142	Sorbitol-6-phosphate 2-dehydrogenase (EC 1.1.1.140)	99.55	2	149	FIG00554159: hypothetical protein	88.89	2	148	Glutathione S-transferase (EC 2.5.1.18)	93.94
2	143	Phosphoglycerate mutase family	98.41	2	151	Methyl-accepting chemotaxis protein I (serine chemoreceptor protein)	95.36	2	149	FIG00554159: hypothetical protein	93.52
2	144	hypothetical protein	97.75	2	152	ATP-dependent Clp protease, ATP-binding subunit ClpE	86.67	2	151	Methyl-accepting chemotaxis protein I (serine chemoreceptor protein)	98.61
2	145	Methyl-accepting chemotaxis protein I (serine chemoreceptor protein)	99.09	2	153	FIG00554570: hypothetical protein	91.15	2	152	ATP-dependent Clp protease, ATP-binding subunit ClpE	91.76
2	146	beta-lactamase-like protein	98.5	2	154	Magnesium transporting ATPase, P-type 1 (EC 3.6.3.2)	90.62	2	153	FIG00554570: hypothetical protein	98.2
2	147	Guanine deaminase (EC 3.5.4.3)	97.72	2	156	FIG00553995: hypothetical protein	93.3	2	154	Magnesium transporting ATPase, P-type 1 (EC 3.6.3.2)	96.99
2	148	Glutathione S-transferase (EC 2.5.1.18)	98.99	2	157	FIG00554149: hypothetical protein	81.82	2	155	hypothetical protein	89.47
2	149	FIG00554159: hypothetical protein	99.07	2	158	FIG00553712: hypothetical protein	87.92	2	156	FIG00553995: hypothetical protein	97.05
2	151	Methyl-accepting chemotaxis protein I (serine chemoreceptor protein)	99.68	2	159	Glycogen debranching enzyme (EC 3.2.1.-)	96.1	2	157	FIG00554149: hypothetical protein	98.18
2	152	ATP-dependent Clp protease, ATP-binding subunit ClpE	98.83	2	160	Malto-oligosyltrehalose synthase (EC 5.4.99.15)	93.83	2	158	FIG00553712: hypothetical protein	95.71
2	153	FIG00554570: hypothetical protein	99.28	2	161	Malto-oligosyltrehalose trehalohydrolase (EC 3.2.1.141)	96.3	2	159	Glycogen debranching enzyme (EC 3.2.1.-)	99.57
2	154	Magnesium transporting ATPase, P-type 1 (EC 3.6.3.2)	98.21	2	162	HipA protein	92.03	2	160	Malto-oligosyltrehalose synthase (EC 5.4.99.15)	98.34
2	156	FIG00553995: hypothetical protein	99.46	2	163	FIG00553464: hypothetical protein	91.4	2	161	Malto-oligosyltrehalose trehalohydrolase (EC 3.2.1.141)	98.97
2	157	FIG00554149: hypothetical protein	98.18	2	164	iron-chelator utilization protein	93.9	2	162	HipA protein	97.49
2	158	FIG00553712: hypothetical protein	96.73	2	165	FIG00639052: hypothetical protein	95.04	2	163	FIG00553464: hypothetical protein	95.7
2	159	Glycogen debranching enzyme (EC 3.2.1.-)	99.86	2	166	Citrate:6-N-acetyl-6-N-hydroxy-L-lysine ligase, alpha subunit (EC 6.3.2.27), aerobactin biosynthesis protein IucA @ Siderophore synthetase superfamily, group A @ Siderophore synthetase large component, acetyltransferase	93.99	2	164	iron-chelator utilization protein	95.9
2	160	Malto-oligosyltrehalose synthase (EC 5.4.99.15)	98.34	2	167	N6-hydroxylysine O-acetyltransferase (EC 2.3.1.102), aerobactin biosynthesis protein IucB @ Siderophore synthetase small component, acetyltransferase	91.87	2	165	FIG00639052: hypothetical protein	98.01
2	161	Malto-oligosyltrehalose trehalohydrolase (EC 3.2.1.141)	99.33	2	168	Citrate:6-N-acetyl-6-N-hydroxy-L-lysine ligase, alpha subunit (EC 6.3.2.27), aerobactin biosynthesis protein IucA @ Siderophore synthetase superfamily, group C @ Siderophore synthetase component, ligase	95.01	2	166	Citrate:6-N-acetyl-6-N-hydroxy-L-lysine ligase, alpha subunit (EC 6.3.2.27), aerobactin biosynthesis protein IucA @ Siderophore synthetase superfamily, group A @ Siderophore synthetase large component, acetyltransferase	97.25
2	162	HipA protein	99.09	2	169	L-lysine 6-monooxygenase [NADPH] (EC 1.14.13.59), aerobactin biosynthesis protein IucD @ Siderophore biosynthesis protein, monooxygenase	96.14	2	167	N6-hydroxylysine O-acetyltransferase (EC 2.3.1.102), aerobactin biosynthesis protein IucB @ Siderophore synthetase small component, acetyltransferase	89.43
2	163	FIG00553464: hypothetical protein	100	2	170	Aerobactin siderophore receptor IutA @ TonB-dependent siderophore receptor	97.67	2	168	Citrate:6-N-acetyl-6-N-hydroxy-L-lysine ligase, alpha subunit (EC 6.3.2.27), aerobactin biosynthesis protein IucA @ Siderophore synthetase superfamily, group C @ Siderophore synthetase component, ligase	96.9
2	164	iron-chelator utilization protein	97.62	2	172	Chromosome (plasmid) partitioning protein ParB	94.72	2	169	L-lysine 6-monooxygenase [NADPH] (EC 1.14.13.59), aerobactin biosynthesis protein IucD @ Siderophore biosynthesis protein, monooxygenase	98.18
2	165	FIG00639052: hypothetical protein	98.26	2	173	Chromosome (plasmid) partitioning protein ParA	99.25	2	170	Aerobactin siderophore receptor IutA @ TonB-dependent siderophore receptor	98.91
2	166	Citrate:6-N-acetyl-6-N-hydroxy-L-lysine ligase, alpha subunit (EC 6.3.2.27), aerobactin biosynthesis protein IucA @ Siderophore synthetase superfamily, group A @ Siderophore synthetase large component, acetyltransferase	98.97	2	174	DNA replication protein	98.22	2	171	hypothetical protein	54.29
2	167	N6-hydroxylysine O-acetyltransferase (EC 2.3.1.102), aerobactin biosynthesis protein IucB @ Siderophore synthetase small component, acetyltransferase	94.31	2	175	phosphoglycerate mutase	86.34	2	172	Chromosome (plasmid) partitioning protein ParB	96.89
2	168	Citrate:6-N-acetyl-6-N-hydroxy-L-lysine ligase, alpha subunit (EC 6.3.2.27), aerobactin biosynthesis protein IucA @ Siderophore synthetase superfamily, group C @ Siderophore synthetase component, ligase	99.83	2	176	INTEGRAL MEMBRANE PROTEIN (Rhomboid family)	98.04	2	173	Chromosome (plasmid) partitioning protein ParA	99.75
2	169	L-lysine 6-monooxygenase [NADPH] (EC 1.14.13.59), aerobactin biosynthesis protein IucD @ Siderophore biosynthesis protein, monooxygenase	99.09	2	177	FIG00553537: hypothetical protein	95.17	2	174	DNA replication protein	99.11
2	170	Aerobactin siderophore receptor IutA @ TonB-dependent siderophore receptor	99.72	2	178	probable acetyltransferase	75	2	175	phosphoglycerate mutase	91.22
2	172	Chromosome (plasmid) partitioning protein ParB	99.07	2	179	putative membrane protein	94.76	2	176	INTEGRAL MEMBRANE PROTEIN (Rhomboid family)	97.65
2	173	Chromosome (plasmid) partitioning protein ParA	99.75	2	181	CpmJ protein	95	2	177	FIG00553537: hypothetical protein	95.45
2	174	DNA replication protein	100	2	182	probable transcription regulator protein, deoR family	90.52	2	178	probable acetyltransferase	89.71
2	175	phosphoglycerate mutase	100	2	183	FIG00553587: hypothetical protein	93.65	2	179	putative membrane protein	96.26
2	176	INTEGRAL MEMBRANE PROTEIN (Rhomboid family)	99.61	2	184	Putative transcriptional regulator	87.16	2	181	CpmJ protein	95.56
2	177	FIG00553537: hypothetical protein	98.58	2	190	Cytochrome P-450:NADPH-P-450 reductase	87.29	2	182	probable transcription regulator protein, deoR family	90.05
2	178	probable acetyltransferase	92.61	2	191	NUDIX hydrolase	88.15	2	183	FIG00553587: hypothetical protein	93.65
2	179	putative membrane protein	98.26	2	193	probable integral membrane protein NMA1777	94.06	2	184	Putative transcriptional regulator	89.86
2	180	Protease VII (Omptin) precursor (EC 3.4.23.49)	99.68	2	194	TetR-family transcriptional regulator	92.39	2	185	Outer membrane protein V	96.88
2	181	CpmJ protein	99.44	2	195	metabolite/H symporter, major facilitator superfamily (MFS)	92.31	2	186	Two-component response regulator	97.76
2	182	probable transcription regulator protein, deoR family	98.58	2	199	hypothetical protein	87.8	2	187	two-component system sensor protein	98.47
2	183	FIG00553587: hypothetical protein	96.85	2	200	Transcriptional regulator, TetR family	75	2	188	RND efflux membrane fusion protein	98.17
2	184	Putative transcriptional regulator	98.31	2	203	FIG00554667: hypothetical protein	95.65	2	189	RND efflux transporter	98.43
2	185	Outer membrane protein V	98.44	2	204	FIG00554127: hypothetical protein	93.94	2	190	Cytochrome P-450:NADPH-P-450 reductase	85.59
2	186	Two-component response regulator	99.1	2	205	FIG00639471: hypothetical protein	100	2	191	NUDIX hydrolase	92.59
2	187	two-component system sensor protein	99.49	2	206	Hypothetical protein ycgF	94.81	2	192	Histone acetyltransferase HPA2 and related acetyltransferases	98.6
2	188	RND efflux membrane fusion protein	97.91	2	207	Putative HTH-type transcriptional regulator ycgE	96.36	2	193	probable integral membrane protein NMA1777	97.03
2	189	RND efflux transporter	98.92	2	208	Methyl-accepting chemotaxis protein I (serine chemoreceptor protein)	86.79	2	194	TetR-family transcriptional regulator	95.57
2	190	Cytochrome P-450:NADPH-P-450 reductase	99.15	2	209	Prolyl endopeptidase (EC 3.4.21.26)	85.94	2	195	metabolite/H symporter, major facilitator superfamily (MFS)	99.08
2	191	NUDIX hydrolase	97.06	2	210	FIG01201438: hypothetical protein	81.29	2	196	Hypothetical ABC transport system, periplasmic component	95.18
2	193	probable integral membrane protein NMA1777	98.35	2	211	FIG00553914: hypothetical protein	90.65	2	198	LysR family transcriptional regulator YbhD	97.99
2	194	TetR-family transcriptional regulator	100	2	212	FIG00554009: hypothetical protein	89.39	2	199	hypothetical protein	93.4
2	195	metabolite/H symporter, major facilitator superfamily (MFS)	99.77	2	213	Transcriptional regulator, ArsR family	87.97	2	200	Transcriptional regulator, TetR family	89.29
2	196	Hypothetical ABC transport system, periplasmic component	98.8	2	214	Non-heme chloroperoxidase (EC 1.11.1.10)	97.8	2	201	FIG00731793: hypothetical protein	96.12
2	198	LysR family transcriptional regulator YbhD	99.67	2	215	PTS system, beta-glucoside-specific IIB component (EC 2.7.1.69) / PTS system, beta-glucoside-specific IIC component / PTS system, beta-glucoside-specific IIA component	94.1	2	202	3',5'-cyclic-nucleotide phosphodiesterase (EC 3.1.4.17)	87.8
2	199	hypothetical protein	99.06	2	216	Starvation sensing protein RspA	96.74	2	203	FIG00554667: hypothetical protein	100
2	200	Transcriptional regulator, TetR family	95.92	2	217	Transcriptional regulator, GntR family	95.4	2	204	FIG00554127: hypothetical protein	98.99
2	201	FIG00731793: hypothetical protein	100	2	221	FIG00553515: hypothetical protein	92.93	2	205	FIG00639471: hypothetical protein	100
2	202	3',5'-cyclic-nucleotide phosphodiesterase (EC 3.1.4.17)	96.75	2	224	Uncharacterized protein ImpD	97.5	2	206	Hypothetical protein ycgF	98.27
2	203	FIG00554667: hypothetical protein	96.59	2	225	FIG00553445: hypothetical protein	90.16	2	207	Putative HTH-type transcriptional regulator ycgE	96.73
2	204	FIG00554127: hypothetical protein	94.95	2	228	Trk system potassium uptake protein TrkG	97.15	2	208	Methyl-accepting chemotaxis protein I (serine chemoreceptor protein)	92.77
2	205	FIG00639471: hypothetical protein	100	2	229	Arsenate reductase (EC 1.20.4.1)	91.79	2	209	Prolyl endopeptidase (EC 3.4.21.26)	92.19
2	206	Hypothetical protein ycgF	99.26	2	230	Arsenic efflux pump protein	95.63	2	210	FIG01201438: hypothetical protein	88.3
2	207	Putative HTH-type transcriptional regulator ycgE	100	2	231	Arsenical resistance operon repressor	90.99	2	211	FIG00553914: hypothetical protein	99.07
2	208	Methyl-accepting chemotaxis protein I (serine chemoreceptor protein)	99.06	2	232	4-hydroxy-tetrahydrodipicolinate synthase (EC 4.3.3.7)	85.42	2	212	FIG00554009: hypothetical protein	96.97
2	209	Prolyl endopeptidase (EC 3.4.21.26)	98.44	2	233	Permease of the drug/metabolite transporter (DMT) superfamily	92.81	2	213	Transcriptional regulator, ArsR family	92.12
2	210	FIG01201438: hypothetical protein	98.53	2	234	Transcriptional regulator, GntR family domain / Aspartate aminotransferase (EC 2.6.1.1)	92.79	2	214	Non-heme chloroperoxidase (EC 1.11.1.10)	99.63
2	211	FIG00553914: hypothetical protein	100	6	593	Beta-glucosidase (EC 3.2.1.21); 6-phospho-beta-glucosidase (EC 3.2.1.86)	55.37	2	215	PTS system, beta-glucoside-specific IIB component (EC 2.7.1.69) / PTS system, beta-glucoside-specific IIC component / PTS system, beta-glucoside-specific IIA component	96.72
2	212	FIG00554009: hypothetical protein	99.24	6	595	Beta-glucoside bgl operon antiterminator, BglG family	42.86	2	216	Starvation sensing protein RspA	96.99
2	213	Transcriptional regulator, ArsR family	98.34	6	623	Large exoproteins involved in heme utilization or adhesion	30.04	2	217	Transcriptional regulator, GntR family	97.49
2	214	Non-heme chloroperoxidase (EC 1.11.1.10)	100	11	1560	PTS system, maltose and glucose-specific IIC component (EC 2.7.1.69) / PTS system, maltose and glucose-specific IIB component (EC 2.7.1.69)	42.86	2	218	Predicted membrane protein	100
2	215	PTS system, beta-glucoside-specific IIB component (EC 2.7.1.69) / PTS system, beta-glucoside-specific IIC component / PTS system, beta-glucoside-specific IIA component	98.47	28	3403	LysR family transcriptional regulator STM3121	40	2	220	hypothetical protein	97.39
2	216	Starvation sensing protein RspA	99.5	29	3617	Thiol:disulfide interchange protein DsbC	29.46	2	221	FIG00553515: hypothetical protein	97.17
2	217	Transcriptional regulator, GntR family	99.16					2	222	hypothetical protein	94.1
2	218	Predicted membrane protein	100					2	224	Uncharacterized protein ImpD	97.5
2	220	hypothetical protein	93.91					2	225	FIG00553445: hypothetical protein	90.48
2	221	FIG00553515: hypothetical protein	99.4					2	229	Arsenate reductase (EC 1.20.4.1)	95.45
2	222	hypothetical protein	96.31					2	230	Arsenic efflux pump protein	93.69
2	224	Uncharacterized protein ImpD	98.12					2	231	Arsenical resistance operon repressor	89.09
2	225	FIG00553445: hypothetical protein	86.03					2	232	4-hydroxy-tetrahydrodipicolinate synthase (EC 4.3.3.7)	93.9
2	228	Trk system potassium uptake protein TrkG	98.5					2	233	Permease of the drug/metabolite transporter (DMT) superfamily	95.21
2	229	Arsenate reductase (EC 1.20.4.1)	97.81					2	234	Transcriptional regulator, GntR family domain / Aspartate aminotransferase (EC 2.6.1.1)	93.69
2	230	Arsenic efflux pump protein	98.06					6	593	Beta-glucosidase (EC 3.2.1.21); 6-phospho-beta-glucosidase (EC 3.2.1.86)	56.7
2	231	Arsenical resistance operon repressor	100					6	595	Beta-glucoside bgl operon antiterminator, BglG family	43.22
2	232	4-hydroxy-tetrahydrodipicolinate synthase (EC 4.3.3.7)	96.61					6	623	Large exoproteins involved in heme utilization or adhesion	29.93
2	233	Permease of the drug/metabolite transporter (DMT) superfamily	97.6					11	1560	PTS system, maltose and glucose-specific IIC component (EC 2.7.1.69) / PTS system, maltose and glucose-specific IIB component (EC 2.7.1.69)	44.44
2	234	Transcriptional regulator, GntR family domain / Aspartate aminotransferase (EC 2.6.1.1)	98.65					29	3617	Thiol:disulfide interchange protein DsbC	29.46
3	323	Uncharacterized protein ImpC	43.59
18	1647	Uncharacterized protein ImpJ/VasE	98.43
18	1648	probable membrane protein YPO1468	99.08
21	2171	Uncharacterized protein ImpB	97
22	2173	Putative cytoplasmic protein USSDB7A	100
22	2174	Outer membrane protein assembly factor YaeT precursor	96.46

## Sheet: at 66Kbp-80Kbp-130 Kbp
	Present	function	absent
at 66 Kbp	pESA3 and c7		C8
	Contig	function	Hit
	1	hypothetical protein	-
	1	hypothetical protein	-
	1	hypothetical protein	-
	1	hypothetical protein	-
at 80 kpb	C8		pESA3
	Contig	function	Hit
	1	Channel-forming transporter/cytolysins activator of TpsB family	-
at 130 kpb	C7 and C8		pESA3
	Contig	function	Hit
	1	hypothetical protein	-
