# Supplementary material for: Whole Genome Sequencing-Based Comparison of Food Isolates of Cronobacter sakazakii
Source: Front Microbiol. 2019 Jul 2;10:1464. doi: 10.3389/fmicb.2019.01464 (PMC6615433; doi:10.3389/fmicb.2019.01464)
Supplement: Supplementary file 3 [file Table_3.XLSX]

## Sheet: A. core_genomes_C. sakazakii
TABLE S3 | A. The core genes identified in Cronobacter sakazakii using BPGA pipeline
SeqName	Description	Length	#Hits	e-Value	sim mean	InterPro IDs	InterPro GO IDs	InterPro GO Names		#GO	GO IDs	GO Names	Enzyme Codes	Enzyme Names
CORE_REP|Org6_Gene3242_	WP_015386444.1alpha-2-macroglobulin family protein	1649	20	0	99.84	G3DSA:1.50.10.20 (GENE3D); PF11974 (PFAM); G3DSA:2.60.40.1930 (GENE3D); IPR001599 (PFAM); IPR019565 (PFAM); IPR011625 (PFAM); IPR002890 (PFAM); IPR026284 (PIRSF); mobidb-lite (MOBIDB_LITE); mobidb-lite (MOBIDB_LITE); PTHR40094 (PANTHER); PS51257 (PROSITE_PROFILES); cd02891 (CDD); IPR008930 (SUPERFAMILY)	F:GO:0004866	F:endopeptidase inhibitor activity		1	F:GO:0004866	F:endopeptidase inhibitor activity
CORE_REP|Org4_Gene3793_	WP_050980448.1glutamate synthase large subunit	1512	20	0	99.84	IPR013785 (G3DSA:3.20.20.GENE3D); IPR006982 (PFAM); IPR036485 (G3DSA:2.160.20.GENE3D); IPR013785 (G3DSA:3.20.20.GENE3D); IPR017932 (PFAM); IPR002932 (PFAM); IPR029055 (G3DSA:3.60.20.GENE3D); IPR002489 (PFAM); PTHR11938 (PANTHER); PTHR11938:SF118 (PANTHER); IPR017932 (PROSITE_PROFILES); cd00713 (CDD); IPR002489 (CDD); IPR002932 (CDD); SSF51395 (SUPERFAMILY); IPR036485 (SUPERFAMILY); IPR029055 (SUP…	F:GO:0003824; P:GO:0006537; P:GO:0006807; F:GO:0015930; F:GO:0016491; F:GO:0016638; P:GO:0055114	F:catalytic activity; P:glutamate biosynthetic process; P:nitrogen compound metabolic process; F:glutamate synthase activity; F:oxidoreductase activity; F:oxidoreductase activity, acting on the CH-NH2 group of donors; P:oxidation-reduction process		3	P:GO:0006537; F:GO:0015930; P:GO:0055114	P:glutamate biosynthetic process; F:glutamate synthase activity; P:oxidation-reduction process
CORE_REP|Org2_Gene1741_	CCK06448.1Chromosome partition protein MukB	1484	20	0	99.98	G3DSA:3.40.1140.10 (GENE3D); IPR007406 (PFAM); G3DSA:1.20.58.850 (GENE3D); G3DSA:1.20.1060.30 (GENE3D); G3DSA:1.20.58.850 (GENE3D); G3DSA:3.40.1140.10 (GENE3D); PF13558 (PFAM); IPR012090 (PIRSF); IPR032520 (PFAM); mobidb-lite (MOBIDB_LITE); mobidb-lite (MOBIDB_LITE); PTHR42963 (PANTHER); IPR012090 (HAMAP); IPR027417 (SUPERFAMILY); IPR027417 (SUPERFAMILY)	F:GO:0003677; F:GO:0005524; P:GO:0007059; C:GO:0009295; P:GO:0030261	F:DNA binding; F:ATP binding; P:chromosome segregation; C:nucleoid; P:chromosome condensation		5	F:GO:0003677; F:GO:0005524; P:GO:0007059; C:GO:0009295; P:GO:0030261	F:DNA binding; F:ATP binding; P:chromosome segregation; C:nucleoid; P:chromosome condensation
CORE_REP|Org3_Gene3010_	WP_104658645.1DNA translocase FtsK	1390	20	0	98.99	G3DSA:3.40.50.300 (GENE3D); IPR025199 (PFAM); IPR036388 (G3DSA:1.10.10.GENE3D); G3DSA:3.30.980.40 (GENE3D); IPR002543 (PFAM); IPR018541 (PFAM); mobidb-lite (MOBIDB_LITE); mobidb-lite (MOBIDB_LITE); mobidb-lite (MOBIDB_LITE); mobidb-lite (MOBIDB_LITE); mobidb-lite (MOBIDB_LITE); mobidb-lite (MOBIDB_LITE); mobidb-lite (MOBIDB_LITE); mobidb-lite (MOBIDB_LITE); mobidb-lite (MOBIDB_LITE); mobidb-lite …	F:GO:0000166; F:GO:0003677; F:GO:0005524	F:nucleotide binding; F:DNA binding; F:ATP binding		2	F:GO:0003677; F:GO:0005524	F:DNA binding; F:ATP binding
CORE_REP|Org4_Gene2916_	WP_014729166.1trifunctional transcriptional regulator/proline dehydrogenase/L-glutamate gamma-semialdehyde dehydrogenase	1320	20	0	99.8	G3DSA:3.20.20.220 (GENE3D); IPR015590 (PFAM); IPR016162 (G3DSA:3.40.605.GENE3D); IPR024082 (PFAM); IPR024090 (G3DSA:1.20.5.GENE3D); IPR005933 (TIGRFAM); IPR016163 (G3DSA:3.40.309.GENE3D); IPR013321 (G3DSA:1.10.1220.GENE3D); IPR002872 (PFAM); IPR025703 (PIRSF); PTHR42862 (PANTHER); cd07125 (CDD); IPR010985 (SUPERFAMILY); IPR029041 (SUPERFAMILY); IPR016161 (SUPERFAMILY); IPR024089 (SUPERFAMILY)	F:GO:0003700; F:GO:0003842; F:GO:0004657; P:GO:0006355; P:GO:0006561; P:GO:0010133; F:GO:0016491; F:GO:0016620; P:GO:0055114	F:DNA-binding transcription factor activity; F:1-pyrroline-5-carboxylate dehydrogenase activity; F:proline dehydrogenase activity; P:regulation of transcription, DNA-templated; P:proline biosynthetic process; P:proline catabolic process to glutamate; F:oxidoreductase activity; F:oxidoreductase activity, acting on the aldehyde or oxo group of donors, NAD or NADP as acceptor; P:oxidation-reduction …		8	F:GO:0003700; F:GO:0003842; F:GO:0004657; P:GO:0006355; P:GO:0006561; P:GO:0010133; F:GO:0016620; P:GO:0055114	F:DNA-binding transcription factor activity; F:1-pyrroline-5-carboxylate dehydrogenase activity; F:proline dehydrogenase activity; P:regulation of transcription, DNA-templated; P:proline biosynthetic process; P:proline catabolic process to glutamate; F:oxidoreductase activity, acting on the aldehyde or oxo group of donors, NAD or NADP as acceptor; P:oxidation-reduction process
CORE_REP|Org2_Gene1180_	WP_105605320.1ATP-dependent RNA helicase HrpA	1301	20	0	99.75	IPR001650 (PFAM); IPR024590 (PFAM); IPR010222 (TIGRFAM); G3DSA:1.20.120.1080 (GENE3D); IPR007502 (PFAM); G3DSA:3.40.50.300 (GENE3D); G3DSA:3.40.50.300 (GENE3D); IPR011709 (PFAM); PTHR18934 (PANTHER); PTHR18934:SF118 (PANTHER); IPR001650 (PROSITE_PROFILES); IPR014001 (PROSITE_PROFILES); IPR001650 (CDD); cd00046 (CDD); IPR027417 (SUPERFAMILY)	F:GO:0004004; F:GO:0004386	F:ATP-dependent RNA helicase activity; F:helicase activity		1	F:GO:0004004	F:ATP-dependent RNA helicase activity
CORE_REP|Org6_Gene3613_	WP_015386897.1enterobactin synthase subunit F	1297	20	0	98.53	IPR029058 (G3DSA:3.40.50.GENE3D); IPR009081 (PFAM); IPR001242 (PFAM); IPR010071 (TIGRFAM); G3DSA:3.30.559.30 (GENE3D); G3DSA:3.40.50.12780 (GENE3D); IPR000873 (PFAM); IPR023213 (G3DSA:3.30.559.GENE3D); IPR001031 (PFAM); G3DSA:3.30.300.30 (GENE3D); PTHR45527 (PANTHER); IPR009081 (PROSITE_PROFILES); cd05930 (CDD); IPR036736 (SUPERFAMILY); SSF52777 (SUPERFAMILY); SSF52777 (SUPERFAMILY); SSF56801 (SU…	F:GO:0003824; P:GO:0009058; F:GO:0016788	F:catalytic activity; P:biosynthetic process; F:hydrolase activity, acting on ester bonds		2	P:GO:0009058; F:GO:0016788	P:biosynthetic process; F:hydrolase activity, acting on ester bonds
CORE_REP|Org1_Gene220_	WP_012123716.1translocation/assembly module TamB	1258	20	0	99.85	IPR007452 (PFAM); PTHR36985 (PANTHER)	no GO terms	no GO terms
CORE_REP|Org5_Gene1814_	WP_004387514.1methionine synthase	1227	20	0	99.82	IPR011822 (TIGRFAM); IPR000489 (PFAM); IPR036589 (G3DSA:3.20.20.GENE3D); IPR003759 (PFAM); IPR011822 (PIRSF); G3DSA:3.40.50.280 (GENE3D); IPR036594 (G3DSA:1.10.1240.GENE3D); IPR004223 (PFAM); IPR011005 (G3DSA:3.20.20.GENE3D); IPR003726 (PFAM); G3DSA:1.10.288.10 (GENE3D); IPR037010 (G3DSA:3.10.196.GENE3D); IPR006158 (PFAM); PTHR21091 (PANTHER); PTHR21091:SF97 (PANTHER); IPR003759 (PROSITE_PROFILES…	F:GO:0008270; F:GO:0008705; P:GO:0009086; F:GO:0031419; P:GO:0042558; P:GO:0044237; F:GO:0046872	F:zinc ion binding; F:methionine synthase activity; P:methionine biosynthetic process; F:cobalamin binding; P:pteridine-containing compound metabolic process; P:cellular metabolic process; F:metal ion binding		5	F:GO:0008270; F:GO:0008705; P:GO:0009086; F:GO:0031419; P:GO:0042558	F:zinc ion binding; F:methionine synthase activity; P:methionine biosynthetic process; F:cobalamin binding; P:pteridine-containing compound metabolic process
CORE_REP|Org2_Gene469_	WP_029039594.1type VI secretion system membrane subunit TssM	1206	20	0	99.93	G3DSA:3.40.50.300 (GENE3D); IPR010623 (PFAM); IPR025743 (PFAM); IPR009612 (PFAM); IPR017731 (TIGRFAM); mobidb-lite (MOBIDB_LITE); PTHR36153:SF1 (PANTHER); PTHR36153 (PANTHER); cd00882 (CDD); IPR027417 (SUPERFAMILY)	no GO terms	no GO terms
CORE_REP|Org6_Gene3206_	WP_015386398.1exodeoxyribonuclease V subunit beta	1180	20	0	99.78	IPR034739 (PFAM); G3DSA:3.40.50.300 (GENE3D); IPR011604 (G3DSA:3.90.320.GENE3D); IPR004586 (TIGRFAM); G3DSA:1.10.486.10 (GENE3D); IPR014017 (PFAM); G3DSA:1.10.3170.10 (GENE3D); G3DSA:3.40.50.300 (GENE3D); IPR038726 (PFAM); IPR000212 (PANTHER); IPR004586 (PTHR11070:PANTHER); IPR014017 (PROSITE_PROFILES); IPR004586 (HAMAP); IPR014016 (PROSITE_PROFILES); IPR027417 (SUPERFAMILY); IPR011335 (SUPERFAMI…	F:GO:0003677; F:GO:0004003; F:GO:0005524; P:GO:0006281; F:GO:0008854; F:GO:0016787	F:DNA binding; F:ATP-dependent DNA helicase activity; F:ATP binding; P:DNA repair; F:exodeoxyribonuclease V activity; F:hydrolase activity		5	F:GO:0003677; F:GO:0004003; F:GO:0005524; P:GO:0006281; F:GO:0008854	F:DNA binding; F:ATP-dependent DNA helicase activity; F:ATP binding; P:DNA repair; F:exodeoxyribonuclease V activity
CORE_REP|Org6_Gene3441_	WP_105574680.1pyruvate:ferredoxin (flavodoxin) oxidoreductase	1173	20	0	99.94	PF13484 (PFAM); IPR019752 (PFAM); IPR037112 (G3DSA:4.10.780.GENE3D); IPR033412 (PFAM); IPR011895 (PIRSF); IPR009014 (G3DSA:3.40.50.GENE3D); IPR011895 (TIGRFAM); IPR011766 (PFAM); G3DSA:3.40.50.970 (GENE3D); G3DSA:3.40.50.970 (GENE3D); IPR002869 (G3DSA:3.40.920.GENE3D); G3DSA:3.30.70.20 (GENE3D); IPR002880 (PFAM); IPR019456 (PFAM); PTHR32154:SF0 (PANTHER); PTHR32154 (PANTHER); IPR017896 (PROSITE_P…	F:GO:0003824; F:GO:0005506; F:GO:0016491; F:GO:0016903; P:GO:0022900; F:GO:0030976; P:GO:0055114	F:catalytic activity; F:iron ion binding; F:oxidoreductase activity; F:oxidoreductase activity, acting on the aldehyde or oxo group of donors; P:electron transport chain; F:thiamine pyrophosphate binding; P:oxidation-reduction process		4	F:GO:0005506; F:GO:0016903; P:GO:0022900; F:GO:0030976	F:iron ion binding; F:oxidoreductase activity, acting on the aldehyde or oxo group of donors; P:electron transport chain; F:thiamine pyrophosphate binding
CORE_REP|Org6_Gene3820_	WP_015387152.1cellulose biosynthesis protein BcsC	1167	20	0	99.59	PF14559 (PFAM); IPR011990 (G3DSA:1.25.40.GENE3D); IPR011990 (G3DSA:1.25.40.GENE3D); IPR008410 (PFAM); IPR011990 (G3DSA:1.25.40.GENE3D); IPR011990 (G3DSA:1.25.40.GENE3D); IPR011990 (G3DSA:1.25.40.GENE3D); PF13432 (PFAM); PTHR44943 (PANTHER); IPR019734 (PROSITE_PROFILES); IPR019734 (PROSITE_PROFILES); IPR019734 (PROSITE_PROFILES); IPR019734 (PROSITE_PROFILES); IPR019734 (PROSITE_PROFILES); IPR01302…	F:GO:0005515; C:GO:0019867; P:GO:0030244	F:protein binding; C:outer membrane; P:cellulose biosynthetic process		3	F:GO:0005515; C:GO:0019867; P:GO:0030244	F:protein binding; C:outer membrane; P:cellulose biosynthetic process
CORE_REP|Org4_Gene2878_	WP_014729125.1transcription-repair coupling factor	1148	20	0	99.95	IPR001650 (PFAM); IPR037235 (G3DSA:3.90.1150.GENE3D); IPR005118 (PFAM); G3DSA:3.40.50.300 (GENE3D); G3DSA:3.30.2060.10 (GENE3D); G3DSA:3.40.50.11140 (GENE3D); IPR003711 (PFAM); IPR011545 (PFAM); G3DSA:3.40.50.11180 (GENE3D); G3DSA:3.40.50.300 (GENE3D); G3DSA:2.30.30.840 (GENE3D); IPR004576 (TIGRFAM); PTHR14025 (PANTHER); PTHR14025:SF27 (PANTHER); IPR004576 (HAMAP); IPR014001 (PROSITE_PROFILES); I…	F:GO:0003676; F:GO:0003684; F:GO:0005524; P:GO:0006281	F:nucleic acid binding; F:damaged DNA binding; F:ATP binding; P:DNA repair		3	F:GO:0003684; F:GO:0005524; P:GO:0006281	F:damaged DNA binding; F:ATP binding; P:DNA repair
CORE_REP|Org5_Gene3356_	WP_015386583.1methyltransferase domain-containing protein	1116	20	0	98.8	G3DSA:3.40.50.11380 (GENE3D); IPR011990 (G3DSA:1.25.40.GENE3D); G3DSA:3.40.50.2000 (GENE3D); G3DSA:3.40.50.150 (GENE3D); PF13649 (PFAM); IPR029489 (PFAM); IPR019734 (PFAM); IPR018773 (PFAM); PTHR44835 (PANTHER); IPR013026 (PROSITE_PROFILES); IPR019734 (PROSITE_PROFILES); IPR019734 (PROSITE_PROFILES); IPR019734 (PROSITE_PROFILES); cd02440 (CDD); IPR011990 (SUPERFAMILY); IPR029063 (SUPERFAMILY)	F:GO:0005515	F:protein binding		1	F:GO:0005515	F:protein binding
CORE_REP|Org6_Gene3526_	WP_015386797.1ribonuclease E	1061	20	0	99.72	IPR021968 (PFAM); IPR003029 (PFAM); IPR019307 (PFAM); G3DSA:3.40.1260.20 (GENE3D); IPR004659 (TIGRFAM); G3DSA:2.40.50.140 (GENE3D); mobidb-lite (MOBIDB_LITE); mobidb-lite (MOBIDB_LITE); mobidb-lite (MOBIDB_LITE); mobidb-lite (MOBIDB_LITE); mobidb-lite (MOBIDB_LITE); mobidb-lite (MOBIDB_LITE); mobidb-lite (MOBIDB_LITE); mobidb-lite (MOBIDB_LITE); PTHR30001:SF1 (PANTHER); PTHR30001 (PANTHER); IPR00…	F:GO:0003676; F:GO:0003723; F:GO:0004540; P:GO:0006396; F:GO:0008995	F:nucleic acid binding; F:RNA binding; F:ribonuclease activity; P:RNA processing; F:ribonuclease E activity		3	F:GO:0003723; P:GO:0006396; F:GO:0008995	F:RNA binding; P:RNA processing; F:ribonuclease E activity
CORE_REP|Org5_Gene3592_	WP_015386958.1exonuclease subunit SbcC	1049	20	0	99.4	IPR038729 (PFAM); PF13558 (PFAM); IPR004592 (TIGRFAM); G3DSA:3.40.50.300 (GENE3D); G3DSA:3.40.50.300 (GENE3D); mobidb-lite (MOBIDB_LITE); mobidb-lite (MOBIDB_LITE); IPR027050 (PANTHER); IPR027417 (SUPERFAMILY)	F:GO:0004518; P:GO:0006281	F:nuclease activity; P:DNA repair		2	F:GO:0004518; P:GO:0006281	F:nuclease activity; P:DNA repair
CORE_REP|Org3_Gene1759_	WP_105610528.1beta-galactosidase	1043	20	0	99.13	IPR006101 (PRINTS); G3DSA:3.20.20.80 (GENE3D); IPR013783 (G3DSA:2.60.40.GENE3D); IPR006102 (PFAM); IPR006103 (PFAM); IPR004199 (PFAM); IPR008979 (G3DSA:2.60.120.GENE3D); IPR006104 (PFAM); IPR032312 (PFAM); IPR014718 (G3DSA:2.70.98.GENE3D); IPR013783 (G3DSA:2.60.40.GENE3D); IPR023933 (PTHR10066:PANTHER); PTHR10066 (PANTHER); IPR023933 (HAMAP); IPR036156 (SUPERFAMILY); IPR011013 (SUPERFAMILY); IPR0…	F:GO:0003824; F:GO:0004553; F:GO:0004565; P:GO:0005975; C:GO:0009341; F:GO:0016798; F:GO:0030246	F:catalytic activity; F:hydrolase activity, hydrolyzing O-glycosyl compounds; F:beta-galactosidase activity; P:carbohydrate metabolic process; C:beta-galactosidase complex; F:hydrolase activity, acting on glycosyl bonds; F:carbohydrate binding		4	F:GO:0004565; P:GO:0005975; C:GO:0009341; F:GO:0030246	F:beta-galactosidase activity; P:carbohydrate metabolic process; C:beta-galactosidase complex; F:carbohydrate binding
CORE_REP|Org6_Gene2228_	WP_004388205.1multidrug transporter subunit MdtC	1029	20	0	99.91	IPR001036 (PRINTS); G3DSA:1.20.1640.10 (GENE3D); G3DSA:3.30.70.1430 (GENE3D); IPR001036 (PFAM); IPR027463 (G3DSA:3.30.2090.GENE3D); IPR027463 (G3DSA:3.30.2090.GENE3D); G3DSA:3.30.70.1440 (GENE3D); G3DSA:3.30.70.1430 (GENE3D); G3DSA:1.20.1640.10 (GENE3D); G3DSA:3.30.70.1320 (GENE3D); IPR001036 (PANTHER); PTHR32063:SF34 (PANTHER); IPR023931 (HAMAP); SSF82866 (SUPERFAMILY); SSF82693 (SUPERFAMILY); S…	C:GO:0016020; F:GO:0022857; P:GO:0055085	C:membrane; F:transmembrane transporter activity; P:transmembrane transport		3	C:GO:0016020; F:GO:0022857; P:GO:0055085	C:membrane; F:transmembrane transporter activity; P:transmembrane transport
CORE_REP|Org3_Gene525_	WP_085959401.1formate dehydrogenase-N subunit alpha	1016	20	0	99.91	G3DSA:3.40.228.10 (GENE3D); G3DSA:3.40.228.10 (GENE3D); IPR006963 (PFAM); G3DSA:3.40.50.740 (GENE3D); G3DSA:2.40.40.20 (GENE3D); IPR006657 (PFAM); IPR006443 (TIGRFAM); G3DSA:3.30.200.210 (GENE3D); IPR006656 (PFAM); PTHR43598 (PANTHER); PTHR43598:SF4 (PANTHER); IPR006963 (PROSITE_PROFILES); IPR006311 (PROSITE_PROFILES); cd02752 (CDD); cd02792 (CDD); SSF53706 (SUPERFAMILY); IPR009010 (SUPERFAMILY)	F:GO:0008863; F:GO:0009055; F:GO:0016491; F:GO:0043546; P:GO:0045333; F:GO:0047111; P:GO:0055114	F:formate dehydrogenase (NAD+) activity; F:electron transfer activity; F:oxidoreductase activity; F:molybdopterin cofactor binding; P:cellular respiration; F:formate dehydrogenase (cytochrome-c-553) activity; P:oxidation-reduction process		5	F:GO:0008863; F:GO:0009055; F:GO:0043546; P:GO:0045333; F:GO:0047111	F:formate dehydrogenase (NAD+) activity; F:electron transfer activity; F:molybdopterin cofactor binding; P:cellular respiration; F:formate dehydrogenase (cytochrome-c-553) activity
CORE_REP|Org6_Gene3709_	WP_015387015.1autotransporter outer membrane beta-barrel domain-containing protein	1015	20	0	99.86	IPR015500 (PRINTS); IPR036709 (G3DSA:2.40.128.GENE3D); IPR006315 (TIGRFAM); IPR013425 (TIGRFAM); IPR000209 (PFAM); IPR036852 (G3DSA:3.40.50.GENE3D); IPR005546 (PFAM); IPR013425 (PFAM); mobidb-lite (MOBIDB_LITE); PTHR43806:SF26 (PANTHER); PTHR43806 (PANTHER); IPR005546 (PROSITE_PROFILES); IPR034061 (CDD); IPR036709 (SUPERFAMILY); IPR036852 (SUPERFAMILY)	F:GO:0004252; P:GO:0006508; C:GO:0019867	F:serine-type endopeptidase activity; P:proteolysis; C:outer membrane		3	F:GO:0004252; P:GO:0006508; C:GO:0019867	F:serine-type endopeptidase activity; P:proteolysis; C:outer membrane
CORE_REP|Org4_Gene3180_	WP_014729469.1formate dehydrogenase subunit alpha	990	20	0	99.58	G3DSA:3.30.70.20 (GENE3D); G3DSA:3.40.50.740 (GENE3D); PIRSF036643 (PIRSF); PF13510 (PFAM); IPR006656 (PFAM); IPR017896 (PFAM); IPR006657 (PFAM); G3DSA:2.40.40.20 (GENE3D); IPR006963 (PFAM); IPR006478 (TIGRFAM); IPR019574 (PFAM); G3DSA:3.40.228.10 (GENE3D); G3DSA:2.20.25.90 (GENE3D); G3DSA:3.10.20.740 (GENE3D); mobidb-lite (MOBIDB_LITE); mobidb-lite (MOBIDB_LITE); PTHR11615 (PANTHER); PTHR11615:S…	F:GO:0008863; F:GO:0009055; P:GO:0015942; F:GO:0016491; F:GO:0043546; F:GO:0051536; P:GO:0055114	F:formate dehydrogenase (NAD+) activity; F:electron transfer activity; P:formate metabolic process; F:oxidoreductase activity; F:molybdopterin cofactor binding; F:iron-sulfur cluster binding; P:oxidation-reduction process		6	F:GO:0008863; F:GO:0009055; P:GO:0015942; F:GO:0043546; F:GO:0051536; P:GO:0055114	F:formate dehydrogenase (NAD+) activity; F:electron transfer activity; P:formate metabolic process; F:molybdopterin cofactor binding; F:iron-sulfur cluster binding; P:oxidation-reduction process
CORE_REP|Org6_Gene787_	AFJ98327.1putative protease 3	962	20	0	99.75	G3DSA:3.30.830.10 (GENE3D); IPR007863 (PFAM); G3DSA:3.30.830.10 (GENE3D); G3DSA:3.30.830.10 (GENE3D); IPR011765 (PFAM); IPR032632 (PFAM); G3DSA:3.30.830.10 (GENE3D); mobidb-lite (MOBIDB_LITE); PTHR43690:SF11 (PANTHER); PTHR43690 (PANTHER); IPR011249 (SUPERFAMILY); IPR011249 (SUPERFAMILY); IPR011249 (SUPERFAMILY); IPR011249 (SUPERFAMILY)	F:GO:0003824; F:GO:0046872	F:catalytic activity; F:metal ion binding		2	F:GO:0003824; F:GO:0046872	F:catalytic activity; F:metal ion binding
CORE_REP|Org4_Gene1991_	WP_014728079.1bifunctional [glutamate--ammonia ligase]-adenylyl-L-tyrosine phosphorylase/[glutamate--ammonia-ligase] adenylyltransferase	945	20	0	99.61	IPR013546 (PFAM); G3DSA:1.20.120.330 (GENE3D); G3DSA:3.30.460.100 (GENE3D); G3DSA:1.20.120.1510 (GENE3D); G3DSA:1.10.4050.10 (GENE3D); IPR005190 (PFAM); G3DSA:3.30.460.10 (GENE3D); G3DSA:1.20.120.330 (GENE3D); IPR023057 (PANTHER); IPR023057 (HAMAP); IPR001875 (PROSITE_PROFILES); cd05401 (CDD); cd05401 (CDD); SSF81301 (SUPERFAMILY); SSF81301 (SUPERFAMILY); SSF81593 (SUPERFAMILY); SSF81593 (SUPERFA…	F:GO:0005515; F:GO:0008882; F:GO:0016779; P:GO:0042981	F:protein binding; F:[glutamate-ammonia-ligase] adenylyltransferase activity; F:nucleotidyltransferase activity; P:regulation of apoptotic process		3	F:GO:0005515; F:GO:0008882; P:GO:0042981	F:protein binding; F:[glutamate-ammonia-ligase] adenylyltransferase activity; P:regulation of apoptotic process
CORE_REP|Org4_Gene400_	WP_004386200.1excinuclease ABC subunit UvrA	941	20	0	99.94	G3DSA:3.30.190.20 (GENE3D); G3DSA:1.20.1580.10 (GENE3D); G3DSA:3.40.50.300 (GENE3D); G3DSA:3.40.50.300 (GENE3D); IPR004602 (TIGRFAM); G3DSA:1.20.1580.10 (GENE3D); G3DSA:1.10.8.280 (GENE3D); IPR003439 (PFAM); PTHR43152:SF3 (PANTHER); PTHR43152 (PANTHER); IPR004602 (HAMAP); IPR003439 (PROSITE_PROFILES); cd03270 (CDD); cd03271 (CDD); cd03270 (CDD); IPR027417 (SUPERFAMILY); IPR027417 (SUPERFAMILY)	F:GO:0003677; F:GO:0005524; P:GO:0006289; C:GO:0009380; F:GO:0016887	F:DNA binding; F:ATP binding; P:nucleotide-excision repair; C:excinuclease repair complex; F:ATPase activity		5	F:GO:0003677; F:GO:0005524; P:GO:0006289; C:GO:0009380; F:GO:0016887	F:DNA binding; F:ATP binding; P:nucleotide-excision repair; C:excinuclease repair complex; F:ATPase activity
CORE_REP|Org2_Gene2184_	WP_105574870.1DUF2339 domain-containing protein	908	20	0	98.37	IPR014600 (PIRSF); IPR019286 (PFAM); mobidb-lite (MOBIDB_LITE); mobidb-lite (MOBIDB_LITE); mobidb-lite (MOBIDB_LITE); IPR019286 (PANTHER)	no GO terms	no GO terms
CORE_REP|Org5_Gene3738_	WP_015387168.1HTH-type transcriptional regulator MalT	901	20	0	99.93	IPR000792 (PRINTS); IPR036388 (G3DSA:1.10.10.GENE3D); IPR011990 (G3DSA:1.25.40.GENE3D); IPR000792 (PFAM); PTHR43412:SF5 (PANTHER); PTHR43412 (PANTHER); IPR023768 (HAMAP); IPR000792 (PROSITE_PROFILES); IPR000792 (CDD); IPR027417 (SUPERFAMILY); IPR016032 (SUPERFAMILY); IPR011990 (SUPERFAMILY)	F:GO:0003677; F:GO:0005515; P:GO:0006355	F:DNA binding; F:protein binding; P:regulation of transcription, DNA-templated		3	F:GO:0003677; F:GO:0005515; P:GO:0006355	F:DNA binding; F:protein binding; P:regulation of transcription, DNA-templated
CORE_REP|Org4_Gene3087_	WP_014729366.1type VI secretion system ATPase TssH	897	20	0	99.23	IPR001270 (PRINTS); G3DSA:3.40.50.300 (GENE3D); IPR019489 (PFAM); G3DSA:3.40.50.300 (GENE3D); IPR003959 (PFAM); G3DSA:1.10.8.60 (GENE3D); IPR017729 (TIGRFAM); IPR003959 (PFAM); IPR036628 (G3DSA:1.10.1780.GENE3D); G3DSA:3.40.50.300 (GENE3D); PTHR43572 (PANTHER); PTHR43572:SF10 (PANTHER); cd00009 (CDD); cd00009 (CDD); IPR036628 (SUPERFAMILY); IPR027417 (SUPERFAMILY); IPR027417 (SUPERFAMILY)	F:GO:0005524; P:GO:0019538	F:ATP binding; P:protein metabolic process		2	F:GO:0005524; P:GO:0019538	F:ATP binding; P:protein metabolic process
CORE_REP|Org4_Gene3047_	WP_014729314.1two-component system sensor histidine kinase KdbD	894	20	0	99.94	IPR004358 (PRINTS); IPR003594 (PFAM); IPR003661 (PFAM); IPR036890 (G3DSA:3.30.565.GENE3D); IPR014729 (G3DSA:3.40.50.GENE3D); IPR003852 (PFAM); IPR029016 (G3DSA:3.30.450.GENE3D); IPR025201 (PFAM); IPR038318 (G3DSA:1.20.120.GENE3D); G3DSA:3.40.50.300 (GENE3D); IPR003018 (PFAM); G3DSA:1.10.287.130 (GENE3D); PTHR45569 (PANTHER); IPR005467 (PROSITE_PROFILES); IPR003594 (CDD); IPR003661 (CDD); cd01987 …	F:GO:0000155; P:GO:0000160; F:GO:0004673; F:GO:0005515; P:GO:0007165; C:GO:0016020; P:GO:0016310; F:GO:0016772	F:phosphorelay sensor kinase activity; P:phosphorelay signal transduction system; F:protein histidine kinase activity; F:protein binding; P:signal transduction; C:membrane; P:phosphorylation; F:transferase activity, transferring phosphorus-containing groups		5	F:GO:0000155; P:GO:0000160; F:GO:0005515; C:GO:0016020; P:GO:0016310	F:phosphorelay sensor kinase activity; P:phosphorelay signal transduction system; F:protein binding; C:membrane; P:phosphorylation
CORE_REP|Org5_Gene3444_	WP_015386719.1hybrid sensor histidine kinase/response regulator	893	20	0	99.7	IPR004358 (PRINTS); IPR008207 (PFAM); G3DSA:3.40.50.2300 (GENE3D); G3DSA:3.40.50.2300 (GENE3D); IPR003661 (PFAM); PF12860 (PFAM); IPR003594 (PFAM); IPR001789 (PFAM); G3DSA:1.10.287.130 (GENE3D); G3DSA:3.30.450.20 (GENE3D); IPR036890 (G3DSA:3.30.565.GENE3D); IPR013655 (PFAM); IPR036641 (G3DSA:1.20.120.GENE3D); IPR000014 (TIGRFAM); PTHR43047 (PANTHER); IPR001789 (PROSITE_PROFILES); IPR008207 (PROSI…	F:GO:0000155; P:GO:0000160; F:GO:0005515; P:GO:0007165; P:GO:0016310; F:GO:0016772	F:phosphorelay sensor kinase activity; P:phosphorelay signal transduction system; F:protein binding; P:signal transduction; P:phosphorylation; F:transferase activity, transferring phosphorus-containing groups		4	F:GO:0000155; P:GO:0000160; F:GO:0005515; P:GO:0016310	F:phosphorelay sensor kinase activity; P:phosphorelay signal transduction system; F:protein binding; P:phosphorylation
CORE_REP|Org6_Gene2908_	WP_007853742.1fimbrial biogenesis outer membrane usher protein	889	20	0	99.83	IPR025949 (PFAM); G3DSA:2.60.40.2610 (GENE3D); G3DSA:2.60.40.2070 (GENE3D); G3DSA:3.10.20.410 (GENE3D); G3DSA:2.60.40.3110 (GENE3D); IPR000015 (PFAM); IPR025885 (PFAM); mobidb-lite (MOBIDB_LITE); IPR000015 (PANTHER); IPR037224 (SUPERFAMILY)	F:GO:0005515; P:GO:0009297; F:GO:0015473; C:GO:0016020	F:protein binding; P:pilus assembly; F:fimbrial usher porin activity; C:membrane		4	F:GO:0005515; P:GO:0009297; F:GO:0015473; C:GO:0016020	F:protein binding; P:pilus assembly; F:fimbrial usher porin activity; C:membrane
CORE_REP|Org5_Gene994_	AGE87632.1glycosyl hydrolase	887	20	0	99.51	G3DSA:2.70.98.30 (GENE3D); IPR037094 (G3DSA:1.20.1270.GENE3D); IPR015341 (PFAM); IPR027291 (G3DSA:3.20.110.GENE3D); IPR000602 (PFAM); IPR011682 (PFAM); PTHR11607 (PANTHER); cd10815 (CDD); IPR011013 (SUPERFAMILY); IPR011330 (SUPERFAMILY); IPR028995 (SUPERFAMILY)	F:GO:0003824; F:GO:0004559; P:GO:0005975; P:GO:0006013; F:GO:0030246	F:catalytic activity; F:alpha-mannosidase activity; P:carbohydrate metabolic process; P:mannose metabolic process; F:carbohydrate binding		3	F:GO:0004559; P:GO:0006013; F:GO:0030246	F:alpha-mannosidase activity; P:mannose metabolic process; F:carbohydrate binding
CORE_REP|Org4_Gene3748_	WP_041460906.1phosphoenolpyruvate carboxylase	883	20	0	99.86	IPR021135 (PRINTS); IPR021135 (PFAM); G3DSA:1.20.1440.90 (GENE3D); IPR021135 (PANTHER); PTHR30523:SF3 (PANTHER); IPR022805 (HAMAP); IPR015813 (SUPERFAMILY)	F:GO:0003824; P:GO:0006099; F:GO:0008964; P:GO:0015977	F:catalytic activity; P:tricarboxylic acid cycle; F:phosphoenolpyruvate carboxylase activity; P:carbon fixation		3	P:GO:0006099; F:GO:0008964; P:GO:0015977	P:tricarboxylic acid cycle; F:phosphoenolpyruvate carboxylase activity; P:carbon fixation
CORE_REP|Org6_Gene3964_	WP_029464053.1mannosylglycerate hydrolase	880	20	0	99.16	IPR027291 (G3DSA:3.20.110.GENE3D); IPR037094 (G3DSA:1.20.1270.GENE3D); IPR000602 (PFAM); IPR015341 (PFAM); IPR011682 (PFAM); G3DSA:2.70.98.30 (GENE3D); PTHR11607:SF55 (PANTHER); PTHR11607 (PANTHER); cd10815 (CDD); IPR028995 (SUPERFAMILY); IPR011013 (SUPERFAMILY); IPR011330 (SUPERFAMILY)	F:GO:0003824; F:GO:0004559; P:GO:0005975; P:GO:0006013; F:GO:0030246	F:catalytic activity; F:alpha-mannosidase activity; P:carbohydrate metabolic process; P:mannose metabolic process; F:carbohydrate binding		3	F:GO:0004559; P:GO:0006013; F:GO:0030246	F:alpha-mannosidase activity; P:mannose metabolic process; F:carbohydrate binding
CORE_REP|Org6_Gene3444_	WP_015386692.1YdbH family protein	880	20	0	99.61	IPR021730 (PFAM)	no GO terms	no GO terms
CORE_REP|Org2_Gene1097_	CCJ98413.1DNA topoisomerase I	879	20	0	99.91	IPR013497 (PRINTS); IPR013824 (G3DSA:1.10.460.GENE3D); IPR013263 (PFAM); IPR013826 (G3DSA:1.10.290.GENE3D); IPR006171 (PFAM); IPR013497 (PFAM); IPR013825 (G3DSA:2.70.20.GENE3D); IPR005733 (TIGRFAM); IPR013498 (PFAM); G3DSA:2.20.25.10 (GENE3D); G3DSA:3.40.50.140 (GENE3D); G3DSA:3.30.65.10 (GENE3D); mobidb-lite (MOBIDB_LITE); IPR000380 (PANTHER); IPR006171 (PROSITE_PROFILES); IPR028612 (HAMAP); IPR…	F:GO:0003677; F:GO:0003916; F:GO:0003917; C:GO:0005694; P:GO:0006265	F:DNA binding; F:DNA topoisomerase activity; F:DNA topoisomerase type I activity; C:chromosome; P:DNA topological change		4	F:GO:0003677; F:GO:0003917; C:GO:0005694; P:GO:0006265	F:DNA binding; F:DNA topoisomerase type I activity; C:chromosome; P:DNA topological change
CORE_REP|Org2_Gene3105_	WP_097649961.1alanine--tRNA ligase	875	20	0	99.91	IPR002318 (PRINTS); IPR012947 (PFAM); G3DSA:3.30.54.20 (GENE3D); IPR003156 (PFAM); G3DSA:3.10.310.40 (GENE3D); IPR002318 (TIGRFAM); G3DSA:3.30.930.10 (GENE3D); G3DSA:3.30.980.10 (GENE3D); IPR018164 (PFAM); G3DSA:2.40.30.130 (GENE3D); PTHR11777:SF9 (PANTHER); PTHR11777 (PANTHER); IPR023033 (HAMAP); IPR018165 (PROSITE_PROFILES); cd00673 (CDD); IPR009000 (SUPERFAMILY); IPR018162 (SUPERFAMILY); SSF55…	F:GO:0000166; F:GO:0003676; F:GO:0004812; F:GO:0004813; F:GO:0005524; C:GO:0005737; P:GO:0006419; P:GO:0043039	F:nucleotide binding; F:nucleic acid binding; F:aminoacyl-tRNA ligase activity; F:alanine-tRNA ligase activity; F:ATP binding; C:cytoplasm; P:alanyl-tRNA aminoacylation; P:tRNA aminoacylation		5	F:GO:0003676; F:GO:0004813; F:GO:0005524; C:GO:0005737; P:GO:0006419	F:nucleic acid binding; F:alanine-tRNA ligase activity; F:ATP binding; C:cytoplasm; P:alanyl-tRNA aminoacylation
CORE_REP|Org5_Gene3915_	WP_029464051.1leucine--tRNA ligase	868	20	0	99.87	IPR002302 (PRINTS); G3DSA:3.10.20.590 (GENE3D); G3DSA:1.10.730.10 (GENE3D); G3DSA:3.10.330.110 (GENE3D); IPR002300 (PFAM); IPR025709 (PFAM); IPR002302 (TIGRFAM); IPR014729 (G3DSA:3.40.50.GENE3D); IPR013155 (PFAM); IPR009008 (G3DSA:3.90.740.GENE3D); IPR002302 (PANTHER); IPR002302 (HAMAP); cd07958 (CDD); cd00812 (CDD); IPR009080 (SUPERFAMILY); IPR009008 (SUPERFAMILY); SSF52374 (SUPERFAMILY)	F:GO:0000166; F:GO:0002161; F:GO:0004812; F:GO:0004823; F:GO:0005524; P:GO:0006418; P:GO:0006429	F:nucleotide binding; F:aminoacyl-tRNA editing activity; F:aminoacyl-tRNA ligase activity; F:leucine-tRNA ligase activity; F:ATP binding; P:tRNA aminoacylation for protein translation; P:leucyl-tRNA aminoacylation		4	F:GO:0002161; F:GO:0004823; F:GO:0005524; P:GO:0006429	F:aminoacyl-tRNA editing activity; F:leucine-tRNA ligase activity; F:ATP binding; P:leucyl-tRNA aminoacylation
CORE_REP|Org1_Gene1979_	WP_012124937.1type VI secretion system tip protein VgrG	852	20	0	97.63	IPR028244 (PFAM); G3DSA:2.30.110.50 (GENE3D); IPR018769 (PFAM); IPR006533 (TIGRFAM); IPR037026 (G3DSA:2.40.50.GENE3D); G3DSA:3.55.50.10 (GENE3D); G3DSA:3.30.1920.30 (GENE3D); IPR017847 (TIGRFAM); PF05954 (PFAM); mobidb-lite (MOBIDB_LITE); PTHR32305 (PANTHER); PTHR32305:SF11 (PANTHER); SSF69279 (SUPERFAMILY); SSF69279 (SUPERFAMILY); SSF69255 (SUPERFAMILY)	no GO terms	no GO terms
CORE_REP|Org2_Gene1579_	STD13563.1Outer membrane usher protein fimD precursor	850	20	0	99.7	G3DSA:2.60.40.3110 (GENE3D); IPR025885 (PFAM); G3DSA:3.10.20.410 (GENE3D); IPR000015 (PFAM); IPR025949 (PFAM); G3DSA:2.60.40.2070 (GENE3D); G3DSA:2.60.40.2610 (GENE3D); mobidb-lite (MOBIDB_LITE); PTHR30451:SF21 (PANTHER); IPR000015 (PANTHER); IPR037224 (SUPERFAMILY)	F:GO:0005515; P:GO:0009297; F:GO:0015473; C:GO:0016020	F:protein binding; P:pilus assembly; F:fimbrial usher porin activity; C:membrane		4	F:GO:0005515; P:GO:0009297; F:GO:0015473; C:GO:0016020	F:protein binding; P:pilus assembly; F:fimbrial usher porin activity; C:membrane
CORE_REP|Org4_Gene3481_	WP_014729812.1class I adenylate cyclase	848	20	0	99.83	IPR000274 (PIRSF); IPR000274 (PFAM); IPR024685 (PFAM); IPR000274 (PANTHER)	F:GO:0004016; P:GO:0006171	F:adenylate cyclase activity; P:cAMP biosynthetic process		2	F:GO:0004016; P:GO:0006171	F:adenylate cyclase activity; P:cAMP biosynthetic process
CORE_REP|Org6_Gene3643_	WP_015386936.1copper-exporting P-type ATPase CopA	835	20	0	99.5	PR00943 (PRINTS); PR00119 (PRINTS); IPR023299 (G3DSA:3.40.1110.GENE3D); G3DSA:3.30.70.100 (GENE3D); PF00702 (PFAM); IPR006121 (PFAM); G3DSA:3.30.70.100 (GENE3D); IPR023214 (G3DSA:3.40.50.GENE3D); TIGR01511 (TIGRFAM); IPR027256 (TIGRFAM); IPR001757 (TIGRFAM); PF00122 (PFAM); G3DSA:2.70.150.20 (GENE3D),SFLDS00003 (SFLD),SFLDF00027 (SFLD),SFLDG00002 (SFLD); mobidb-lite (MOBIDB_LITE); mobidb-lite (MO…	F:GO:0000166; P:GO:0006812; C:GO:0016021; F:GO:0019829; P:GO:0030001; F:GO:0046872	F:nucleotide binding; P:cation transport; C:integral component of membrane; F:cation-transporting ATPase activity; P:metal ion transport; F:metal ion binding		5	F:GO:0000166; C:GO:0016021; F:GO:0019829; P:GO:0030001; F:GO:0046872	F:nucleotide binding; C:integral component of membrane; F:cation-transporting ATPase activity; P:metal ion transport; F:metal ion binding
CORE_REP|Org2_Gene3715_	WP_097649849.1bifunctional aspartate kinase/homoserine dehydrogenase I	820	20	0	99.91	IPR001342 (PFAM); IPR001341 (TIGRFAM); G3DSA:3.40.50.720 (GENE3D); IPR011147 (PIRSF); IPR027795 (PFAM); G3DSA:3.30.360.10 (GENE3D); IPR036393 (G3DSA:3.40.1160.GENE3D); IPR002912 (PFAM); IPR005106 (PFAM); G3DSA:3.30.2130.10 (GENE3D); IPR001048 (PFAM); G3DSA:1.20.120.1320 (GENE3D); PTHR43070 (PANTHER); PTHR43070:SF1 (PANTHER); IPR002912 (PROSITE_PROFILES); IPR002912 (PROSITE_PROFILES); cd04922 (CDD…	F:GO:0004072; F:GO:0004412; P:GO:0006520; P:GO:0008652; P:GO:0009067; F:GO:0016491; F:GO:0050661; P:GO:0055114	F:aspartate kinase activity; F:homoserine dehydrogenase activity; P:cellular amino acid metabolic process; P:cellular amino acid biosynthetic process; P:aspartate family amino acid biosynthetic process; F:oxidoreductase activity; F:NADP binding; P:oxidation-reduction process		5	F:GO:0004072; F:GO:0004412; P:GO:0009067; F:GO:0050661; P:GO:0055114	F:aspartate kinase activity; F:homoserine dehydrogenase activity; P:aspartate family amino acid biosynthetic process; F:NADP binding; P:oxidation-reduction process
CORE_REP|Org4_Gene1012_	WP_004388587.1glycerol-3-phosphate 1-O-acyltransferase PlsB	808	20	0	99.95	IPR028354 (PIRSF); IPR002123 (PFAM); IPR028354 (TIGRFAM); IPR022284 (PIRSF); IPR022284 (PANTHER); PTHR12563:SF14 (PANTHER); IPR028354 (HAMAP); cd07993 (CDD); SSF69593 (SUPERFAMILY)	F:GO:0004366; C:GO:0005886; F:GO:0008374; P:GO:0008654; F:GO:0016746; P:GO:0044255	F:glycerol-3-phosphate O-acyltransferase activity; C:plasma membrane; F:O-acyltransferase activity; P:phospholipid biosynthetic process; F:transferase activity, transferring acyl groups; P:cellular lipid metabolic process		3	F:GO:0004366; C:GO:0005886; P:GO:0008654	F:glycerol-3-phosphate O-acyltransferase activity; C:plasma membrane; P:phospholipid biosynthetic process
CORE_REP|Org5_Gene1735_	WP_004387396.1maltodextrin phosphorylase	800	20	0	99.91	G3DSA:3.40.50.2000 (GENE3D); IPR000811 (PFAM); IPR011833 (TIGRFAM); IPR000811 (PIRSF); G3DSA:3.40.50.2000 (GENE3D); IPR000811 (PANTHER); PTHR11468:SF25 (PANTHER); IPR011833 (CDD); SSF53756 (SUPERFAMILY)	F:GO:0004645; P:GO:0005975; F:GO:0008184; F:GO:0030170	F:phosphorylase activity; P:carbohydrate metabolic process; F:glycogen phosphorylase activity; F:pyridoxal phosphate binding		3	P:GO:0005975; F:GO:0008184; F:GO:0030170	P:carbohydrate metabolic process; F:glycogen phosphorylase activity; F:pyridoxal phosphate binding
CORE_REP|Org6_Gene3359_	WP_015386595.1fimbrial biogenesis outer membrane usher protein	796	20	0	99.92	G3DSA:2.60.40.2610 (GENE3D); IPR025949 (PFAM); IPR000015 (PFAM); G3DSA:2.60.40.3110 (GENE3D); IPR000015 (PANTHER); PTHR30451:SF5 (PANTHER)	P:GO:0009297; F:GO:0015473; C:GO:0016020	P:pilus assembly; F:fimbrial usher porin activity; C:membrane		3	P:GO:0009297; F:GO:0015473; C:GO:0016020	P:pilus assembly; F:fimbrial usher porin activity; C:membrane
CORE_REP|Org4_Gene2831_	WP_014729073.1phenylalanine--tRNA ligase subunit beta	795	20	0	99.81	G3DSA:2.40.50.140 (GENE3D); IPR004532 (TIGRFAM); G3DSA:3.30.56.10 (GENE3D); G3DSA:3.30.930.10 (GENE3D); IPR005121 (PFAM); IPR002547 (PFAM); IPR005147 (PFAM); G3DSA:3.30.56.10 (GENE3D); IPR036690 (G3DSA:3.30.70.GENE3D); IPR005146 (PFAM); IPR020825 (G3DSA:3.50.40.GENE3D); PTHR10947:SF0 (PANTHER); PTHR10947 (PANTHER); IPR005121 (PROSITE_PROFILES); IPR005147 (PROSITE_PROFILES); IPR002547 (PROSITE_PRO…	F:GO:0000049; F:GO:0000287; F:GO:0003723; F:GO:0004826; F:GO:0005524; C:GO:0005737; P:GO:0006432	F:tRNA binding; F:magnesium ion binding; F:RNA binding; F:phenylalanine-tRNA ligase activity; F:ATP binding; C:cytoplasm; P:phenylalanyl-tRNA aminoacylation		6	F:GO:0000049; F:GO:0000287; F:GO:0004826; F:GO:0005524; C:GO:0005737; P:GO:0006432	F:tRNA binding; F:magnesium ion binding; F:phenylalanine-tRNA ligase activity; F:ATP binding; C:cytoplasm; P:phenylalanyl-tRNA aminoacylation
CORE_REP|Org1_Gene2449_	WP_041460562.1glycoside hydrolase family 31 protein	789	20	0	99.67	IPR013780 (G3DSA:2.60.40.GENE3D); G3DSA:3.20.20.80 (GENE3D); IPR033403 (PFAM); G3DSA:2.60.40.1760 (GENE3D); IPR000322 (PFAM); IPR013780 (G3DSA:2.60.40.GENE3D); IPR025887 (PFAM); PTHR22762:SF120 (PANTHER); PTHR22762 (PANTHER); cd06599 (CDD); cd14752 (CDD); IPR017853 (SUPERFAMILY); IPR011013 (SUPERFAMILY); SSF51011 (SUPERFAMILY)	F:GO:0003824; F:GO:0004553; P:GO:0005975; F:GO:0030246	F:catalytic activity; F:hydrolase activity, hydrolyzing O-glycosyl compounds; P:carbohydrate metabolic process; F:carbohydrate binding		3	F:GO:0004553; P:GO:0005975; F:GO:0030246	F:hydrolase activity, hydrolyzing O-glycosyl compounds; P:carbohydrate metabolic process; F:carbohydrate binding
CORE_REP|Org5_Gene2914_	WP_007852416.1clamp-binding protein CrfC	787	20	0	99.97	IPR022812 (PFAM); PTHR43834 (PANTHER); IPR030381 (PROSITE_PROFILES); cd00882 (CDD); IPR027417 (SUPERFAMILY)	F:GO:0005525	F:GTP binding		1	F:GO:0005525	F:GTP binding
CORE_REP|Org6_Gene548_	WP_004385571.1DNA polymerase II	786	20	0	99.88	IPR006172 (PRINTS); IPR006134 (PFAM); G3DSA:2.40.50.590 (GENE3D); IPR036397 (G3DSA:3.30.420.GENE3D); IPR023211 (G3DSA:3.90.1600.GENE3D); IPR006133 (PFAM); G3DSA:3.30.70.2250 (GENE3D); G3DSA:1.10.132.60 (GENE3D); PTHR10322 (PANTHER); PTHR10322:SF33 (PANTHER); cd05537 (CDD); cd05784 (CDD); SSF56672 (SUPERFAMILY); IPR012337 (SUPERFAMILY)	F:GO:0000166; F:GO:0003676; F:GO:0003677; F:GO:0003887	F:nucleotide binding; F:nucleic acid binding; F:DNA binding; F:DNA-directed DNA polymerase activity		3	F:GO:0000166; F:GO:0003677; F:GO:0003887	F:nucleotide binding; F:DNA binding; F:DNA-directed DNA polymerase activity
CORE_REP|Org1_Gene2286_	PPX94718.1CbbBc protein	782	20	0	99.84	G3DSA:3.40.50.740 (GENE3D); G3DSA:2.40.40.20 (GENE3D); IPR010046 (TIGRFAM); G3DSA:3.40.228.10 (GENE3D); PIRSF000144 (PIRSF); IPR006656 (PFAM); IPR006657 (PFAM); IPR010046 (PTHR43105:PANTHER); PTHR43105 (PANTHER); cd02767 (CDD); IPR037951 (CDD); SSF53706 (SUPERFAMILY); IPR009010 (SUPERFAMILY)	F:GO:0008863; F:GO:0016491; F:GO:0030151; F:GO:0043546; F:GO:0051539; P:GO:0055114	F:formate dehydrogenase (NAD+) activity; F:oxidoreductase activity; F:molybdenum ion binding; F:molybdopterin cofactor binding; F:4 iron, 4 sulfur cluster binding; P:oxidation-reduction process		5	F:GO:0008863; F:GO:0030151; F:GO:0043546; F:GO:0051539; P:GO:0055114	F:formate dehydrogenase (NAD+) activity; F:molybdenum ion binding; F:molybdopterin cofactor binding; F:4 iron, 4 sulfur cluster binding; P:oxidation-reduction process
CORE_REP|Org3_Gene404_	WP_104675826.1ribonucleoside-diphosphate reductase subunit alpha	782	20	0	99.8	IPR000788 (PRINTS); IPR000788 (PFAM); IPR005144 (PFAM); IPR013346 (TIGRFAM); IPR013509 (PFAM); G3DSA:3.20.70.20 (GENE3D); mobidb-lite (MOBIDB_LITE); mobidb-lite (MOBIDB_LITE); PTHR11573:SF6 (PANTHER); IPR039718 (PANTHER); IPR005144 (PROSITE_PROFILES); IPR008926 (SUPERFAMILY); SSF51998 (SUPERFAMILY)	F:GO:0004748; F:GO:0005524; P:GO:0006260; P:GO:0055114	F:ribonucleoside-diphosphate reductase activity, thioredoxin disulfide as acceptor; F:ATP binding; P:DNA replication; P:oxidation-reduction process		4	F:GO:0004748; F:GO:0005524; P:GO:0006260; P:GO:0055114	F:ribonucleoside-diphosphate reductase activity, thioredoxin disulfide as acceptor; F:ATP binding; P:DNA replication; P:oxidation-reduction process
CORE_REP|Org5_Gene3117_	WP_007902689.1aerobic respiration two-component sensor histidine kinase ArcB	779	20	0	99.9	IPR004358 (PRINTS); IPR036641 (G3DSA:1.20.120.GENE3D); IPR003661 (PFAM); IPR008207 (PFAM); IPR003594 (PFAM); IPR027460 (G3DSA:1.10.287.GENE3D); IPR001789 (PFAM); IPR013767 (PFAM); G3DSA:3.30.450.20 (GENE3D); IPR000014 (TIGRFAM); IPR014409 (PIRSF); G3DSA:3.40.50.2300 (GENE3D); G3DSA:1.10.287.130 (GENE3D); IPR036890 (G3DSA:3.30.565.GENE3D); PTHR43719 (PANTHER); IPR001789 (PROSITE_PROFILES); IPR0000…	F:GO:0000155; P:GO:0000160; F:GO:0004673; P:GO:0006355; P:GO:0007165; C:GO:0016021; P:GO:0016310; F:GO:0016772	F:phosphorelay sensor kinase activity; P:phosphorelay signal transduction system; F:protein histidine kinase activity; P:regulation of transcription, DNA-templated; P:signal transduction; C:integral component of membrane; P:phosphorylation; F:transferase activity, transferring phosphorus-containing groups		5	F:GO:0000155; P:GO:0000160; P:GO:0006355; C:GO:0016021; P:GO:0016310	F:phosphorelay sensor kinase activity; P:phosphorelay signal transduction system; P:regulation of transcription, DNA-templated; C:integral component of membrane; P:phosphorylation
CORE_REP|Org2_Gene3979_	STD03868.1Penicillin-binding protein 1A/1B	777	20	0	99.77	IPR001460 (PFAM); G3DSA:3.40.710.10 (GENE3D); IPR036950 (G3DSA:1.10.3810.GENE3D); IPR001264 (PFAM); IPR009647 (PFAM); IPR011815 (TIGRFAM); PTHR32282 (PANTHER); PTHR32282:SF15 (PANTHER); IPR012338 (SUPERFAMILY); IPR023346 (SUPERFAMILY)	F:GO:0008658; F:GO:0008955; P:GO:0009252	F:penicillin binding; F:peptidoglycan glycosyltransferase activity; P:peptidoglycan biosynthetic process		3	F:GO:0008658; F:GO:0008955; P:GO:0009252	F:penicillin binding; F:peptidoglycan glycosyltransferase activity; P:peptidoglycan biosynthetic process
CORE_REP|Org5_Gene1884_	WP_004387611.1molybdopterin guanine dinucleotide-containing S/N-oxide reductase	777	20	0	99.94	IPR006658 (TIGRFAM); G3DSA:3.40.228.10 (GENE3D); G3DSA:3.40.50.740 (GENE3D); IPR006656 (PFAM); G3DSA:3.90.55.10 (GENE3D); G3DSA:2.40.40.20 (GENE3D); IPR006657 (PFAM); PTHR43742 (PANTHER); PTHR43742:SF5 (PANTHER); cd02769 (CDD); cd02793 (CDD); IPR009010 (SUPERFAMILY); SSF53706 (SUPERFAMILY)	F:GO:0016491; F:GO:0043546; P:GO:0055114	F:oxidoreductase activity; F:molybdopterin cofactor binding; P:oxidation-reduction process		3	F:GO:0016491; F:GO:0043546; P:GO:0055114	F:oxidoreductase activity; F:molybdopterin cofactor binding; P:oxidation-reduction process
CORE_REP|Org5_Gene3196_	WP_015386313.1hypothetical protein	771	20	0	99.67	IPR011990 (G3DSA:1.25.40.GENE3D)	F:GO:0005515	F:protein binding		1	F:GO:0005515	F:protein binding
CORE_REP|Org4_Gene812_	WP_004387798.1beta-glucosidase BglX	765	20	0	99.9	IPR001764 (PRINTS); IPR026891 (PFAM); IPR001764 (PFAM); IPR036881 (G3DSA:3.40.50.GENE3D); IPR036962 (G3DSA:3.20.20.GENE3D); IPR002772 (PFAM); IPR013783 (G3DSA:2.60.40.GENE3D); PTHR30620:SF75 (PANTHER); PTHR30620 (PANTHER); IPR017853 (SUPERFAMILY); IPR036881 (SUPERFAMILY)	F:GO:0004553; P:GO:0005975	F:hydrolase activity, hydrolyzing O-glycosyl compounds; P:carbohydrate metabolic process		2	F:GO:0004553; P:GO:0005975	F:hydrolase activity, hydrolyzing O-glycosyl compounds; P:carbohydrate metabolic process
CORE_REP|Org2_Gene1728_	WP_097649037.1ComEC family protein	752	20	0	99.34	IPR004477 (PFAM); IPR001279 (PFAM); IPR004477 (TIGRFAM); IPR004797 (TIGRFAM); IPR025405 (PFAM); IPR036866 (G3DSA:3.60.15.GENE3D); PTHR30619 (PANTHER); PTHR30619:SF1 (PANTHER); IPR035681 (CDD); IPR036866 (SUPERFAMILY)	C:GO:0016021; P:GO:0030420	C:integral component of membrane; P:establishment of competence for transformation		2	C:GO:0016021; P:GO:0030420	C:integral component of membrane; P:establishment of competence for transformation
CORE_REP|Org5_Gene606_	WP_004385628.1FAD-dependent oxidoreductase	752	20	0	99.56	IPR036188 (G3DSA:3.50.50.GENE3D); IPR039649 (PFAM); IPR039650 (PANTHER); IPR036188 (SUPERFAMILY)	no GO terms	no GO terms
CORE_REP|Org3_Gene2755_	WP_038880857.1catalase HPII	751	20	0	99.93	IPR018028 (PRINTS); IPR037060 (G3DSA:2.40.180.GENE3D); G3DSA:1.20.1370.20 (GENE3D); IPR010582 (PFAM); IPR029062 (G3DSA:3.40.50.GENE3D); IPR011614 (PFAM); IPR024712 (PIRSF); mobidb-lite (MOBIDB_LITE); mobidb-lite (MOBIDB_LITE); mobidb-lite (MOBIDB_LITE); mobidb-lite (MOBIDB_LITE); IPR024712 (PANTHER); PTHR42821:SF1 (PANTHER); IPR018028 (PROSITE_PROFILES); cd08155 (CDD); cd03132 (CDD); IPR029062 (S…	F:GO:0004096; P:GO:0006979; F:GO:0020037; P:GO:0055114	F:catalase activity; P:response to oxidative stress; F:heme binding; P:oxidation-reduction process		4	F:GO:0004096; P:GO:0006979; F:GO:0020037; P:GO:0055114	F:catalase activity; P:response to oxidative stress; F:heme binding; P:oxidation-reduction process
CORE_REP|Org2_Gene4000_	WP_105605292.1EAL domain-containing protein	747	20	0	99.71	IPR035919 (G3DSA:3.20.20.GENE3D); IPR001633 (PFAM); IPR007895 (PFAM); PTHR33121 (PANTHER); PTHR33121:SF26 (PANTHER); IPR001633 (PROSITE_PROFILES); IPR001633 (CDD); IPR035919 (SUPERFAMILY)	no GO terms	no GO terms
CORE_REP|Org2_Gene1137_	WP_097649455.1glycoside hydrolase family 65 protein	747	20	0	98.49	IPR005194 (PFAM); IPR012341 (G3DSA:1.50.10.GENE3D); IPR017045 (PIRSF); G3DSA:2.60.420.10 (GENE3D); IPR005195 (PFAM); IPR037018 (G3DSA:2.70.98.GENE3D); IPR005196 (PFAM); PTHR11051 (PANTHER); IPR008928 (SUPERFAMILY); IPR011013 (SUPERFAMILY)	F:GO:0003824; P:GO:0005975; F:GO:0030246	F:catalytic activity; P:carbohydrate metabolic process; F:carbohydrate binding		3	F:GO:0003824; P:GO:0005975; F:GO:0030246	F:catalytic activity; P:carbohydrate metabolic process; F:carbohydrate binding
CORE_REP|Org3_Gene3275_	WP_097570975.1xanthine dehydrogenase family protein molybdopterin-binding subunit	732	20	0	99.74	G3DSA:3.30.365.10 (GENE3D); G3DSA:3.90.1170.50 (GENE3D); G3DSA:3.30.365.10 (GENE3D); IPR000674 (PFAM); IPR008274 (PFAM); G3DSA:3.30.365.20 (GENE3D); mobidb-lite (MOBIDB_LITE); PTHR11908:SF123 (PANTHER); PTHR11908 (PANTHER); IPR037165 (SUPERFAMILY); IPR036856 (SUPERFAMILY)	F:GO:0016491; P:GO:0055114	F:oxidoreductase activity; P:oxidation-reduction process		2	F:GO:0016491; P:GO:0055114	F:oxidoreductase activity; P:oxidation-reduction process
CORE_REP|Org6_Gene3477_	ALB50614.1virulence factor	732	20	0	99.57	IPR017030 (PIRSF); IPR017030 (PFAM)	no GO terms	no GO terms
CORE_REP|Org1_Gene2577_	WP_012125352.1ornithine decarboxylase SpeF	731	20	0	99.38	IPR005308 (PFAM); IPR000310 (PFAM); IPR008286 (PFAM); IPR011193 (PIRSF); IPR027464 (G3DSA:3.40.50.GENE3D); G3DSA:3.90.100.10 (GENE3D); IPR015421 (G3DSA:3.40.640.GENE3D); IPR027568 (TIGRFAM); IPR015422 (G3DSA:3.90.1150.GENE3D); PTHR45229:SF1 (PANTHER); PTHR45229 (PANTHER); IPR000310 (CDD); IPR015424 (SUPERFAMILY); IPR011006 (SUPERFAMILY); IPR036633 (SUPERFAMILY)	F:GO:0003824; F:GO:0004586; C:GO:0005737; P:GO:0006520; F:GO:0016831	F:catalytic activity; F:ornithine decarboxylase activity; C:cytoplasm; P:cellular amino acid metabolic process; F:carboxy-lyase activity		3	F:GO:0004586; C:GO:0005737; P:GO:0006520	F:ornithine decarboxylase activity; C:cytoplasm; P:cellular amino acid metabolic process
CORE_REP|Org2_Gene3856_	WP_105605461.1ferrichrome porin FhuA	730	20	0	99.78	IPR000531 (PFAM); IPR037066 (G3DSA:2.170.130.GENE3D); IPR010105 (TIGRFAM); IPR012910 (PFAM); IPR036942 (G3DSA:2.40.170.GENE3D); PTHR32552:SF64 (PANTHER); IPR039423 (PANTHER); cd01347 (CDD); SSF56935 (SUPERFAMILY)	F:GO:0005506; P:GO:0015891; F:GO:0038023	F:iron ion binding; P:siderophore transport; F:signaling receptor activity		3	F:GO:0005506; P:GO:0015891; F:GO:0038023	F:iron ion binding; P:siderophore transport; F:signaling receptor activity
CORE_REP|Org1_Gene2699_	ABU78008.1hypothetical protein ESA_02777	730	20	0	99.7	IPR011990 (G3DSA:1.25.40.GENE3D)	F:GO:0005515	F:protein binding		1	F:GO:0005515	F:protein binding
CORE_REP|Org5_Gene595_	WP_004385616.1catalase/peroxidase HPI	726	20	0	99.89	IPR002016 (PRINTS); IPR000763 (PRINTS); G3DSA:1.10.520.10 (GENE3D); G3DSA:1.10.420.20 (GENE3D); IPR000763 (TIGRFAM); G3DSA:1.10.420.10 (GENE3D); IPR002016 (PFAM); G3DSA:1.10.520.10 (GENE3D); mobidb-lite (MOBIDB_LITE); PTHR30555:SF0 (PANTHER); IPR000763 (PANTHER); IPR000763 (HAMAP); IPR002016 (PROSITE_PROFILES); IPR002016 (PROSITE_PROFILES); cd08200 (CDD); IPR010255 (SUPERFAMILY); IPR010255 (SUPER…	F:GO:0004096; F:GO:0004601; P:GO:0006979; F:GO:0020037; P:GO:0055114	F:catalase activity; F:peroxidase activity; P:response to oxidative stress; F:heme binding; P:oxidation-reduction process		4	F:GO:0004096; P:GO:0006979; F:GO:0020037; P:GO:0055114	F:catalase activity; P:response to oxidative stress; F:heme binding; P:oxidation-reduction process
CORE_REP|Org5_Gene1499_	WP_004387040.1fatty acid oxidation complex subunit alpha FadJ	717	20	0	99.53	G3DSA:3.90.226.10 (GENE3D); IPR006176 (PFAM); G3DSA:1.10.1040.50 (GENE3D); G3DSA:3.40.50.720 (GENE3D); IPR012802 (TIGRFAM); IPR006108 (PFAM); IPR001753 (PFAM); PTHR43612 (PANTHER); PTHR43612:SF4 (PANTHER); IPR012802 (HAMAP); cd06558 (CDD); IPR029045 (SUPERFAMILY); IPR036291 (SUPERFAMILY); IPR008927 (SUPERFAMILY); IPR008927 (SUPERFAMILY)	F:GO:0003824; F:GO:0003857; F:GO:0004300; P:GO:0006631; P:GO:0006635; F:GO:0008692; F:GO:0016491; F:GO:0051287; P:GO:0055114	F:catalytic activity; F:3-hydroxyacyl-CoA dehydrogenase activity; F:enoyl-CoA hydratase activity; P:fatty acid metabolic process; P:fatty acid beta-oxidation; F:3-hydroxybutyryl-CoA epimerase activity; F:oxidoreductase activity; F:NAD binding; P:oxidation-reduction process		5	F:GO:0003857; F:GO:0004300; P:GO:0006635; F:GO:0008692; F:GO:0051287	F:3-hydroxyacyl-CoA dehydrogenase activity; F:enoyl-CoA hydratase activity; P:fatty acid beta-oxidation; F:3-hydroxybutyryl-CoA epimerase activity; F:NAD binding
CORE_REP|Org5_Gene3176_	WP_014728067.1carbon starvation protein A	717	20	0	99.97	IPR003706 (PFAM); IPR025299 (PFAM); PTHR30252 (PANTHER); PTHR30252:SF3 (PANTHER)	P:GO:0009267; C:GO:0016020	P:cellular response to starvation; C:membrane		2	P:GO:0009267; C:GO:0016020	P:cellular response to starvation; C:membrane
CORE_REP|Org5_Gene3828_	WP_105540743.1class 1b ribonucleoside-diphosphate reductase subunit alpha	716	20	0	99.85	IPR000788 (PRINTS); G3DSA:1.10.1650.20 (GENE3D); IPR026459 (TIGRFAM); IPR013554 (PFAM); IPR013509 (PFAM); G3DSA:3.20.70.20 (GENE3D); IPR000788 (PFAM); IPR013346 (TIGRFAM); PTHR11573:SF19 (PANTHER); IPR039718 (PANTHER); cd01679 (CDD); IPR008926 (SUPERFAMILY); SSF51998 (SUPERFAMILY)	F:GO:0004748; F:GO:0005524; P:GO:0006260; P:GO:0055114	F:ribonucleoside-diphosphate reductase activity, thioredoxin disulfide as acceptor; F:ATP binding; P:DNA replication; P:oxidation-reduction process		4	F:GO:0004748; F:GO:0005524; P:GO:0006260; P:GO:0055114	F:ribonucleoside-diphosphate reductase activity, thioredoxin disulfide as acceptor; F:ATP binding; P:DNA replication; P:oxidation-reduction process
CORE_REP|Org4_Gene2989_	WP_014729251.1filamentous hemagglutinin N-terminal domain-containing protein	714	20	0	99.82	IPR008619 (PFAM); IPR010069 (TIGRFAM); IPR008638 (TIGRFAM); IPR008638 (PFAM); IPR012334 (G3DSA:2.160.20.GENE3D); IPR011050 (SUPERFAMILY)	no GO terms	no GO terms
CORE_REP|Org3_Gene3767_	WP_105624327.1anaerobic ribonucleoside-triphosphate reductase	711	20	0	99.82	IPR012833 (TIGRFAM); IPR005144 (PFAM); IPR012833 (PFAM); G3DSA:3.20.70.20 (GENE3D); PTHR21075 (PANTHER); IPR005144 (PROSITE_PROFILES); IPR001150 (PROSITE_PROFILES); IPR012833 (CDD); SSF51998 (SUPERFAMILY)	F:GO:0003824; P:GO:0006260; F:GO:0008998; F:GO:0016491; P:GO:0055114	F:catalytic activity; P:DNA replication; F:ribonucleoside-triphosphate reductase activity; F:oxidoreductase activity; P:oxidation-reduction process		3	P:GO:0006260; F:GO:0008998; P:GO:0055114	P:DNA replication; F:ribonucleoside-triphosphate reductase activity; P:oxidation-reduction process
CORE_REP|Org5_Gene2422_	WP_004388461.1TonB-dependent receptor	705	20	0	99.48	IPR012910 (PFAM); IPR037066 (G3DSA:2.170.130.GENE3D); IPR036942 (G3DSA:2.40.170.GENE3D); IPR000531 (PFAM); mobidb-lite (MOBIDB_LITE); mobidb-lite (MOBIDB_LITE); PTHR32552:SF69 (PANTHER); IPR039423 (PANTHER); cd01347 (CDD); SSF56935 (SUPERFAMILY)	no GO terms	no GO terms
CORE_REP|Org5_Gene1826_	WP_085045363.1YjbH domain-containing protein	698	20	0	99.93	IPR010344 (PFAM); PS51257 (PROSITE_PROFILES)	no GO terms	no GO terms
CORE_REP|Org5_Gene1953_	WP_004387716.1ATP-dependent DNA helicase RecG	693	20	0	99.62	G3DSA:3.40.50.300 (GENE3D); IPR001650 (PFAM); IPR033454 (PFAM); IPR011545 (PFAM); G3DSA:2.40.50.140 (GENE3D); IPR004609 (TIGRFAM); G3DSA:3.40.50.300 (GENE3D); PTHR24031:SF249 (PANTHER); PTHR24031 (PANTHER); IPR014001 (PROSITE_PROFILES); IPR001650 (PROSITE_PROFILES); cd04488 (CDD); cd00046 (CDD); IPR001650 (CDD); IPR027417 (SUPERFAMILY); IPR027417 (SUPERFAMILY); IPR012340 (SUPERFAMILY)	F:GO:0003676; F:GO:0004003; F:GO:0005524; P:GO:0006281; P:GO:0006310	F:nucleic acid binding; F:ATP-dependent DNA helicase activity; F:ATP binding; P:DNA repair; P:DNA recombination		5	F:GO:0003676; F:GO:0004003; F:GO:0005524; P:GO:0006281; P:GO:0006310	F:nucleic acid binding; F:ATP-dependent DNA helicase activity; F:ATP binding; P:DNA repair; P:DNA recombination
CORE_REP|Org4_Gene2812_	WP_014729051.1formate hydrogenlyase transcriptional activator FlhA	691	20	0	99.79	IPR029016 (G3DSA:3.30.450.GENE3D); G3DSA:3.40.50.300 (GENE3D); IPR003018 (PFAM); G3DSA:1.10.10.60 (GENE3D); IPR002078 (PFAM); G3DSA:1.10.8.60 (GENE3D); IPR029016 (G3DSA:3.30.450.GENE3D); PTHR32071:SF56 (PANTHER); PTHR32071 (PANTHER); IPR002078 (PROSITE_PROFILES); cd00009 (CDD); SSF55781 (SUPERFAMILY); IPR009057 (SUPERFAMILY); IPR027417 (SUPERFAMILY); SSF55781 (SUPERFAMILY)	F:GO:0003677; F:GO:0005515; F:GO:0005524; P:GO:0006355; F:GO:0008134	F:DNA binding; F:protein binding; F:ATP binding; P:regulation of transcription, DNA-templated; F:transcription factor binding		4	F:GO:0003677; F:GO:0005524; P:GO:0006355; F:GO:0008134	F:DNA binding; F:ATP binding; P:regulation of transcription, DNA-templated; F:transcription factor binding
CORE_REP|Org6_Gene1236_	CCK02990.1Protease II	687	20	0	99.89	IPR002470 (PRINTS); G3DSA:2.130.10.120 (GENE3D); IPR029058 (G3DSA:3.40.50.GENE3D); IPR023302 (PFAM); IPR001375 (PFAM); PTHR11757 (PANTHER); PTHR11757:SF3 (PANTHER); SSF50993 (SUPERFAMILY); IPR029058 (SUPERFAMILY)	F:GO:0004252; P:GO:0006508; F:GO:0008236; F:GO:0070008	F:serine-type endopeptidase activity; P:proteolysis; F:serine-type peptidase activity; F:serine-type exopeptidase activity		3	F:GO:0004252; P:GO:0006508; F:GO:0070008	F:serine-type endopeptidase activity; P:proteolysis; F:serine-type exopeptidase activity
CORE_REP|Org4_Gene3419_	WP_014729745.1penicillin-binding protein activator	686	20	0	99.39	IPR011990 (G3DSA:1.25.40.GENE3D); IPR007443 (PFAM); G3DSA:1.25.40.650 (GENE3D); G3DSA:3.40.50.2300 (GENE3D); mobidb-lite (MOBIDB_LITE); mobidb-lite (MOBIDB_LITE); IPR007443 (PANTHER); PS51257 (PROSITE_PROFILES); IPR007443 (HAMAP); cd06339 (CDD); IPR028082 (SUPERFAMILY)	F:GO:0005515	F:protein binding		1	F:GO:0005515	F:protein binding
CORE_REP|Org1_Gene728_	WP_007900053.1polyphosphate kinase 1	686	20	0	99.83	IPR024953 (PFAM); IPR003414 (TIGRFAM); G3DSA:3.30.870.10 (GENE3D); G3DSA:1.20.58.310 (GENE3D); IPR003414 (PIRSF); G3DSA:3.30.870.10 (GENE3D); IPR025200 (PFAM); IPR025198 (PFAM); IPR036830 (G3DSA:3.30.1840.GENE3D); IPR003414 (PANTHER); IPR003414 (HAMAP); IPR001736 (PROSITE_PROFILES); cd09167 (CDD); SSF56024 (SUPERFAMILY); SSF143724 (SUPERFAMILY); SSF56024 (SUPERFAMILY); IPR036832 (SUPERFAMILY)	F:GO:0003824; P:GO:0006799; F:GO:0008976; C:GO:0009358	F:catalytic activity; P:polyphosphate biosynthetic process; F:polyphosphate kinase activity; C:polyphosphate kinase complex		3	P:GO:0006799; F:GO:0008976; C:GO:0009358	P:polyphosphate biosynthetic process; F:polyphosphate kinase activity; C:polyphosphate kinase complex
CORE_REP|Org4_Gene3352_	AFK00962.1beta-galactosidase GalO	686	20	0	99.77	G3DSA:3.20.20.80 (GENE3D); IPR003476 (PIRSF); IPR013738 (PFAM); IPR029062 (G3DSA:3.40.50.GENE3D); IPR013739 (PFAM); IPR013529 (PFAM); IPR013780 (G3DSA:2.60.40.GENE3D); PTHR36447:SF1 (PANTHER); IPR003476 (PANTHER); cd03143 (CDD); IPR029062 (SUPERFAMILY); SSF51011 (SUPERFAMILY); IPR017853 (SUPERFAMILY)	F:GO:0004565; P:GO:0005975; P:GO:0006012; C:GO:0009341	F:beta-galactosidase activity; P:carbohydrate metabolic process; P:galactose metabolic process; C:beta-galactosidase complex		3	F:GO:0004565; P:GO:0006012; C:GO:0009341	F:beta-galactosidase activity; P:galactose metabolic process; C:beta-galactosidase complex
CORE_REP|Org5_Gene3217_	WP_015386344.1HAMP domain-containing protein	682	20	0	99.62	IPR004090 (PRINTS); G3DSA:1.10.287.950 (GENE3D); IPR003660 (PFAM); IPR004089 (PFAM); PTHR43531:SF5 (PANTHER); PTHR43531 (PANTHER); IPR003660 (PROSITE_PROFILES); IPR004089 (PROSITE_PROFILES); IPR032255 (PROSITE_PROFILES); cd11386 (CDD); IPR003660 (CDD); SSF58104 (SUPERFAMILY)	F:GO:0004888; P:GO:0006935; P:GO:0007165; C:GO:0016020; C:GO:0016021	F:transmembrane signaling receptor activity; P:chemotaxis; P:signal transduction; C:membrane; C:integral component of membrane		4	F:GO:0004888; P:GO:0006935; P:GO:0007165; C:GO:0016021	F:transmembrane signaling receptor activity; P:chemotaxis; P:signal transduction; C:integral component of membrane
CORE_REP|Org5_Gene888_	WP_004386099.1FUSC family protein	677	20	0	99.71	IPR006726 (PFAM); PTHR30509 (PANTHER); PTHR30509:SF12 (PANTHER)	C:GO:0005886; F:GO:0022857; P:GO:0055085	C:plasma membrane; F:transmembrane transporter activity; P:transmembrane transport		3	C:GO:0005886; F:GO:0022857; P:GO:0055085	C:plasma membrane; F:transmembrane transporter activity; P:transmembrane transport
CORE_REP|Org4_Gene2204_	WP_014728319.1tRNA(Met) cytidine acetyltransferase	675	20	0	99.57	IPR013562 (PFAM); G3DSA:3.40.50.11040 (GENE3D); IPR000182 (PFAM); IPR038321 (G3DSA:1.20.120.GENE3D); G3DSA:3.40.50.12320 (GENE3D); IPR033442 (PFAM); G3DSA:3.40.630.30 (GENE3D); IPR007807 (PFAM); IPR032672 (PANTHER); IPR024914 (PTHR10925:PANTHER); IPR024914 (HAMAP); IPR000182 (PROSITE_PROFILES); cd04301 (CDD); IPR016181 (SUPERFAMILY); IPR027417 (SUPERFAMILY)	F:GO:0000049; P:GO:0002101; F:GO:0008080; P:GO:0051391; F:GO:0051392	F:tRNA binding; P:tRNA wobble cytosine modification; F:N-acetyltransferase activity; P:tRNA acetylation; F:tRNA N-acetyltransferase activity		4	F:GO:0000049; P:GO:0002101; P:GO:0051391; F:GO:0051392	F:tRNA binding; P:tRNA wobble cytosine modification; P:tRNA acetylation; F:tRNA N-acetyltransferase activity
CORE_REP|Org5_Gene1587_	WP_004387182.1PTS N-acetylglucosamine transporter subunit IIABC	674	20	0	99.74	IPR001127 (TIGRFAM); IPR010974 (TIGRFAM); IPR011055 (G3DSA:2.70.70.GENE3D); IPR001127 (PFAM); IPR003352 (PFAM); IPR036878 (G3DSA:3.30.1360.GENE3D); IPR001996 (TIGRFAM); IPR018113 (PFAM); PTHR30009:SF4 (PANTHER); PTHR30009 (PANTHER); IPR001996 (PROSITE_PROFILES); IPR001127 (PROSITE_PROFILES); IPR013013 (PROSITE_PROFILES); cd00210 (CDD); IPR018113 (CDD); IPR011055 (SUPERFAMILY); IPR036878 (SUPERFAM…	F:GO:0008982; P:GO:0009401; F:GO:0015572; C:GO:0016020; C:GO:0016021; C:GO:0019866	F:protein-N(PI)-phosphohistidine-sugar phosphotransferase activity; P:phosphoenolpyruvate-dependent sugar phosphotransferase system; F:N-acetylglucosamine transmembrane transporter activity; C:membrane; C:integral component of membrane; C:organelle inner membrane		5	F:GO:0008982; P:GO:0009401; F:GO:0015572; C:GO:0016021; C:GO:0019866	F:protein-N(PI)-phosphohistidine-sugar phosphotransferase activity; P:phosphoenolpyruvate-dependent sugar phosphotransferase system; F:N-acetylglucosamine transmembrane transporter activity; C:integral component of membrane; C:organelle inner membrane
CORE_REP|Org5_Gene709_	WP_094301090.1NADPH-dependent 2,4-dienoyl-CoA reductase	672	20	0	99.66	PR00411 (PRINTS); PR00368 (PRINTS); IPR036188 (G3DSA:3.50.50.GENE3D); IPR001155 (PFAM); IPR023753 (PFAM); IPR013785 (G3DSA:3.20.20.GENE3D); G3DSA:3.40.50.720 (GENE3D); PTHR42917 (PANTHER); PTHR42917:SF2 (PANTHER); cd02930 (CDD); SSF51395 (SUPERFAMILY); IPR036188 (SUPERFAMILY); SSF51971 (SUPERFAMILY)	F:GO:0003824; F:GO:0010181; F:GO:0016491; P:GO:0055114	F:catalytic activity; F:FMN binding; F:oxidoreductase activity; P:oxidation-reduction process		3	F:GO:0010181; F:GO:0016491; P:GO:0055114	F:FMN binding; F:oxidoreductase activity; P:oxidation-reduction process
CORE_REP|Org4_Gene2566_	WP_014728756.1cyclic di-GMP phosphodiesterase	664	20	0	99.87	IPR000014 (TIGRFAM); IPR000160 (PFAM); IPR000014 (PFAM); G3DSA:3.30.450.20 (GENE3D); G3DSA:3.30.70.270 (GENE3D); IPR000160 (TIGRFAM); IPR001633 (PFAM); IPR035919 (G3DSA:3.20.20.GENE3D); PTHR44757:SF1 (PANTHER); PTHR44757 (PANTHER); IPR001633 (PROSITE_PROFILES); IPR000160 (PROSITE_PROFILES); IPR000014 (PROSITE_PROFILES); IPR000160 (CDD); IPR000014 (CDD); IPR001633 (CDD); IPR035965 (SUPERFAMILY); I…	no GO terms	no GO terms
CORE_REP|Org6_Gene1481_	WP_004387059.1PhoX family phosphatase	659	20	0	99.83	IPR008557 (PFAM); IPR019546 (TIGRFAM); mobidb-lite (MOBIDB_LITE); PTHR35399 (PANTHER); PTHR35399:SF2 (PANTHER); IPR006311 (PROSITE_PROFILES); SSF63829 (SUPERFAMILY)	no GO terms	no GO terms
CORE_REP|Org2_Gene1285_	WP_105605376.1autotransporter domain-containing protein	659	20	0	99.78	IPR017186 (PIRSF); IPR001087 (PFAM); IPR036709 (G3DSA:2.40.128.GENE3D); IPR005546 (PFAM); IPR036514 (G3DSA:3.40.50.GENE3D); PTHR22835 (PANTHER); PTHR22835:SF453 (PANTHER); IPR005546 (PROSITE_PROFILES); cd01847 (CDD); SSF52266 (SUPERFAMILY); IPR036709 (SUPERFAMILY)	F:GO:0016788	F:hydrolase activity, acting on ester bonds		1	F:GO:0016788	F:hydrolase activity, acting on ester bonds
CORE_REP|Org5_Gene614_	WP_004385640.1biosynthetic arginine decarboxylase	658	20	0	99.69	IPR000183 (PRINTS); IPR002985 (PRINTS); IPR009006 (G3DSA:2.40.37.GENE3D); IPR002985 (TIGRFAM); IPR022644 (PFAM); IPR002985 (PIRSF); IPR029066 (G3DSA:3.20.20.GENE3D); G3DSA:1.20.58.930 (GENE3D); IPR002985 (PANTHER); IPR002985 (HAMAP); IPR002985 (CDD); IPR009006 (SUPERFAMILY); IPR029066 (SUPERFAMILY)	F:GO:0003824; P:GO:0006527; P:GO:0008295; F:GO:0008792	F:catalytic activity; P:arginine catabolic process; P:spermidine biosynthetic process; F:arginine decarboxylase activity		3	P:GO:0006527; P:GO:0008295; F:GO:0008792	P:arginine catabolic process; P:spermidine biosynthetic process; F:arginine decarboxylase activity
CORE_REP|Org1_Gene3529_	AFK01151.1p-hydroxybenzoic acid efflux subunit AaeB	657	20	0	99.94	IPR006726 (PFAM); IPR023706 (PTHR30509:PANTHER); PTHR30509 (PANTHER); IPR023706 (HAMAP)	C:GO:0005886; F:GO:0022857; P:GO:0046942; P:GO:0055085	C:plasma membrane; F:transmembrane transporter activity; P:carboxylic acid transport; P:transmembrane transport		4	C:GO:0005886; F:GO:0022857; P:GO:0046942; P:GO:0055085	C:plasma membrane; F:transmembrane transporter activity; P:carboxylic acid transport; P:transmembrane transport
CORE_REP|Org4_Gene2251_	WP_014728369.1heme lyase CcmF/NrfE family subunit	649	20	0	99.16	IPR003568 (PRINTS); IPR003567 (PRINTS); IPR002541 (PFAM); IPR032523 (PFAM); IPR003568 (TIGRFAM); PTHR43653 (PANTHER)	F:GO:0015232; P:GO:0015886; C:GO:0016020; P:GO:0017004; F:GO:0020037	F:heme transporter activity; P:heme transport; C:membrane; P:cytochrome complex assembly; F:heme binding		5	F:GO:0015232; P:GO:0015886; C:GO:0016020; P:GO:0017004; F:GO:0020037	F:heme transporter activity; P:heme transport; C:membrane; P:cytochrome complex assembly; F:heme binding
CORE_REP|Org6_Gene1805_	WP_004387559.1bifunctional 2',3'-cyclic-nucleotide 2'-phosphodiesterase/3'-nucleotidase	647	20	0	99.67	IPR006179 (PRINTS); IPR029052 (G3DSA:3.60.21.GENE3D); IPR004843 (PFAM); IPR006294 (TIGRFAM); IPR036907 (G3DSA:3.90.780.GENE3D); IPR008334 (PFAM); PTHR11575:SF6 (PANTHER); IPR006179 (PANTHER); cd07410 (CDD); IPR036907 (SUPERFAMILY); SSF56300 (SUPERFAMILY)	F:GO:0008663; P:GO:0009117; P:GO:0009166; F:GO:0016787	F:2',3'-cyclic-nucleotide 2'-phosphodiesterase activity; P:nucleotide metabolic process; P:nucleotide catabolic process; F:hydrolase activity		2	F:GO:0008663; P:GO:0009166	F:2',3'-cyclic-nucleotide 2'-phosphodiesterase activity; P:nucleotide catabolic process
CORE_REP|Org1_Gene1428_	STD08672.1Periplasmic trehalase precursor	644	20	0	99.45	IPR001661 (PRINTS); IPR001661 (PFAM); IPR012341 (G3DSA:1.50.10.GENE3D); mobidb-lite (MOBIDB_LITE); mobidb-lite (MOBIDB_LITE); PTHR23403:SF13 (PANTHER); IPR001661 (PANTHER); IPR023720 (HAMAP); IPR008928 (SUPERFAMILY)	F:GO:0003824; F:GO:0004555; P:GO:0005991; P:GO:0005993; C:GO:0042597; P:GO:0071474	F:catalytic activity; F:alpha,alpha-trehalase activity; P:trehalose metabolic process; P:trehalose catabolic process; C:periplasmic space; P:cellular hyperosmotic response		4	F:GO:0004555; P:GO:0005993; C:GO:0042597; P:GO:0071474	F:alpha,alpha-trehalase activity; P:trehalose catabolic process; C:periplasmic space; P:cellular hyperosmotic response
CORE_REP|Org1_Gene3805_	WP_012126151.1type VI secretion system-associated FHA domain protein TagH	643	20	0	99.6	IPR017735 (TIGRFAM); G3DSA:2.60.200.20 (GENE3D); IPR000253 (PFAM); mobidb-lite (MOBIDB_LITE); mobidb-lite (MOBIDB_LITE); mobidb-lite (MOBIDB_LITE); mobidb-lite (MOBIDB_LITE); mobidb-lite (MOBIDB_LITE); mobidb-lite (MOBIDB_LITE); mobidb-lite (MOBIDB_LITE); IPR000253 (CDD); IPR008984 (SUPERFAMILY)	F:GO:0005515	F:protein binding		1	F:GO:0005515	F:protein binding
CORE_REP|Org6_Gene1495_	WP_004387090.1MULTISPECIES: threonine--tRNA ligase	642	20	0	99.77	IPR002320 (PRINTS); IPR012675 (G3DSA:3.10.20.GENE3D); G3DSA:3.30.980.10 (GENE3D); IPR036621 (G3DSA:3.40.50.GENE3D); IPR002314 (PFAM); G3DSA:3.30.54.20 (GENE3D); IPR002320 (TIGRFAM); IPR012947 (PFAM); IPR004095 (PFAM); G3DSA:3.30.930.10 (GENE3D); IPR004154 (PFAM); IPR002320 (PANTHER); PTHR11451:SF31 (PANTHER); IPR002320 (HAMAP); IPR006195 (PROSITE_PROFILES); cd01667 (CDD); cd00860 (CDD); IPR033728…	F:GO:0000166; F:GO:0004812; F:GO:0004829; F:GO:0005524; C:GO:0005737; P:GO:0006418; P:GO:0006435; P:GO:0043039	F:nucleotide binding; F:aminoacyl-tRNA ligase activity; F:threonine-tRNA ligase activity; F:ATP binding; C:cytoplasm; P:tRNA aminoacylation for protein translation; P:threonyl-tRNA aminoacylation; P:tRNA aminoacylation		4	F:GO:0004829; F:GO:0005524; C:GO:0005737; P:GO:0006435	F:threonine-tRNA ligase activity; F:ATP binding; C:cytoplasm; P:threonyl-tRNA aminoacylation
CORE_REP|Org1_Gene2548_	WP_041460570.1PTS 2-O-a-mannosyl-D-glycerate transporter subunit IIABC	642	20	0	98.82	IPR003501 (PFAM); IPR004715 (TIGRFAM); IPR003353 (TIGRFAM); IPR002178 (PFAM); IPR016152 (G3DSA:3.40.930.GENE3D); G3DSA:3.40.50.2300 (GENE3D); IPR006327 (TIGRFAM); PTHR30505 (PANTHER); PTHR30505:SF5 (PANTHER); IPR002178 (PROSITE_PROFILES); IPR013011 (PROSITE_PROFILES); IPR013014 (PROSITE_PROFILES); IPR003353 (CDD); cd00211 (CDD); IPR016152 (SUPERFAMILY); IPR036095 (SUPERFAMILY)	F:GO:0005351; F:GO:0008982; P:GO:0009401; C:GO:0016021; F:GO:0022877	F:carbohydrate:proton symporter activity; F:protein-N(PI)-phosphohistidine-sugar phosphotransferase activity; P:phosphoenolpyruvate-dependent sugar phosphotransferase system; C:integral component of membrane; F:protein-N(PI)-phosphohistidine-fructose phosphotransferase system transporter activity		4	F:GO:0005351; P:GO:0009401; C:GO:0016021; F:GO:0022877	F:carbohydrate:proton symporter activity; P:phosphoenolpyruvate-dependent sugar phosphotransferase system; C:integral component of membrane; F:protein-N(PI)-phosphohistidine-fructose phosphotransferase system transporter activity
CORE_REP|Org3_Gene538_	WP_097570875.1PTS mannitol transporter subunit IICBA	639	20	0	99.77	IPR004718 (TIGRFAM); IPR003352 (PFAM); IPR016152 (G3DSA:3.40.930.GENE3D); IPR003501 (PFAM); G3DSA:3.40.50.2300 (GENE3D); IPR002178 (PFAM); PTHR30181:SF2 (PANTHER); PTHR30181 (PANTHER); IPR013014 (PROSITE_PROFILES); IPR013011 (PROSITE_PROFILES); IPR002178 (PROSITE_PROFILES); IPR029503 (CDD); cd00211 (CDD); IPR036095 (SUPERFAMILY); IPR016152 (SUPERFAMILY)	F:GO:0008982; P:GO:0009401; C:GO:0016020; C:GO:0016021; F:GO:0022872	F:protein-N(PI)-phosphohistidine-sugar phosphotransferase activity; P:phosphoenolpyruvate-dependent sugar phosphotransferase system; C:membrane; C:integral component of membrane; F:protein-N(PI)-phosphohistidine-mannitol phosphotransferase system transmembrane transporter activity		3	P:GO:0009401; C:GO:0016021; F:GO:0022872	P:phosphoenolpyruvate-dependent sugar phosphotransferase system; C:integral component of membrane; F:protein-N(PI)-phosphohistidine-mannitol phosphotransferase system transmembrane transporter activity
CORE_REP|Org6_Gene348_	WP_004385269.1PRD domain-containing protein	636	20	0	99.78	IPR002178 (PFAM); IPR007737 (PFAM); G3DSA:3.40.50.2300 (GENE3D); IPR036388 (G3DSA:1.10.10.GENE3D); IPR011608 (PFAM); G3DSA:1.10.1790.10 (GENE3D); IPR013196 (PFAM); IPR016152 (G3DSA:3.40.930.GENE3D); PTHR30185 (PANTHER); PTHR30185:SF5 (PANTHER); IPR002178 (PROSITE_PROFILES); IPR013011 (PROSITE_PROFILES); IPR011608 (PROSITE_PROFILES); cd05568 (CDD); cd00211 (CDD); IPR036634 (SUPERFAMILY); IPR036095…	P:GO:0006355; F:GO:0008982; P:GO:0009401	P:regulation of transcription, DNA-templated; F:protein-N(PI)-phosphohistidine-sugar phosphotransferase activity; P:phosphoenolpyruvate-dependent sugar phosphotransferase system		3	P:GO:0006355; F:GO:0008982; P:GO:0009401	P:regulation of transcription, DNA-templated; F:protein-N(PI)-phosphohistidine-sugar phosphotransferase activity; P:phosphoenolpyruvate-dependent sugar phosphotransferase system
CORE_REP|Org6_Gene148_	WP_004384976.1ATP-dependent DNA helicase	636	20	0	99.79	G3DSA:3.40.50.300 (GENE3D); IPR006555 (PFAM); G3DSA:3.40.50.300 (GENE3D); IPR010614 (PFAM); PTHR11472:SF56 (PANTHER); PTHR11472 (PANTHER); IPR014013 (PROSITE_PROFILES); IPR027417 (SUPERFAMILY); IPR027417 (SUPERFAMILY)	F:GO:0003676; F:GO:0003677; F:GO:0004003; F:GO:0005524; P:GO:0006139; F:GO:0008026; F:GO:0016818	F:nucleic acid binding; F:DNA binding; F:ATP-dependent DNA helicase activity; F:ATP binding; P:nucleobase-containing compound metabolic process; F:ATP-dependent helicase activity; F:hydrolase activity, acting on acid anhydrides, in phosphorus-containing anhydrides		4	F:GO:0003677; F:GO:0004003; F:GO:0005524; P:GO:0006139	F:DNA binding; F:ATP-dependent DNA helicase activity; F:ATP binding; P:nucleobase-containing compound metabolic process
CORE_REP|Org6_Gene2166_	WP_004388103.1MULTISPECIES: phosphomethylpyrimidine synthase ThiC	633	20	0	99.85	IPR025747 (PFAM); IPR002817 (PFAM); IPR038521 (G3DSA:3.20.20.GENE3D); IPR002817 (TIGRFAM); IPR002817 (mobidb-MOBIDB_LITE); IPR002817 (PANTHER); IPR037509 (HAMAP)	P:GO:0009228; F:GO:0016830; F:GO:0051536	P:thiamine biosynthetic process; F:carbon-carbon lyase activity; F:iron-sulfur cluster binding		3	P:GO:0009228; F:GO:0016830; F:GO:0051536	P:thiamine biosynthetic process; F:carbon-carbon lyase activity; F:iron-sulfur cluster binding
CORE_REP|Org2_Gene3825_	WP_004388374.1MULTISPECIES: pyruvate dehydrogenase complex dihydrolipoyllysine-residue acetyltransferase	632	20	0	99.79	G3DSA:2.40.50.100 (GENE3D); IPR000089 (PFAM); IPR036625 (G3DSA:4.10.320.GENE3D); IPR023213 (G3DSA:3.30.559.GENE3D); IPR001078 (PFAM); IPR004167 (PFAM); IPR006256 (TIGRFAM); IPR006256 (PTHR43178:PANTHER); PTHR43178 (PANTHER); IPR006256 (PTHR43178:PANTHER); PTHR43178 (PANTHER); IPR006256 (PTHR43178:PANTHER); IPR000089 (PROSITE_PROFILES); IPR004167 (PROSITE_PROFILES); IPR000089 (PROSITE_PROFILES); I…	F:GO:0004742; P:GO:0006096; F:GO:0016746; C:GO:0045254	F:dihydrolipoyllysine-residue acetyltransferase activity; P:glycolytic process; F:transferase activity, transferring acyl groups; C:pyruvate dehydrogenase complex		3	F:GO:0004742; P:GO:0006096; C:GO:0045254	F:dihydrolipoyllysine-residue acetyltransferase activity; P:glycolytic process; C:pyruvate dehydrogenase complex
CORE_REP|Org2_Gene1381_	WP_097649701.1NAD(P)/FAD-dependent oxidoreductase	632	20	0	99.74	IPR036188 (G3DSA:3.50.50.GENE3D); PF13450 (PFAM); PTHR42923 (PANTHER); PTHR42923:SF3 (PANTHER); IPR006311 (PROSITE_PROFILES); IPR036188 (SUPERFAMILY)	no GO terms	no GO terms
CORE_REP|Org5_Gene2811_	AXW98545.1chemoreceptor (plasmid)	625	20	0	99.9	G3DSA:1.10.287.950 (GENE3D); IPR019494 (PFAM); IPR004089 (PFAM); IPR013702 (PFAM); PTHR32089 (PANTHER); PTHR32089:SF87 (PANTHER); IPR004089 (PROSITE_PROFILES); SSF58104 (SUPERFAMILY)	P:GO:0007165; C:GO:0016020	P:signal transduction; C:membrane		2	P:GO:0007165; C:GO:0016020	P:signal transduction; C:membrane
CORE_REP|Org6_Gene1415_	WP_004386960.1MULTISPECIES: type VI secretion system baseplate subunit TssF	623	20	0	99.74	IPR010272 (TIGRFAM); IPR010272 (PFAM); IPR010272 (PIRSF); PTHR35370:SF1 (PANTHER); IPR010272 (PANTHER)	no GO terms	no GO terms
CORE_REP|Org5_Gene973_	WP_004386219.1molecular chaperone HtpG	618	20	0	99.73	IPR020575 (PRINTS); PF13589 (PFAM); IPR036890 (G3DSA:3.30.565.GENE3D); G3DSA:3.30.230.80 (GENE3D); IPR001404 (PIRSF); IPR001404 (PFAM); PTHR11528:SF26 (PANTHER); IPR001404 (PANTHER); IPR003594 (CDD); IPR036890 (SUPERFAMILY); IPR020568 (SUPERFAMILY)	F:GO:0005524; P:GO:0006457; F:GO:0051082	F:ATP binding; P:protein folding; F:unfolded protein binding		3	F:GO:0005524; P:GO:0006457; F:GO:0051082	F:ATP binding; P:protein folding; F:unfolded protein binding
CORE_REP|Org6_Gene1614_	WP_004387275.1dihydroxy-acid dehydratase	616	20	0	99.89	G3DSA:3.50.30.80 (GENE3D); IPR004404 (TIGRFAM); IPR000581 (PFAM); PTHR43661:SF3 (PANTHER); PTHR43661 (PANTHER); IPR004404 (HAMAP); IPR037237 (SUPERFAMILY); SSF52016 (SUPERFAMILY)	F:GO:0003824; F:GO:0004160; P:GO:0009082	F:catalytic activity; F:dihydroxy-acid dehydratase activity; P:branched-chain amino acid biosynthetic process		2	F:GO:0004160; P:GO:0009082	F:dihydroxy-acid dehydratase activity; P:branched-chain amino acid biosynthetic process
CORE_REP|Org3_Gene535_	WP_063265816.1selenocysteinyl-tRNA-specific translation elongation factor SelB	615	20	0	99.69	IPR000795 (PRINTS); IPR036388 (G3DSA:1.10.10.GENE3D); IPR000795 (PFAM); G3DSA:3.40.50.300 (GENE3D); IPR015191 (PFAM); IPR036388 (G3DSA:1.10.10.GENE3D); IPR004535 (TIGRFAM); G3DSA:2.40.30.10 (GENE3D); IPR015190 (PFAM); PTHR42854 (PANTHER); PTHR42854:SF3 (PANTHER); IPR000795 (PROSITE_PROFILES); cd03696 (CDD); cd04171 (CDD); IPR009001 (SUPERFAMILY); IPR036390 (SUPERFAMILY); IPR036390 (SUPERFAMILY); …	P:GO:0001514; F:GO:0003723; F:GO:0003746; F:GO:0003924; F:GO:0005525; C:GO:0005737	P:selenocysteine incorporation; F:RNA binding; F:translation elongation factor activity; F:GTPase activity; F:GTP binding; C:cytoplasm		5	P:GO:0001514; F:GO:0003746; F:GO:0003924; F:GO:0005525; C:GO:0005737	P:selenocysteine incorporation; F:translation elongation factor activity; F:GTPase activity; F:GTP binding; C:cytoplasm
CORE_REP|Org1_Gene1112_	WP_012124320.1outer membrane assembly protein AsmA	613	20	0	99.76	IPR032712 (PFAM); IPR007844 (PFAM); mobidb-lite (MOBIDB_LITE); PTHR30441 (PANTHER); PTHR30441:SF4 (PANTHER)	no GO terms	no GO terms
CORE_REP|Org2_Gene3033_	WP_097649984.1exodeoxyribonuclease V subunit alpha	611	20	0	99.82	IPR006344 (TIGRFAM); G3DSA:3.40.50.300 (GENE3D); G3DSA:1.10.10.1020 (GENE3D); IPR027785 (PFAM); G3DSA:3.40.50.300 (GENE3D); PF13604 (PFAM); PTHR43788:SF6 (PANTHER); PTHR43788 (PANTHER); IPR006344 (HAMAP); IPR027417 (SUPERFAMILY); IPR027417 (SUPERFAMILY)	F:GO:0004386; P:GO:0006302; P:GO:0006310; F:GO:0008854; C:GO:0009338	F:helicase activity; P:double-strand break repair; P:DNA recombination; F:exodeoxyribonuclease V activity; C:exodeoxyribonuclease V complex		5	F:GO:0004386; P:GO:0006302; P:GO:0006310; F:GO:0008854; C:GO:0009338	F:helicase activity; P:double-strand break repair; P:DNA recombination; F:exodeoxyribonuclease V activity; C:exodeoxyribonuclease V complex
CORE_REP|Org4_Gene3162_	WP_014729450.1maltodextrin glucosidase	605	20	0	99.32	IPR017069 (PIRSF); IPR006047 (PFAM); IPR013780 (G3DSA:2.60.40.GENE3D); IPR004185 (PFAM); G3DSA:3.20.20.80 (GENE3D); PTHR43862 (PANTHER); PTHR43862:SF1 (PANTHER); IPR004185 (CDD); cd11338 (CDD); IPR017853 (SUPERFAMILY); SSF51011 (SUPERFAMILY); IPR014756 (SUPERFAMILY)	F:GO:0003824; F:GO:0004553; F:GO:0004558; C:GO:0005737; P:GO:0005975	F:catalytic activity; F:hydrolase activity, hydrolyzing O-glycosyl compounds; F:alpha-1,4-glucosidase activity; C:cytoplasm; P:carbohydrate metabolic process		3	F:GO:0004558; C:GO:0005737; P:GO:0005975	F:alpha-1,4-glucosidase activity; C:cytoplasm; P:carbohydrate metabolic process
CORE_REP|Org2_Gene1255_	WP_097649497.1allophanate hydrolase	604	20	0	99.41	IPR023631 (PFAM); G3DSA:3.10.490.10 (GENE3D); IPR036928 (G3DSA:3.90.1300.GENE3D); IPR014085 (TIGRFAM); G3DSA:1.20.58.1700 (GENE3D); PTHR43262 (PANTHER); IPR036928 (SUPERFAMILY)	no GO terms	no GO terms
CORE_REP|Org5_Gene2865_	WP_007851286.1ABC transporter substrate-binding protein	601	20	0	99.7	G3DSA:3.10.105.10 (GENE3D); IPR000914 (PFAM); G3DSA:3.40.190.10 (GENE3D); IPR030678 (PIRSF); PTHR30290:SF35 (PANTHER); IPR039424 (PANTHER); cd08497 (CDD); SSF53850 (SUPERFAMILY)	C:GO:0043190; P:GO:0055085	C:ATP-binding cassette (ABC) transporter complex; P:transmembrane transport		2	C:GO:0043190; P:GO:0055085	C:ATP-binding cassette (ABC) transporter complex; P:transmembrane transport
CORE_REP|Org3_Gene2427_	WP_097641250.1diguanylate cyclase	595	20	0	99.17	IPR029016 (G3DSA:3.30.450.GENE3D); IPR003660 (PFAM); G3DSA:1.20.1480.50 (GENE3D); IPR000160 (PFAM); IPR000160 (TIGRFAM); G3DSA:3.30.70.270 (GENE3D); PTHR45138 (PANTHER); IPR003660 (PROSITE_PROFILES); IPR000160 (PROSITE_PROFILES); IPR000160 (CDD); IPR003660 (CDD); IPR029787 (SUPERFAMILY); SSF158472 (SUPERFAMILY); SSF55781 (SUPERFAMILY)	P:GO:0007165; C:GO:0016021	P:signal transduction; C:integral component of membrane		2	P:GO:0007165; C:GO:0016021	P:signal transduction; C:integral component of membrane
CORE_REP|Org3_Gene1902_	WP_015386950.1SmdA family multidrug ABC transporter permease/ATP-binding protein	591	20	0	99.92	IPR036640 (G3DSA:1.20.1560.GENE3D); IPR011527 (PFAM); G3DSA:3.40.50.300 (GENE3D); IPR003439 (PFAM); PTHR24221:SF300 (PANTHER); IPR039421 (PANTHER); IPR003439 (PROSITE_PROFILES); IPR011527 (PROSITE_PROFILES); IPR027417 (SUPERFAMILY); IPR036640 (SUPERFAMILY)	F:GO:0005524; C:GO:0016021; F:GO:0016887; F:GO:0042626; P:GO:0055085	F:ATP binding; C:integral component of membrane; F:ATPase activity; F:ATPase activity, coupled to transmembrane movement of substances; P:transmembrane transport		4	F:GO:0005524; C:GO:0016021; F:GO:0042626; P:GO:0055085	F:ATP binding; C:integral component of membrane; F:ATPase activity, coupled to transmembrane movement of substances; P:transmembrane transport
CORE_REP|Org4_Gene3253_	AFK00719.1putative endochitinase	587	20	0	99.6	IPR013783 (G3DSA:2.60.40.GENE3D); G3DSA:3.30.20.10 (GENE3D); G3DSA:1.10.530.10 (GENE3D); IPR000726 (PFAM); mobidb-lite (MOBIDB_LITE); mobidb-lite (MOBIDB_LITE); PTHR22595 (PANTHER); PTHR22595:SF49 (PANTHER); cd00146 (CDD); IPR000726 (CDD); IPR035986 (SUPERFAMILY); IPR023346 (SUPERFAMILY)	F:GO:0004568; P:GO:0006032; P:GO:0016998	F:chitinase activity; P:chitin catabolic process; P:cell wall macromolecule catabolic process		3	F:GO:0004568; P:GO:0006032; P:GO:0016998	F:chitinase activity; P:chitin catabolic process; P:cell wall macromolecule catabolic process
CORE_REP|Org5_Gene1705_	WP_004387358.130S ribosomal protein S12 methylthiotransferase accessory protein YcaO	587	20	0	99.81	G3DSA:1.10.490.140 (GENE3D); IPR003776 (PFAM); IPR003776 (TIGRFAM); PTHR37809 (PANTHER); IPR003776 (PROSITE_PROFILES)	no GO terms	no GO terms
CORE_REP|Org2_Gene3621_	WP_105605179.1DEAD/DEAH box helicase	586	20	0	99.91	G3DSA:3.40.50.300 (GENE3D); G3DSA:3.40.50.300 (GENE3D); IPR006935 (PFAM); IPR001650 (PFAM); PTHR24031:SF550 (PANTHER); PTHR24031 (PANTHER); IPR014001 (PROSITE_PROFILES); IPR001650 (PROSITE_PROFILES); cd00046 (CDD); IPR001650 (CDD); IPR027417 (SUPERFAMILY); IPR011332 (SUPERFAMILY)	F:GO:0003677; F:GO:0005524; P:GO:0006412; F:GO:0016787	F:DNA binding; F:ATP binding; P:translation; F:hydrolase activity		4	F:GO:0003677; F:GO:0005524; P:GO:0006412; F:GO:0016787	F:DNA binding; F:ATP binding; P:translation; F:hydrolase activity
CORE_REP|Org2_Gene1154_	WP_004387316.1sensor domain-containing phosphodiesterase	583	20	0	99.35	G3DSA:3.30.70.270 (GENE3D); IPR000160 (PFAM); IPR001633 (PFAM); IPR029016 (G3DSA:3.30.450.GENE3D); IPR035919 (G3DSA:3.20.20.GENE3D); PTHR33121:SF19 (PANTHER); PTHR33121 (PANTHER); IPR001633 (PROSITE_PROFILES); IPR001633 (CDD); SSF55781 (SUPERFAMILY); IPR035919 (SUPERFAMILY)	no GO terms	no GO terms
CORE_REP|Org2_Gene3744_	WP_105604975.1mannose-6-phosphate isomerase	582	20	0	99.39	IPR014710 (G3DSA:2.60.120.GENE3D); IPR016847 (PIRSF); PTHR42742:SF3 (PANTHER); PTHR42742 (PANTHER); IPR011051 (SUPERFAMILY)	no GO terms	no GO terms
CORE_REP|Org4_Gene3148_	WP_105603574.1peptide ABC transporter substrate-binding protein	580	20	0	98.02	IPR000914 (PFAM); G3DSA:3.40.190.10 (GENE3D); IPR025370 (PFAM); IPR039424 (PANTHER); PTHR30290:SF19 (PANTHER); SSF53850 (SUPERFAMILY)	no GO terms	no GO terms
CORE_REP|Org6_Gene628_	WP_004385679.1single-stranded-DNA-specific exonuclease RecJ	577	20	0	99.77	G3DSA:2.40.50.460 (GENE3D); IPR004610 (TIGRFAM); G3DSA:3.10.310.30 (GENE3D); G3DSA:3.90.1640.30 (GENE3D); IPR003156 (PFAM); IPR001667 (PFAM); PTHR30255 (PANTHER); IPR038763 (SUPERFAMILY)	F:GO:0003676; P:GO:0006281; P:GO:0006310; F:GO:0008409	F:nucleic acid binding; P:DNA repair; P:DNA recombination; F:5'-3' exonuclease activity		4	F:GO:0003676; P:GO:0006281; P:GO:0006310; F:GO:0008409	F:nucleic acid binding; P:DNA repair; P:DNA recombination; F:5'-3' exonuclease activity
CORE_REP|Org2_Gene317_	WP_014728014.1autotransporter assembly complex protein TamA	577	20	0	99.9	IPR010827 (PFAM); G3DSA:3.10.20.310 (GENE3D); IPR035243 (PFAM); G3DSA:3.10.20.310 (GENE3D); G3DSA:2.40.160.50 (GENE3D); IPR000184 (PFAM); G3DSA:3.10.20.310 (GENE3D); PTHR12815:SF12 (PANTHER); IPR039910 (PANTHER); IPR034746 (PROSITE_PROFILES)	C:GO:0019867	C:outer membrane		1	C:GO:0019867	C:outer membrane
CORE_REP|Org2_Gene1567_	WP_105604870.1ABC transporter ATP-binding protein	576	20	0	99.64	G3DSA:3.40.50.300 (GENE3D); IPR003439 (PFAM); IPR003439 (PFAM); PTHR43038:SF3 (PANTHER); PTHR43038 (PANTHER); IPR003439 (PROSITE_PROFILES); IPR003439 (PROSITE_PROFILES); cd03230 (CDD); cd03230 (CDD); IPR027417 (SUPERFAMILY); IPR027417 (SUPERFAMILY)	F:GO:0005524; F:GO:0016887	F:ATP binding; F:ATPase activity		2	F:GO:0005524; F:GO:0016887	F:ATP binding; F:ATPase activity
CORE_REP|Org5_Gene3595_	WP_015386961.1lysophospholipid acyltransferase family protein	572	20	0	99.67	PF13444 (PFAM); G3DSA:3.40.630.30 (GENE3D); IPR002123 (PFAM); PTHR37323 (PANTHER); cd07986 (CDD); IPR016181 (SUPERFAMILY); SSF69593 (SUPERFAMILY)	F:GO:0016746	F:transferase activity, transferring acyl groups		1	F:GO:0016746	F:transferase activity, transferring acyl groups
CORE_REP|Org5_Gene3825_	WP_029039567.1flagellar basal body M-ring protein FliF	570	20	0	99.76	IPR000067 (PRINTS); IPR013556 (PFAM); G3DSA:3.30.300.30 (GENE3D); IPR006182 (PFAM); IPR000067 (TIGRFAM); IPR000067 (PIRSF); mobidb-lite (MOBIDB_LITE); mobidb-lite (MOBIDB_LITE); mobidb-lite (MOBIDB_LITE); PTHR30046 (PANTHER); IPR000067 (PTHR30046:PANTHER)	F:GO:0003774; C:GO:0009431; P:GO:0071973	F:motor activity; C:bacterial-type flagellum basal body, MS ring; P:bacterial-type flagellum-dependent cell motility		3	F:GO:0003774; C:GO:0009431; P:GO:0071973	F:motor activity; C:bacterial-type flagellum basal body, MS ring; P:bacterial-type flagellum-dependent cell motility
CORE_REP|Org6_Gene3365_	WP_015386601.1molecular chaperone HscC	566	20	0	99.51	IPR013126 (PRINTS); IPR029047 (G3DSA:2.60.34.GENE3D); G3DSA:3.30.420.40 (GENE3D); IPR013126 (PFAM); G3DSA:3.90.640.10 (GENE3D); G3DSA:3.30.420.40 (GENE3D); IPR013126 (PANTHER); PTHR19375:SF196 (PANTHER); cd10235 (CDD); SSF53067 (SUPERFAMILY); IPR029047 (SUPERFAMILY); SSF53067 (SUPERFAMILY)	no GO terms	no GO terms
CORE_REP|Org2_Gene1198_	WP_080320724.1HAMP domain-containing protein	565	20	0	99.85	IPR004090 (PRINTS); IPR003122 (PFAM); IPR003660 (PFAM); IPR004089 (PFAM); G3DSA:1.20.120.30 (GENE3D); G3DSA:1.10.287.950 (GENE3D); PTHR43531 (PANTHER); PTHR43531:SF5 (PANTHER); IPR004089 (PROSITE_PROFILES); IPR003660 (PROSITE_PROFILES); IPR003660 (CDD); IPR003122 (CDD); cd11386 (CDD); SSF58104 (SUPERFAMILY); IPR035440 (SUPERFAMILY)	F:GO:0004888; P:GO:0006935; P:GO:0007165; C:GO:0016020; C:GO:0016021	F:transmembrane signaling receptor activity; P:chemotaxis; P:signal transduction; C:membrane; C:integral component of membrane		4	F:GO:0004888; P:GO:0006935; P:GO:0007165; C:GO:0016021	F:transmembrane signaling receptor activity; P:chemotaxis; P:signal transduction; C:integral component of membrane
CORE_REP|Org5_Gene1895_	WP_004387622.1cellulose biosynthesis protein BcsG	561	20	0	99.66	IPR017744 (PFAM); IPR017849 (G3DSA:3.40.720.GENE3D); IPR017744 (TIGRFAM)	F:GO:0003824	F:catalytic activity		1	F:GO:0003824	F:catalytic activity
CORE_REP|Org4_Gene1744_	WP_014727789.1NAD-dependent DNA ligase LigB	561	20	0	99.26	G3DSA:2.40.50.140 (GENE3D); IPR013839 (PFAM); IPR004150 (PFAM); G3DSA:1.10.287.610 (GENE3D); G3DSA:3.30.470.90 (GENE3D); PTHR23389:SF9 (PANTHER); PTHR23389 (PANTHER); IPR020923 (HAMAP); IPR012340 (SUPERFAMILY); IPR010994 (SUPERFAMILY); SSF56091 (SUPERFAMILY)	F:GO:0003911; P:GO:0006259; P:GO:0006260; P:GO:0006281	F:DNA ligase (NAD+) activity; P:DNA metabolic process; P:DNA replication; P:DNA repair		3	F:GO:0003911; P:GO:0006260; P:GO:0006281	F:DNA ligase (NAD+) activity; P:DNA replication; P:DNA repair
CORE_REP|Org5_Gene953_	WP_004386195.1ShlB/FhaC/HecB family hemolysin secretion/activation protein	560	20	0	99.38	IPR027282 (PIRSF); G3DSA:3.10.20.310 (GENE3D); G3DSA:2.40.160.50 (GENE3D); IPR035251 (PFAM); IPR013686 (PFAM); IPR005565 (PFAM); mobidb-lite (MOBIDB_LITE); mobidb-lite (MOBIDB_LITE); PTHR34597:SF3 (PANTHER); PTHR34597 (PANTHER)	P:GO:0015031	P:protein transport		1	P:GO:0015031	P:protein transport
CORE_REP|Org2_Gene2546_	WP_105605359.1AsmA family protein	560	20	0	99.79	IPR007844 (PFAM)	no GO terms	no GO terms
CORE_REP|Org5_Gene860_	WP_004386059.1C4-dicarboxylic acid transporter DauA	559	20	0	99.87	IPR002645 (PFAM); IPR036513 (G3DSA:3.30.750.GENE3D); IPR011547 (PFAM); IPR001902 (TIGRFAM); PTHR11814:SF184 (PANTHER); IPR001902 (PANTHER); IPR002645 (PROSITE_PROFILES); cd07042 (CDD); IPR036513 (SUPERFAMILY)	F:GO:0008271; P:GO:0008272; F:GO:0015116; C:GO:0016020; C:GO:0016021; P:GO:0055085	F:secondary active sulfate transmembrane transporter activity; P:sulfate transport; F:sulfate transmembrane transporter activity; C:membrane; C:integral component of membrane; P:transmembrane transport		4	F:GO:0008271; P:GO:0008272; C:GO:0016021; P:GO:0055085	F:secondary active sulfate transmembrane transporter activity; P:sulfate transport; C:integral component of membrane; P:transmembrane transport
CORE_REP|Org6_Gene1579_	CAJ27350.1strongly alpha-D-1,4-glucosidase	558	20	0	99.75	IPR006046 (PRINTS); IPR013780 (G3DSA:2.60.40.GENE3D); G3DSA:3.20.20.80 (GENE3D); G3DSA:3.90.400.10 (GENE3D); IPR022567 (PFAM); IPR006047 (PFAM); G3DSA:3.20.20.80 (GENE3D); PTHR10357:SF178 (PANTHER); PTHR10357 (PANTHER); cd11333 (CDD); IPR017853 (SUPERFAMILY); SSF51011 (SUPERFAMILY)	F:GO:0003824; P:GO:0005975; F:GO:0043169	F:catalytic activity; P:carbohydrate metabolic process; F:cation binding		3	F:GO:0003824; P:GO:0005975; F:GO:0043169	F:catalytic activity; P:carbohydrate metabolic process; F:cation binding
CORE_REP|Org4_Gene1923_	WP_014728006.1HAMP domain-containing protein	557	20	0	99.8	IPR004090 (PRINTS); IPR003122 (PFAM); IPR004089 (PFAM); G3DSA:1.10.287.950 (GENE3D); IPR003660 (PFAM); G3DSA:1.20.120.30 (GENE3D); PTHR43531 (PANTHER); PTHR43531:SF8 (PANTHER); IPR004089 (PROSITE_PROFILES); IPR003660 (PROSITE_PROFILES); IPR003660 (CDD); IPR003122 (CDD); cd11386 (CDD); IPR035440 (SUPERFAMILY); SSF58104 (SUPERFAMILY)	F:GO:0004888; P:GO:0006935; P:GO:0007165; C:GO:0016020; C:GO:0016021	F:transmembrane signaling receptor activity; P:chemotaxis; P:signal transduction; C:membrane; C:integral component of membrane		4	F:GO:0004888; P:GO:0006935; P:GO:0007165; C:GO:0016021	F:transmembrane signaling receptor activity; P:chemotaxis; P:signal transduction; C:integral component of membrane
CORE_REP|Org5_Gene2311_	WP_004388267.12-succinyl-5-enolpyruvyl-6-hydroxy-3-cyclohexene-1-carboxylic-acid synthase	555	20	0	98.7	G3DSA:3.40.50.970 (GENE3D); IPR004433 (PIRSF); G3DSA:3.40.50.970 (GENE3D); G3DSA:3.40.50.1220 (GENE3D); IPR004433 (TIGRFAM); IPR011766 (PFAM); IPR012001 (PFAM); IPR032264 (PFAM); IPR004433 (PANTHER); IPR004433 (HAMAP); cd07037 (CDD); cd02009 (CDD); IPR029061 (SUPERFAMILY); IPR029061 (SUPERFAMILY)	F:GO:0003824; P:GO:0009234; F:GO:0030976; F:GO:0070204	F:catalytic activity; P:menaquinone biosynthetic process; F:thiamine pyrophosphate binding; F:2-succinyl-5-enolpyruvyl-6-hydroxy-3-cyclohexene-1-carboxylic-acid synthase activity		3	P:GO:0009234; F:GO:0030976; F:GO:0070204	P:menaquinone biosynthetic process; F:thiamine pyrophosphate binding; F:2-succinyl-5-enolpyruvyl-6-hydroxy-3-cyclohexene-1-carboxylic-acid synthase activity
CORE_REP|Org5_Gene1024_	WP_004386289.1MULTISPECIES: energy-dependent translational throttle protein EttA	555	20	0	99.81	IPR022374 (TIGRFAM); G3DSA:3.40.50.300 (GENE3D); IPR032781 (PFAM); IPR003439 (PFAM); G3DSA:3.40.50.300 (GENE3D); IPR003439 (PFAM); IPR022374 (PANTHER); IPR003439 (PROSITE_PROFILES); IPR003439 (PROSITE_PROFILES); cd03221 (CDD); cd03221 (CDD); IPR027417 (SUPERFAMILY); IPR027417 (SUPERFAMILY)	F:GO:0005524; F:GO:0016887; P:GO:0045900	F:ATP binding; F:ATPase activity; P:negative regulation of translational elongation		3	F:GO:0005524; F:GO:0016887; P:GO:0045900	F:ATP binding; F:ATPase activity; P:negative regulation of translational elongation
CORE_REP|Org6_Gene1066_	WP_004386422.1transcriptional regulator SgrR	554	20	0	99.94	IPR025370 (PFAM); G3DSA:3.40.190.10 (GENE3D); IPR000914 (PFAM); IPR039424 (PANTHER); PTHR30290:SF30 (PANTHER); cd08507 (CDD); SSF53850 (SUPERFAMILY); IPR036390 (SUPERFAMILY)	no GO terms	no GO terms
CORE_REP|Org5_Gene3633_	WP_015387005.1polysaccharide export protein	554	20	0	99.76	G3DSA:3.10.560.10 (GENE3D); IPR019554 (PFAM); G3DSA:3.30.1950.10 (GENE3D); G3DSA:3.10.560.10 (GENE3D); IPR003715 (PFAM); PTHR33619 (PANTHER); PTHR33619:SF1 (PANTHER)	F:GO:0015159; P:GO:0015774; C:GO:0016020	F:polysaccharide transmembrane transporter activity; P:polysaccharide transport; C:membrane		3	F:GO:0015159; P:GO:0015774; C:GO:0016020	F:polysaccharide transmembrane transporter activity; P:polysaccharide transport; C:membrane
CORE_REP|Org5_Gene2107_	WP_004387939.1DUF2813 domain-containing protein	552	20	0	99.92	IPR022602 (PFAM); G3DSA:3.40.50.300 (GENE3D); PTHR32182:SF19 (PANTHER); PTHR32182 (PANTHER); IPR006171 (PROSITE_PROFILES); IPR034139 (CDD); IPR027417 (SUPERFAMILY)	no GO terms	no GO terms
CORE_REP|Org4_Gene2967_	WP_014729226.1hydroxylamine reductase	550	20	0	99.91	IPR004137 (PFAM); IPR016100 (G3DSA:1.20.1270.GENE3D); IPR016099 (G3DSA:3.40.50.GENE3D); IPR010048 (TIGRFAM); IPR016100 (G3DSA:1.20.1270.GENE3D); IPR010048 (PIRSF); IPR016099 (G3DSA:3.40.50.GENE3D); IPR004137 (PANTHER); IPR010048 (PTHR30109:PANTHER); IPR010048 (HAMAP); IPR010048 (CDD); IPR011254 (SUPERFAMILY)	F:GO:0003824; C:GO:0005737; F:GO:0016491; F:GO:0016661; F:GO:0051536; P:GO:0055114	F:catalytic activity; C:cytoplasm; F:oxidoreductase activity; F:oxidoreductase activity, acting on other nitrogenous compounds as donors; F:iron-sulfur cluster binding; P:oxidation-reduction process		4	C:GO:0005737; F:GO:0016661; F:GO:0051536; P:GO:0055114	C:cytoplasm; F:oxidoreductase activity, acting on other nitrogenous compounds as donors; F:iron-sulfur cluster binding; P:oxidation-reduction process
CORE_REP|Org4_Gene2292_	WP_014728415.1multidrug ABC transporter permease/ATP-binding protein	548	20	0	99.68	IPR036640 (G3DSA:1.20.1560.GENE3D); G3DSA:3.40.50.300 (GENE3D); IPR003439 (PFAM); IPR005898 (TIGRFAM); IPR005898 (PTHR43553:PANTHER); PTHR43553 (PANTHER); IPR011527 (PROSITE_PROFILES); IPR003439 (PROSITE_PROFILES); cd03228 (CDD); IPR036640 (SUPERFAMILY); IPR027417 (SUPERFAMILY)	F:GO:0005524; P:GO:0015833; C:GO:0016021; F:GO:0016887; F:GO:0042626; P:GO:0055085; F:GO:1904680	F:ATP binding; P:peptide transport; C:integral component of membrane; F:ATPase activity; F:ATPase activity, coupled to transmembrane movement of substances; P:transmembrane transport; F:peptide transmembrane transporter activity		6	F:GO:0005524; P:GO:0015833; C:GO:0016021; F:GO:0042626; P:GO:0055085; F:GO:1904680	F:ATP binding; P:peptide transport; C:integral component of membrane; F:ATPase activity, coupled to transmembrane movement of substances; P:transmembrane transport; F:peptide transmembrane transporter activity
CORE_REP|Org1_Gene306_	WP_012123776.1sensor histidine kinase	544	20	0	99.45	IPR004358 (PRINTS); IPR003594 (PFAM); G3DSA:3.30.450.20 (GENE3D); IPR036890 (G3DSA:3.30.565.GENE3D); IPR039506 (PFAM); IPR033463 (PFAM); G3DSA:3.30.450.20 (GENE3D); PTHR43047:SF1 (PANTHER); PTHR43047 (PANTHER); IPR005467 (PROSITE_PROFILES); IPR000014 (PROSITE_PROFILES); IPR003594 (CDD); IPR000014 (CDD); IPR016120 (SUPERFAMILY); IPR036890 (SUPERFAMILY); IPR035965 (SUPERFAMILY); IPR029151 (SUPERFAM…	F:GO:0000155; P:GO:0000160; P:GO:0016310; F:GO:0016772	F:phosphorelay sensor kinase activity; P:phosphorelay signal transduction system; P:phosphorylation; F:transferase activity, transferring phosphorus-containing groups		3	F:GO:0000155; P:GO:0000160; P:GO:0016310	F:phosphorelay sensor kinase activity; P:phosphorelay signal transduction system; P:phosphorylation
CORE_REP|Org1_Gene2757_	WP_041460589.1type I-E CRISPR-associated protein Cse1/CasA	543	20	0	98.93	IPR013381 (TIGRFAM); IPR013381 (PFAM); cd09729 (CDD)	no GO terms	no GO terms
CORE_REP|Org2_Gene1462_	WP_097649733.1phosphoethanolamine transferase EptA	542	20	0	99.94	IPR012549 (PFAM); IPR000917 (PFAM); IPR017849 (G3DSA:3.40.720.GENE3D); PTHR30443:SF10 (PANTHER); PTHR30443 (PANTHER); cd16017 (CDD); IPR017850 (SUPERFAMILY)	F:GO:0003824; F:GO:0008484; C:GO:0016021	F:catalytic activity; F:sulfuric ester hydrolase activity; C:integral component of membrane		2	F:GO:0008484; C:GO:0016021	F:sulfuric ester hydrolase activity; C:integral component of membrane
CORE_REP|Org4_Gene695_	WP_004387372.1L-aspartate oxidase	539	20	0	99.86	PR00411 (PRINTS); PR00368 (PRINTS); G3DSA:1.20.58.100 (GENE3D); PIRSF000171 (PIRSF); IPR015939 (PFAM); IPR027477 (G3DSA:3.90.700.GENE3D); IPR003953 (PFAM); IPR005288 (TIGRFAM); IPR036188 (G3DSA:3.50.50.GENE3D); PTHR42716 (PANTHER); IPR005288 (PTHR42716:PANTHER); IPR037099 (SUPERFAMILY); IPR036188 (SUPERFAMILY); IPR027477 (SUPERFAMILY)	C:GO:0005737; F:GO:0008734; P:GO:0009435; F:GO:0016491; P:GO:0055114	C:cytoplasm; F:L-aspartate oxidase activity; P:NAD biosynthetic process; F:oxidoreductase activity; P:oxidation-reduction process		4	C:GO:0005737; F:GO:0008734; P:GO:0009435; P:GO:0055114	C:cytoplasm; F:L-aspartate oxidase activity; P:NAD biosynthetic process; P:oxidation-reduction process
CORE_REP|Org4_Gene2735_	WP_014728953.1TIGR04028 family ABC transporter substrate-binding protein	538	20	0	99.46	IPR023920 (TIGRFAM); G3DSA:3.10.105.10 (GENE3D); G3DSA:3.40.190.10 (GENE3D); IPR000914 (PFAM); IPR030678 (PIRSF); IPR039424 (PANTHER); cd08492 (CDD); SSF53850 (SUPERFAMILY)	C:GO:0043190; P:GO:0055085	C:ATP-binding cassette (ABC) transporter complex; P:transmembrane transport		2	C:GO:0043190; P:GO:0055085	C:ATP-binding cassette (ABC) transporter complex; P:transmembrane transport
CORE_REP|Org4_Gene3293_	WP_014729602.1thiamine/thiamine pyrophosphate ABC transporter permease ThiP	538	20	0	99.18	IPR000515 (PFAM); IPR005947 (TIGRFAM); IPR035906 (G3DSA:1.10.3720.GENE3D); PTHR30183 (PANTHER); PTHR30183:SF8 (PANTHER); IPR000515 (PROSITE_PROFILES); IPR000515 (PROSITE_PROFILES); IPR000515 (CDD); IPR000515 (CDD); IPR035906 (SUPERFAMILY); IPR035906 (SUPERFAMILY)	F:GO:0005215; P:GO:0015888; C:GO:0016020; C:GO:0016021; P:GO:0055085	F:transporter activity; P:thiamine transport; C:membrane; C:integral component of membrane; P:transmembrane transport		4	F:GO:0005215; P:GO:0015888; C:GO:0016021; P:GO:0055085	F:transporter activity; P:thiamine transport; C:integral component of membrane; P:transmembrane transport
CORE_REP|Org4_Gene2707_	WP_014728923.1ABC transporter ATP-binding protein	537	20	0	99.86	IPR013563 (PFAM); IPR003439 (PFAM); IPR003439 (PFAM); G3DSA:3.40.50.300 (GENE3D); PTHR43776 (PANTHER); IPR003439 (PROSITE_PROFILES); IPR003439 (PROSITE_PROFILES); cd03257 (CDD); cd03257 (CDD); IPR027417 (SUPERFAMILY); IPR027417 (SUPERFAMILY)	F:GO:0000166; F:GO:0005524; P:GO:0015833; F:GO:0016887	F:nucleotide binding; F:ATP binding; P:peptide transport; F:ATPase activity		3	F:GO:0005524; P:GO:0015833; F:GO:0016887	F:ATP binding; P:peptide transport; F:ATPase activity
CORE_REP|Org3_Gene1054_	WP_097649407.1EAL domain-containing protein	532	20	0	99.64	IPR001633 (PFAM); IPR035919 (G3DSA:3.20.20.GENE3D); IPR024744 (PFAM); PTHR33121:SF9 (PANTHER); PTHR33121 (PANTHER); IPR001633 (PROSITE_PROFILES); IPR001633 (CDD); IPR035919 (SUPERFAMILY)	no GO terms	no GO terms
CORE_REP|Org3_Gene3795_	WP_069681705.1HAMP domain-containing protein	531	20	0	99.69	IPR004090 (PRINTS); IPR004089 (PFAM); G3DSA:1.10.287.950 (GENE3D); IPR003660 (PFAM); PTHR43531:SF6 (PANTHER); PTHR43531 (PANTHER); IPR004089 (PROSITE_PROFILES); IPR003660 (PROSITE_PROFILES); IPR003660 (CDD); SSF58104 (SUPERFAMILY)	F:GO:0004888; P:GO:0006935; P:GO:0007165; C:GO:0016020; C:GO:0016021	F:transmembrane signaling receptor activity; P:chemotaxis; P:signal transduction; C:membrane; C:integral component of membrane		4	F:GO:0004888; P:GO:0006935; P:GO:0007165; C:GO:0016021	F:transmembrane signaling receptor activity; P:chemotaxis; P:signal transduction; C:integral component of membrane
CORE_REP|Org4_Gene1837_	WP_014727896.1GGDEF domain-containing protein	531	20	0	99.56	G3DSA:3.30.70.270 (GENE3D); G3DSA:3.30.450.20 (GENE3D); IPR000160 (PFAM); IPR000160 (TIGRFAM); G3DSA:3.30.450.20 (GENE3D); PTHR10799:SF954 (PANTHER); PTHR10799 (PANTHER); IPR000160 (PROSITE_PROFILES); IPR000160 (CDD); IPR029787 (SUPERFAMILY)	no GO terms	no GO terms
CORE_REP|Org6_Gene2366_	WP_004388447.1MULTISPECIES: ABC-F family ATPase	530	20	0	99.82	G3DSA:3.40.50.300 (GENE3D); G3DSA:3.40.50.300 (GENE3D); IPR003439 (PFAM); IPR003439 (PFAM); IPR032781 (PFAM); PTHR19211:SF96 (PANTHER); PTHR19211 (PANTHER); IPR003439 (PROSITE_PROFILES); IPR003439 (PROSITE_PROFILES); cd03221 (CDD); cd03221 (CDD); IPR027417 (SUPERFAMILY); IPR027417 (SUPERFAMILY)	F:GO:0005524; F:GO:0016887	F:ATP binding; F:ATPase activity		2	F:GO:0005524; F:GO:0016887	F:ATP binding; F:ATPase activity
CORE_REP|Org3_Gene1407_	WP_105606701.1HAMP domain-containing protein	529	20	0	99.77	IPR004090 (PRINTS); IPR004089 (PFAM); G3DSA:1.10.287.950 (GENE3D); G3DSA:1.20.120.30 (GENE3D); IPR003660 (PFAM); IPR003122 (PFAM); PTHR43531 (PANTHER); PTHR43531:SF6 (PANTHER); IPR004089 (PROSITE_PROFILES); IPR003660 (PROSITE_PROFILES); IPR003122 (CDD); IPR003660 (CDD); SSF58104 (SUPERFAMILY); IPR035440 (SUPERFAMILY)	F:GO:0004888; P:GO:0006935; P:GO:0007165; C:GO:0016020; C:GO:0016021	F:transmembrane signaling receptor activity; P:chemotaxis; P:signal transduction; C:membrane; C:integral component of membrane		4	F:GO:0004888; P:GO:0006935; P:GO:0007165; C:GO:0016021	F:transmembrane signaling receptor activity; P:chemotaxis; P:signal transduction; C:integral component of membrane
CORE_REP|Org2_Gene1260_	WP_097649501.1urea ABC transporter permease subunit UrtB	521	20	0	99.15	IPR011989 (G3DSA:1.25.10.GENE3D); IPR001851 (PFAM); IPR017779 (TIGRFAM); PTHR11795 (PANTHER); PTHR11795:SF442 (PANTHER); cd06582 (CDD); IPR016024 (SUPERFAMILY)	C:GO:0016020; F:GO:0022857; P:GO:0055085	C:membrane; F:transmembrane transporter activity; P:transmembrane transport		3	C:GO:0016020; F:GO:0022857; P:GO:0055085	C:membrane; F:transmembrane transporter activity; P:transmembrane transport
CORE_REP|Org4_Gene1241_	WP_007850713.1SpoVR family protein	521	20	0	99.72	IPR007390 (PFAM); IPR007390 (PANTHER)	no GO terms	no GO terms
CORE_REP|Org3_Gene3787_	WP_069681702.1HAMP domain-containing protein	521	20	0	99.72	IPR004090 (PRINTS); IPR003122 (PFAM); IPR003660 (PFAM); G3DSA:1.10.287.950 (GENE3D); IPR004089 (PFAM); PTHR43531:SF6 (PANTHER); PTHR43531 (PANTHER); IPR003660 (PROSITE_PROFILES); IPR004089 (PROSITE_PROFILES); cd11386 (CDD); IPR003122 (CDD); IPR003660 (CDD); SSF58104 (SUPERFAMILY); IPR035440 (SUPERFAMILY)	F:GO:0004888; P:GO:0006935; P:GO:0007165; C:GO:0016020; C:GO:0016021	F:transmembrane signaling receptor activity; P:chemotaxis; P:signal transduction; C:membrane; C:integral component of membrane		4	F:GO:0004888; P:GO:0006935; P:GO:0007165; C:GO:0016021	F:transmembrane signaling receptor activity; P:chemotaxis; P:signal transduction; C:integral component of membrane
CORE_REP|Org2_Gene1425_	WP_097649724.1DUF945 domain-containing protein	517	20	0	99.39	IPR010352 (PFAM); mobidb-lite (MOBIDB_LITE)	no GO terms	no GO terms
CORE_REP|Org6_Gene2987_	WP_007867816.1DUF3131 domain-containing protein	516	20	0	99.83	G3DSA:1.50.10.140 (GENE3D); IPR021478 (PFAM); PS51257 (PROSITE_PROFILES)	no GO terms	no GO terms
CORE_REP|Org5_Gene1830_	WP_004387534.1maltose ABC transporter permease MalF	514	20	0	99.84	IPR029345 (PFAM); IPR035906 (G3DSA:1.10.3720.GENE3D); IPR035277 (G3DSA:1.20.58.GENE3D); IPR000515 (PFAM); G3DSA:2.40.430.10 (GENE3D); G3DSA:3.10.650.10 (GENE3D); IPR030156 (PTHR30193:PANTHER); PTHR30193 (PANTHER); IPR000515 (PROSITE_PROFILES); IPR000515 (CDD); SSF160964 (SUPERFAMILY); IPR035906 (SUPERFAMILY)	C:GO:0016020; C:GO:0043190; P:GO:0055085	C:membrane; C:ATP-binding cassette (ABC) transporter complex; P:transmembrane transport		2	C:GO:0043190; P:GO:0055085	C:ATP-binding cassette (ABC) transporter complex; P:transmembrane transport
CORE_REP|Org6_Gene2668_	WP_007848259.1apolipoprotein N-acyltransferase	513	20	0	99.7	IPR004563 (TIGRFAM); IPR036526 (G3DSA:3.60.110.GENE3D); IPR003010 (PFAM); PTHR38686 (PANTHER); IPR003010 (PROSITE_PROFILES); IPR004563 (HAMAP); IPR004563 (CDD); IPR036526 (SUPERFAMILY)	P:GO:0006807; C:GO:0016021; F:GO:0016410; P:GO:0042158	P:nitrogen compound metabolic process; C:integral component of membrane; F:N-acyltransferase activity; P:lipoprotein biosynthetic process		3	C:GO:0016021; F:GO:0016410; P:GO:0042158	C:integral component of membrane; F:N-acyltransferase activity; P:lipoprotein biosynthetic process
CORE_REP|Org5_Gene1104_	WP_104672864.1multidrug efflux MFS transporter subunit EmrB	512	20	0	99.85	IPR004638 (TIGRFAM); G3DSA:1.20.1720.10 (GENE3D); IPR011701 (PFAM); PTHR23501:SF69 (PANTHER); PTHR23501 (PANTHER); IPR020846 (PROSITE_PROFILES); IPR020846 (CDD); IPR036259 (SUPERFAMILY)	C:GO:0016021; F:GO:0022857; P:GO:0055085	C:integral component of membrane; F:transmembrane transporter activity; P:transmembrane transport		3	C:GO:0016021; F:GO:0022857; P:GO:0055085	C:integral component of membrane; F:transmembrane transporter activity; P:transmembrane transport
CORE_REP|Org4_Gene2985_	WP_108695973.1glutathione ABC transporter ATP-binding protein GsiA	512	20	0	99.91	IPR030678 (PIRSF); G3DSA:3.40.190.10 (GENE3D); G3DSA:3.10.105.10 (GENE3D); G3DSA:3.90.76.10 (GENE3D); IPR000914 (PFAM); PTHR30290:SF32 (PANTHER); IPR039424 (PANTHER); cd08499 (CDD); SSF53850 (SUPERFAMILY)	C:GO:0043190; P:GO:0055085	C:ATP-binding cassette (ABC) transporter complex; P:transmembrane transport		2	C:GO:0043190; P:GO:0055085	C:ATP-binding cassette (ABC) transporter complex; P:transmembrane transport
CORE_REP|Org5_Gene331_	WP_004385220.1murein biosynthesis integral membrane protein MurJ	511	20	0	99.77	IPR004268 (PRINTS); IPR004268 (PIRSF); IPR004268 (PFAM); IPR004268 (TIGRFAM); PTHR11206 (PANTHER); PTHR11206:SF90 (PANTHER); IPR004268 (HAMAP); IPR004268 (CDD)	no GO terms	no GO terms
CORE_REP|Org1_Gene1937_	WP_074459860.1dipeptide/tripeptide permease DtpA	508	20	0	99.86	G3DSA:1.20.1250.20 (GENE3D); IPR000109 (PFAM); IPR005279 (TIGRFAM); PTHR11654:SF99 (PANTHER); IPR000109 (PANTHER); IPR023517 (HAMAP); IPR020846 (PROSITE_PROFILES); IPR020846 (CDD); IPR036259 (SUPERFAMILY)	P:GO:0006857; P:GO:0015833; C:GO:0016020; F:GO:0022857; P:GO:0055085; F:GO:1904680	P:oligopeptide transport; P:peptide transport; C:membrane; F:transmembrane transporter activity; P:transmembrane transport; F:peptide transmembrane transporter activity		4	P:GO:0006857; C:GO:0016020; P:GO:0055085; F:GO:1904680	P:oligopeptide transport; C:membrane; P:transmembrane transport; F:peptide transmembrane transporter activity
CORE_REP|Org3_Gene1250_	WP_007850080.1MULTISPECIES: aldehyde dehydrogenase family protein	506	20	0	99.86	IPR015590 (PFAM); IPR016163 (G3DSA:3.40.309.GENE3D); IPR016162 (G3DSA:3.40.605.GENE3D); PTHR43111:SF1 (PANTHER); PTHR43111 (PANTHER); IPR016161 (SUPERFAMILY)	F:GO:0016491; F:GO:0016620; P:GO:0055114	F:oxidoreductase activity; F:oxidoreductase activity, acting on the aldehyde or oxo group of donors, NAD or NADP as acceptor; P:oxidation-reduction process		2	F:GO:0016620; P:GO:0055114	F:oxidoreductase activity, acting on the aldehyde or oxo group of donors, NAD or NADP as acceptor; P:oxidation-reduction process
CORE_REP|Org6_Gene1407_	WP_004386946.1alpha-N-arabinofuranosidase	506	20	0	99.81	IPR013780 (G3DSA:2.60.40.GENE3D); IPR010720 (PFAM); G3DSA:3.20.20.80 (GENE3D); PTHR43576 (PANTHER); PTHR43576:SF1 (PANTHER); IPR017853 (SUPERFAMILY); SSF51011 (SUPERFAMILY)	P:GO:0046373; F:GO:0046556	P:L-arabinose metabolic process; F:alpha-L-arabinofuranosidase activity		2	P:GO:0046373; F:GO:0046556	P:L-arabinose metabolic process; F:alpha-L-arabinofuranosidase activity
CORE_REP|Org6_Gene2241_	WP_004388226.1citrate lyase subunit alpha	505	20	0	99.5	IPR006472 (TIGRFAM); IPR006472 (PIRSF); G3DSA:3.40.1080.10 (GENE3D); IPR006472 (PFAM); G3DSA:3.40.1080.10 (GENE3D); IPR006472 (PANTHER); IPR037171 (SUPERFAMILY); IPR037171 (SUPERFAMILY)	C:GO:0005737; P:GO:0006084; F:GO:0008814; C:GO:0009346	C:cytoplasm; P:acetyl-CoA metabolic process; F:citrate CoA-transferase activity; C:citrate lyase complex		3	P:GO:0006084; F:GO:0008814; C:GO:0009346	P:acetyl-CoA metabolic process; F:citrate CoA-transferase activity; C:citrate lyase complex
CORE_REP|Org4_Gene2614_	WP_014728812.1carboxylesterase/lipase family protein	503	20	0	99.53	IPR000997 (PRINTS); IPR029058 (G3DSA:3.40.50.GENE3D); IPR002018 (PFAM); PTHR11559:SF356 (PANTHER); PTHR11559 (PANTHER); IPR029058 (SUPERFAMILY)	F:GO:0004104	F:cholinesterase activity		1	F:GO:0004104	F:cholinesterase activity
CORE_REP|Org4_Gene3613_	WP_029038936.1MULTISPECIES: sodium/proline symporter PutP	502	20	0	99.69	IPR001734 (PFAM); IPR001734 (TIGRFAM); IPR038377 (G3DSA:1.20.1730.GENE3D); IPR011851 (TIGRFAM); PTHR43291:SF5 (PANTHER); PTHR43291 (PANTHER); IPR001734 (PROSITE_PROFILES); IPR011851 (CDD)	F:GO:0005298; P:GO:0006814; P:GO:0015824; C:GO:0016020; C:GO:0016021; F:GO:0022857; F:GO:0031402; P:GO:0055085	F:proline:sodium symporter activity; P:sodium ion transport; P:proline transport; C:membrane; C:integral component of membrane; F:transmembrane transporter activity; F:sodium ion binding; P:transmembrane transport		6	F:GO:0005298; P:GO:0006814; P:GO:0015824; C:GO:0016021; F:GO:0031402; P:GO:0055085	F:proline:sodium symporter activity; P:sodium ion transport; P:proline transport; C:integral component of membrane; F:sodium ion binding; P:transmembrane transport
CORE_REP|Org1_Gene2027_	CCK11697.1Pyruvate kinase	502	20	0	99.73	IPR001697 (PRINTS); IPR036918 (G3DSA:3.40.1380.GENE3D); IPR015793 (PFAM); G3DSA:3.20.20.60 (GENE3D); IPR001697 (TIGRFAM); IPR015795 (PFAM); IPR015806 (G3DSA:2.40.33.GENE3D); IPR001697 (PANTHER); PTHR11817:SF3 (PANTHER); IPR001697 (CDD); IPR036918 (SUPERFAMILY); IPR011037 (SUPERFAMILY); IPR015813 (SUPERFAMILY)	F:GO:0000287; F:GO:0003824; F:GO:0004743; P:GO:0006096; F:GO:0030955	F:magnesium ion binding; F:catalytic activity; F:pyruvate kinase activity; P:glycolytic process; F:potassium ion binding		4	F:GO:0000287; F:GO:0004743; P:GO:0006096; F:GO:0030955	F:magnesium ion binding; F:pyruvate kinase activity; P:glycolytic process; F:potassium ion binding
CORE_REP|Org2_Gene4047_	WP_097570305.1sugar ABC transporter ATP-binding protein	501	20	0	99.64	G3DSA:3.40.50.300 (GENE3D); IPR003439 (PFAM); IPR003439 (PFAM); G3DSA:3.40.50.300 (GENE3D); PTHR43790 (PANTHER); IPR003439 (PROSITE_PROFILES); IPR003439 (PROSITE_PROFILES); cd03215 (CDD); cd03216 (CDD); IPR027417 (SUPERFAMILY); IPR027417 (SUPERFAMILY)	F:GO:0005524; F:GO:0016887	F:ATP binding; F:ATPase activity		2	F:GO:0005524; F:GO:0016887	F:ATP binding; F:ATPase activity
CORE_REP|Org3_Gene241_	WP_012126200.1ribose ABC transporter ATP-binding protein RbsA	501	20	0	99.87	IPR003439 (PFAM); IPR003439 (PFAM); G3DSA:3.40.50.300 (GENE3D); G3DSA:3.40.50.300 (GENE3D); PTHR43790:SF3 (PANTHER); PTHR43790 (PANTHER); IPR003439 (PROSITE_PROFILES); IPR003439 (PROSITE_PROFILES); IPR015861 (PROSITE_PROFILES); cd03216 (CDD); cd03215 (CDD); IPR027417 (SUPERFAMILY); IPR027417 (SUPERFAMILY)	F:GO:0005524; P:GO:0008643; C:GO:0016020; F:GO:0016887; F:GO:0043211	F:ATP binding; P:carbohydrate transport; C:membrane; F:ATPase activity; F:carbohydrate-transporting ATPase activity		4	F:GO:0005524; P:GO:0008643; C:GO:0016020; F:GO:0043211	F:ATP binding; P:carbohydrate transport; C:membrane; F:carbohydrate-transporting ATPase activity
CORE_REP|Org6_Gene790_	WP_004385964.1MULTISPECIES: type VI secretion system contractile sheath large subunit	499	20	0	99.49	IPR010269 (PFAM); IPR010269 (TIGRFAM); PTHR35565:SF3 (PANTHER); IPR010269 (PANTHER)	no GO terms	no GO terms
CORE_REP|Org6_Gene4080_	WP_071603433.1PLP-dependent aminotransferase family protein	497	20	0	99.73	IPR000524 (PRINTS); IPR004839 (PFAM); IPR015421 (G3DSA:3.40.640.GENE3D); IPR036388 (G3DSA:1.10.10.GENE3D); IPR000524 (PFAM); PTHR11751 (PANTHER); PTHR11751:SF10 (PANTHER); IPR000524 (PROSITE_PROFILES); cd00609 (CDD); IPR000524 (CDD); IPR036390 (SUPERFAMILY); IPR015424 (SUPERFAMILY)	F:GO:0003700; F:GO:0003824; P:GO:0006355; P:GO:0009058; F:GO:0030170	F:DNA-binding transcription factor activity; F:catalytic activity; P:regulation of transcription, DNA-templated; P:biosynthetic process; F:pyridoxal phosphate binding		4	F:GO:0003700; F:GO:0003824; P:GO:0006355; F:GO:0030170	F:DNA-binding transcription factor activity; F:catalytic activity; P:regulation of transcription, DNA-templated; F:pyridoxal phosphate binding
CORE_REP|Org1_Gene362_	WP_007895224.1outer membrane channel protein TolC	497	20	0	99.81	IPR003423 (PFAM); IPR010130 (TIGRFAM); G3DSA:1.20.1600.10 (GENE3D); mobidb-lite (MOBIDB_LITE); mobidb-lite (MOBIDB_LITE); PTHR30026 (PANTHER); PTHR30026:SF4 (PANTHER); SSF56954 (SUPERFAMILY)	F:GO:0015562; C:GO:0019867; P:GO:0055085	F:efflux transmembrane transporter activity; C:outer membrane; P:transmembrane transport		3	F:GO:0015562; C:GO:0019867; P:GO:0055085	F:efflux transmembrane transporter activity; C:outer membrane; P:transmembrane transport
CORE_REP|Org1_Gene3466_	WP_007780472.1MULTISPECIES: transcription termination/antitermination protein NusA	495	20	0	99.77	PF14520 (PFAM); IPR010214 (TIGRFAM); IPR015946 (G3DSA:3.30.300.GENE3D); IPR036555 (G3DSA:3.30.1480.GENE3D); IPR025249 (PFAM); G3DSA:2.40.50.140 (GENE3D); G3DSA:1.10.150.20 (GENE3D); IPR015946 (G3DSA:3.30.300.GENE3D); IPR010213 (TIGRFAM); IPR013735 (PFAM); G3DSA:1.10.150.20 (GENE3D); IPR030842 (PANTHER); IPR003029 (PROSITE_PROFILES); IPR030842 (HAMAP); PS50084 (PROSITE_PROFILES); cd02134 (CDD); cd…	F:GO:0000166; F:GO:0003676; F:GO:0003700; F:GO:0003723; P:GO:0006353; P:GO:0031554; P:GO:0031564	F:nucleotide binding; F:nucleic acid binding; F:DNA-binding transcription factor activity; F:RNA binding; P:DNA-templated transcription, termination; P:regulation of DNA-templated transcription, termination; P:transcription antitermination		4	F:GO:0000166; F:GO:0003700; F:GO:0003723; P:GO:0031564	F:nucleotide binding; F:DNA-binding transcription factor activity; F:RNA binding; P:transcription antitermination
CORE_REP|Org5_Gene3622_	WP_015386993.1DUF3300 domain-containing protein	495	20	0	98.41	IPR021728 (PFAM); mobidb-lite (MOBIDB_LITE); mobidb-lite (MOBIDB_LITE); mobidb-lite (MOBIDB_LITE); mobidb-lite (MOBIDB_LITE); mobidb-lite (MOBIDB_LITE); mobidb-lite (MOBIDB_LITE); mobidb-lite (MOBIDB_LITE); mobidb-lite (MOBIDB_LITE); IPR021728 (PANTHER)	no GO terms	no GO terms
CORE_REP|Org5_Gene1081_	WP_004386405.1UDP-N-acetylmuramoyl-L-alanyl-D-glutamate--2,6-diaminopimelate ligase	495	20	0	99.9	IPR005761 (TIGRFAM); IPR004101 (PFAM); IPR000713 (PFAM); G3DSA:3.40.1390.10 (GENE3D); IPR013221 (PFAM); IPR036565 (G3DSA:3.40.1190.GENE3D); IPR036615 (G3DSA:3.90.190.GENE3D); PTHR23135 (PANTHER); PTHR23135:SF4 (PANTHER); IPR005761 (HAMAP); IPR035911 (SUPERFAMILY); IPR036615 (SUPERFAMILY); IPR036565 (SUPERFAMILY)	F:GO:0005524; C:GO:0005737; P:GO:0008360; P:GO:0009058; F:GO:0016874; F:GO:0016881; P:GO:0051301	F:ATP binding; C:cytoplasm; P:regulation of cell shape; P:biosynthetic process; F:ligase activity; F:acid-amino acid ligase activity; P:cell division		6	F:GO:0005524; C:GO:0005737; P:GO:0008360; P:GO:0009058; F:GO:0016881; P:GO:0051301	F:ATP binding; C:cytoplasm; P:regulation of cell shape; P:biosynthetic process; F:acid-amino acid ligase activity; P:cell division
CORE_REP|Org6_Gene332_	WP_004385246.1phospholipase D family protein	495	20	0	99.31	G3DSA:3.30.870.10 (GENE3D); IPR025202 (PFAM); G3DSA:3.30.870.10 (GENE3D); PTHR21248 (PANTHER); PTHR21248:SF12 (PANTHER); IPR001736 (PROSITE_PROFILES); IPR001736 (PROSITE_PROFILES); IPR030871 (HAMAP); cd09111 (CDD); cd09113 (CDD); SSF56024 (SUPERFAMILY); SSF56024 (SUPERFAMILY)	F:GO:0003824; P:GO:0032049; F:GO:0090483	F:catalytic activity; P:cardiolipin biosynthetic process; F:phosphatidylglycerol-phosphatidylethanolamine phosphatidyltransferase activity		2	P:GO:0032049; F:GO:0090483	P:cardiolipin biosynthetic process; F:phosphatidylglycerol-phosphatidylethanolamine phosphatidyltransferase activity
CORE_REP|Org1_Gene1242_	STD07609.1Uncharacterised protein	495	20	0	99.15	IPR029044 (SUPERFAMILY)	no GO terms	no GO terms
CORE_REP|Org6_Gene1925_	WP_004387735.1muropeptide MFS transporter AmpG	494	20	0	99.57	G3DSA:1.20.1250.20 (GENE3D); G3DSA:1.20.1250.20 (GENE3D); IPR011701 (PFAM); TIGR00901 (TIGRFAM); IPR004752 (PANTHER); IPR020846 (PROSITE_PROFILES); IPR020846 (CDD); IPR036259 (SUPERFAMILY)	C:GO:0016020; C:GO:0016021; P:GO:0055085	C:membrane; C:integral component of membrane; P:transmembrane transport		2	C:GO:0016021; P:GO:0055085	C:integral component of membrane; P:transmembrane transport
CORE_REP|Org6_Gene3516_	WP_015386781.1succinylglutamate-semialdehyde dehydrogenase	492	20	0	99.39	IPR016163 (G3DSA:3.40.309.GENE3D); IPR017649 (TIGRFAM); IPR016162 (G3DSA:3.40.605.GENE3D); IPR015590 (PFAM); PTHR11699 (PANTHER); IPR017649 (PTHR11699:PANTHER); IPR017649 (HAMAP); IPR017649 (CDD); IPR016161 (SUPERFAMILY)	P:GO:0006527; F:GO:0016491; F:GO:0016620; F:GO:0043824; P:GO:0055114	P:arginine catabolic process; F:oxidoreductase activity; F:oxidoreductase activity, acting on the aldehyde or oxo group of donors, NAD or NADP as acceptor; F:succinylglutamate-semialdehyde dehydrogenase activity; P:oxidation-reduction process		3	P:GO:0006527; F:GO:0043824; P:GO:0055114	P:arginine catabolic process; F:succinylglutamate-semialdehyde dehydrogenase activity; P:oxidation-reduction process
CORE_REP|Org1_Gene1164_	STD06959.1Exodeoxyribonuclease I	491	20	0	99.71	IPR036397 (G3DSA:3.30.420.GENE3D); G3DSA:1.20.1280.70 (GENE3D); IPR013620 (PFAM); IPR013520 (PFAM); IPR023607 (PIRSF); IPR038649 (G3DSA:2.30.30.GENE3D); PTHR11046 (PANTHER); PTHR11046:SF11 (PANTHER); IPR034748 (PROSITE_PROFILES); IPR034747 (PROSITE_PROFILES); cd06138 (CDD); IPR012337 (SUPERFAMILY)	F:GO:0003676; F:GO:0004529; P:GO:0006281; F:GO:0008852	F:nucleic acid binding; F:exodeoxyribonuclease activity; P:DNA repair; F:exodeoxyribonuclease I activity		3	F:GO:0003676; P:GO:0006281; F:GO:0008852	F:nucleic acid binding; P:DNA repair; F:exodeoxyribonuclease I activity
CORE_REP|Org4_Gene3512_	WP_014729848.1rhamnulokinase	490	20	0	99.6	IPR018484 (PFAM); IPR000577 (PIRSF); IPR018485 (PFAM); G3DSA:3.30.420.40 (GENE3D); G3DSA:3.30.420.40 (GENE3D); IPR013449 (TIGRFAM); PTHR10196:SF6 (PANTHER); PTHR10196 (PANTHER); IPR013449 (HAMAP); IPR013449 (CDD); SSF53067 (SUPERFAMILY); SSF53067 (SUPERFAMILY)	P:GO:0005975; F:GO:0008993; F:GO:0016773; P:GO:0019301	P:carbohydrate metabolic process; F:rhamnulokinase activity; F:phosphotransferase activity, alcohol group as acceptor; P:rhamnose catabolic process		2	F:GO:0008993; P:GO:0019301	F:rhamnulokinase activity; P:rhamnose catabolic process
CORE_REP|Org4_Gene2414_	WP_014728561.1EmmdR/YeeO family multidrug/toxin efflux MATE transporter	490	20	0	99.93	IPR002528 (PIRSF); IPR002528 (TIGRFAM); IPR002528 (PFAM); PTHR43298 (PANTHER); PTHR43298:SF2 (PANTHER); cd13137 (CDD)	P:GO:0006855; F:GO:0015238; F:GO:0015297; C:GO:0016020; P:GO:0055085	P:drug transmembrane transport; F:drug transmembrane transporter activity; F:antiporter activity; C:membrane; P:transmembrane transport		4	P:GO:0006855; F:GO:0015238; F:GO:0015297; C:GO:0016020	P:drug transmembrane transport; F:drug transmembrane transporter activity; F:antiporter activity; C:membrane
CORE_REP|Org2_Gene3993_	WP_004386985.1MULTISPECIES: IMP dehydrogenase	488	20	0	99.88	IPR001093 (PFAM); IPR005990 (PIRSF); IPR000644 (PFAM); IPR013785 (G3DSA:3.20.20.GENE3D); IPR005990 (TIGRFAM); PTHR11911 (PANTHER); PTHR11911:SF6 (PANTHER); IPR000644 (PROSITE_PROFILES); IPR005990 (HAMAP); IPR000644 (PROSITE_PROFILES); IPR001093 (CDD); cd04601 (CDD); SSF54631 (SUPERFAMILY); SSF51412 (SUPERFAMILY)	F:GO:0003824; F:GO:0003938; P:GO:0006164; P:GO:0055114	F:catalytic activity; F:IMP dehydrogenase activity; P:purine nucleotide biosynthetic process; P:oxidation-reduction process		3	F:GO:0003938; P:GO:0006164; P:GO:0055114	F:IMP dehydrogenase activity; P:purine nucleotide biosynthetic process; P:oxidation-reduction process
CORE_REP|Org5_Gene422_	WP_004385351.1cytosol nonspecific dipeptidase	485	20	0	99.78	IPR001160 (PRINTS); G3DSA:3.40.630.10 (GENE3D); IPR001160 (TIGRFAM); IPR001160 (PIRSF); G3DSA:3.40.630.10 (GENE3D); IPR002933 (PFAM); IPR011650 (PFAM); IPR001160 (PANTHER); IPR001160 (CDD); SSF53187 (SUPERFAMILY)	P:GO:0006508; F:GO:0016787	P:proteolysis; F:hydrolase activity		2	P:GO:0006508; F:GO:0016787	P:proteolysis; F:hydrolase activity
CORE_REP|Org3_Gene1414_	WP_115080494.1tagaturonate reductase	483	20	0	99.52	IPR013328 (G3DSA:1.10.1040.GENE3D); IPR013118 (PFAM); IPR013131 (PFAM); G3DSA:3.40.50.720 (GENE3D); PTHR30524:SF1 (PANTHER); PTHR30524 (PANTHER); IPR023668 (HAMAP); IPR008927 (SUPERFAMILY); IPR036291 (SUPERFAMILY)	F:GO:0009026; F:GO:0016491; F:GO:0050662; P:GO:0055114	F:tagaturonate reductase activity; F:oxidoreductase activity; F:coenzyme binding; P:oxidation-reduction process		3	F:GO:0009026; F:GO:0050662; P:GO:0055114	F:tagaturonate reductase activity; F:coenzyme binding; P:oxidation-reduction process
CORE_REP|Org3_Gene246_	WP_004386180.1MULTISPECIES: ATPase RavA stimulator ViaA	483	20	0	99.88	IPR008912 (PFAM); IPR036465 (G3DSA:3.40.50.GENE3D); PTHR36846 (PANTHER); IPR023481 (HAMAP); cd01462 (CDD); IPR036465 (SUPERFAMILY)	no GO terms	no GO terms
CORE_REP|Org2_Gene1996_	WP_105604924.1YdiU family protein	482	20	0	99.55	IPR003846 (PFAM); IPR003846 (PANTHER); IPR003846 (HAMAP)	no GO terms	no GO terms
CORE_REP|Org1_Gene1799_	CCK01800.1Predicted signal transduction protein	481	20	0	99.63	G3DSA:1.10.3210.10 (GENE3D); IPR035919 (G3DSA:3.20.20.GENE3D); IPR013976 (PFAM); IPR001633 (PFAM); PTHR33525:SF4 (PANTHER); PTHR33525 (PANTHER); IPR013976 (PROSITE_PROFILES); IPR035919 (SUPERFAMILY); SSF109604 (SUPERFAMILY)	no GO terms	no GO terms
CORE_REP|Org3_Gene874_	WP_097571108.1DNA cytosine methyltransferase	481	20	0	99.63	IPR001525 (PRINTS); IPR001525 (TIGRFAM); G3DSA:3.90.120.30 (GENE3D); IPR001525 (PFAM); G3DSA:3.40.50.150 (GENE3D); G3DSA:1.10.260.140 (GENE3D); PTHR10629 (PANTHER); PTHR10629:SF11 (PANTHER); IPR001525 (PROSITE_PROFILES); cd00315 (CDD); IPR029063 (SUPERFAMILY)	F:GO:0008168	F:methyltransferase activity		1	F:GO:0008168	F:methyltransferase activity
CORE_REP|Org4_Gene2484_	WP_014728647.116S rRNA (cytosine(1407)-C(5))-methyltransferase RsmF	480	20	0	99.51	IPR023267 (PRINTS); IPR001678 (PFAM); G3DSA:2.30.130.90 (GENE3D); G3DSA:3.40.50.150 (GENE3D); IPR027391 (PFAM); IPR031341 (PFAM); IPR011023 (TIGRFAM); PTHR22807:SF38 (PANTHER); PTHR22807 (PANTHER); IPR001678 (PROSITE_PROFILES); IPR023545 (HAMAP); cd02440 (CDD); IPR029063 (SUPERFAMILY)	F:GO:0003723; P:GO:0006364; F:GO:0008168; F:GO:0008649; F:GO:0008757	F:RNA binding; P:rRNA processing; F:methyltransferase activity; F:rRNA methyltransferase activity; F:S-adenosylmethionine-dependent methyltransferase activity		3	F:GO:0003723; P:GO:0006364; F:GO:0008649	F:RNA binding; P:rRNA processing; F:rRNA methyltransferase activity
CORE_REP|Org6_Gene3788_	WP_015387113.1serine/threonine protein kinase	479	20	0	99.41	G3DSA:1.10.510.10 (GENE3D); IPR000719 (PFAM); G3DSA:3.30.200.20 (GENE3D); mobidb-lite (MOBIDB_LITE); mobidb-lite (MOBIDB_LITE); PTHR43289 (PANTHER); PTHR43289:SF9 (PANTHER); IPR000719 (PROSITE_PROFILES); cd14014 (CDD); IPR011009 (SUPERFAMILY)	F:GO:0004672; F:GO:0005524; P:GO:0006468	F:protein kinase activity; F:ATP binding; P:protein phosphorylation		3	F:GO:0004672; F:GO:0005524; P:GO:0006468	F:protein kinase activity; F:ATP binding; P:protein phosphorylation
CORE_REP|Org4_Gene2285_	WP_014728407.1sensor histidine kinase	478	20	0	99.49	IPR003661 (PFAM); IPR036890 (G3DSA:3.30.565.GENE3D); IPR003594 (PFAM); G3DSA:1.10.287.130 (GENE3D); IPR013727 (PFAM); PTHR45436 (PANTHER); PTHR45436:SF1 (PANTHER); IPR005467 (PROSITE_PROFILES); IPR003660 (PROSITE_PROFILES); IPR003661 (CDD); IPR003594 (CDD); IPR003660 (CDD); IPR036097 (SUPERFAMILY); IPR036890 (SUPERFAMILY)	F:GO:0000155; P:GO:0007165; C:GO:0016021	F:phosphorelay sensor kinase activity; P:signal transduction; C:integral component of membrane		3	F:GO:0000155; P:GO:0007165; C:GO:0016021	F:phosphorelay sensor kinase activity; P:signal transduction; C:integral component of membrane
CORE_REP|Org2_Gene3946_	WP_007870066.1MULTISPECIES: sensor histidine kinase	478	20	0	99.65	IPR004358 (PRINTS); IPR003594 (PFAM); IPR036890 (G3DSA:3.30.565.GENE3D); G3DSA:1.10.287.130 (GENE3D); IPR003661 (PFAM); PTHR43047 (PANTHER); PTHR43047:SF11 (PANTHER); IPR005467 (PROSITE_PROFILES); IPR003661 (CDD); IPR003594 (CDD); IPR036097 (SUPERFAMILY); IPR036890 (SUPERFAMILY)	F:GO:0000155; P:GO:0007165; P:GO:0016310; F:GO:0016772	F:phosphorelay sensor kinase activity; P:signal transduction; P:phosphorylation; F:transferase activity, transferring phosphorus-containing groups		3	F:GO:0000155; P:GO:0007165; P:GO:0016310	F:phosphorelay sensor kinase activity; P:signal transduction; P:phosphorylation
CORE_REP|Org6_Gene3800_	WP_015387129.1MFS transporter	476	20	0	99.58	PF13347 (PFAM); IPR001927 (TIGRFAM); G3DSA:1.20.1250.20 (GENE3D); IPR039672 (PANTHER); PTHR11328:SF39 (PANTHER); IPR020846 (CDD); IPR036259 (SUPERFAMILY)	F:GO:0005215; P:GO:0006814; P:GO:0008643; F:GO:0015293; C:GO:0016020; C:GO:0016021	F:transporter activity; P:sodium ion transport; P:carbohydrate transport; F:symporter activity; C:membrane; C:integral component of membrane		4	P:GO:0006814; P:GO:0008643; F:GO:0015293; C:GO:0016021	P:sodium ion transport; P:carbohydrate transport; F:symporter activity; C:integral component of membrane
CORE_REP|Org6_Gene2898_	CCK09297.1Phospholipase A1	476	20	0	99.75	IPR029058 (G3DSA:3.40.50.GENE3D); PTHR35243:SF21 (PANTHER); PTHR35243 (PANTHER); IPR029058 (SUPERFAMILY)	no GO terms	no GO terms
CORE_REP|Org5_Gene1541_	WP_004387113.1aminobutyraldehyde dehydrogenase	475	20	0	99.83	IPR016163 (G3DSA:3.40.309.GENE3D); IPR017749 (TIGRFAM); IPR016162 (G3DSA:3.40.605.GENE3D); IPR015590 (PFAM); PTHR11699 (PANTHER); IPR015657 (PTHR11699:PANTHER); IPR017749 (HAMAP); IPR015657 (CDD); IPR016161 (SUPERFAMILY)	P:GO:0009447; F:GO:0016491; F:GO:0016620; F:GO:0019145; F:GO:0051287; P:GO:0055114	P:putrescine catabolic process; F:oxidoreductase activity; F:oxidoreductase activity, acting on the aldehyde or oxo group of donors, NAD or NADP as acceptor; F:aminobutyraldehyde dehydrogenase activity; F:NAD binding; P:oxidation-reduction process		4	P:GO:0009447; F:GO:0019145; F:GO:0051287; P:GO:0055114	P:putrescine catabolic process; F:aminobutyraldehyde dehydrogenase activity; F:NAD binding; P:oxidation-reduction process
CORE_REP|Org4_Gene3324_	WP_014729638.1two-component system sensor histidine kinase CreC	474	20	0	99.75	IPR004358 (PRINTS); G3DSA:3.30.450.20 (GENE3D); IPR036890 (G3DSA:3.30.565.GENE3D); IPR003661 (PFAM); G3DSA:1.10.287.130 (GENE3D); IPR003594 (PFAM); PTHR43711 (PANTHER); IPR005467 (PROSITE_PROFILES); IPR003660 (PROSITE_PROFILES); IPR003660 (CDD); IPR003594 (CDD); IPR003661 (CDD); IPR029151 (SUPERFAMILY); IPR036097 (SUPERFAMILY); IPR036890 (SUPERFAMILY)	F:GO:0000155; P:GO:0007165; C:GO:0016021; P:GO:0016310; F:GO:0016772	F:phosphorelay sensor kinase activity; P:signal transduction; C:integral component of membrane; P:phosphorylation; F:transferase activity, transferring phosphorus-containing groups		4	F:GO:0000155; P:GO:0007165; C:GO:0016021; P:GO:0016310	F:phosphorelay sensor kinase activity; P:signal transduction; C:integral component of membrane; P:phosphorylation
CORE_REP|Org5_Gene1545_	WP_004387118.1PLP-dependent aminotransferase family protein	473	20	0	99.67	IPR004839 (PFAM); IPR015421 (G3DSA:3.40.640.GENE3D); IPR036388 (G3DSA:1.10.10.GENE3D); IPR015422 (G3DSA:3.90.1150.GENE3D); IPR000524 (PFAM); PTHR42790:SF9 (PANTHER); PTHR42790 (PANTHER); IPR000524 (PROSITE_PROFILES); cd00609 (CDD); IPR000524 (CDD); IPR036390 (SUPERFAMILY); IPR015424 (SUPERFAMILY)	F:GO:0003700; F:GO:0003824; P:GO:0006355; P:GO:0009058; F:GO:0030170	F:DNA-binding transcription factor activity; F:catalytic activity; P:regulation of transcription, DNA-templated; P:biosynthetic process; F:pyridoxal phosphate binding		4	F:GO:0003700; F:GO:0003824; P:GO:0006355; F:GO:0030170	F:DNA-binding transcription factor activity; F:catalytic activity; P:regulation of transcription, DNA-templated; F:pyridoxal phosphate binding
CORE_REP|Org5_Gene3823_	WP_029039300.1MULTISPECIES: polynucleotide adenylyltransferase PcnB	473	20	0	99.89	IPR032828 (PFAM); G3DSA:1.10.3090.10 (GENE3D); IPR002646 (PFAM); IPR010206 (TIGRFAM); G3DSA:3.30.460.10 (GENE3D); IPR025866 (PFAM); mobidb-lite (MOBIDB_LITE); PTHR43051:SF1 (PANTHER); PTHR43051 (PANTHER); IPR010206 (HAMAP); IPR002646 (CDD); SSF81301 (SUPERFAMILY); SSF81891 (SUPERFAMILY)	F:GO:0003723; F:GO:0004652; P:GO:0006378; P:GO:0006396; F:GO:0016779	F:RNA binding; F:polynucleotide adenylyltransferase activity; P:mRNA polyadenylation; P:RNA processing; F:nucleotidyltransferase activity		3	F:GO:0003723; F:GO:0004652; P:GO:0006378	F:RNA binding; F:polynucleotide adenylyltransferase activity; P:mRNA polyadenylation
CORE_REP|Org6_Gene3982_	WP_029464222.1colanic acid biosynthesis protein WcaM	472	20	0	99.85	IPR023882 (TIGRFAM); IPR012334 (G3DSA:2.160.20.GENE3D); IPR006311 (PROSITE_PROFILES); IPR011050 (SUPERFAMILY)	no GO terms	no GO terms
CORE_REP|Org6_Gene1330_	WP_004386821.1glutamine synthetase	471	20	0	98.44	IPR008146 (PFAM); G3DSA:3.30.590.10 (GENE3D); PTHR43785 (PANTHER); PTHR43785:SF1 (PANTHER); IPR014746 (SUPERFAMILY); IPR036651 (SUPERFAMILY)	F:GO:0003824; F:GO:0004356; P:GO:0006542; P:GO:0006807	F:catalytic activity; F:glutamate-ammonia ligase activity; P:glutamine biosynthetic process; P:nitrogen compound metabolic process		2	F:GO:0004356; P:GO:0006542	F:glutamate-ammonia ligase activity; P:glutamine biosynthetic process
CORE_REP|Org2_Gene315_	WP_105605059.1DUF1996 domain-containing protein	471	20	0	99.66	IPR018535 (PFAM); PTHR43662:SF8 (PANTHER); PTHR43662 (PANTHER)	no GO terms	no GO terms
CORE_REP|Org1_Gene1880_	WP_012124865.1cytochrome ubiquinol oxidase subunit I	469	20	0	99.94	IPR002585 (PFAM); IPR002585 (PIRSF); mobidb-lite (MOBIDB_LITE); IPR002585 (PANTHER); PTHR30365:SF14 (PANTHER)	F:GO:0009055; P:GO:0019646; C:GO:0070069	F:electron transfer activity; P:aerobic electron transport chain; C:cytochrome complex		3	F:GO:0009055; P:GO:0019646; C:GO:0070069	F:electron transfer activity; P:aerobic electron transport chain; C:cytochrome complex
CORE_REP|Org4_Gene3414_	WP_014729739.1sucrose-6-phosphate hydrolase	469	20	0	98.66	IPR006232 (TIGRFAM); IPR023296 (G3DSA:2.115.10.GENE3D); IPR013189 (PFAM); G3DSA:2.60.120.560 (GENE3D); IPR013148 (PFAM); PTHR43101 (PANTHER); cd08996 (CDD); IPR023296 (SUPERFAMILY); IPR013320 (SUPERFAMILY)	F:GO:0004564; C:GO:0005737; P:GO:0005975	F:beta-fructofuranosidase activity; C:cytoplasm; P:carbohydrate metabolic process		3	F:GO:0004564; C:GO:0005737; P:GO:0005975	F:beta-fructofuranosidase activity; C:cytoplasm; P:carbohydrate metabolic process
CORE_REP|Org6_Gene3683_	WP_015386986.1H(+)/Cl(-) exchange transporter ClcA	467	20	0	99.61	IPR001807 (PRINTS); IPR001807 (PFAM); IPR014743 (G3DSA:1.10.3080.GENE3D); PTHR11689 (PANTHER); PTHR11689:SF92 (PANTHER); IPR023861 (HAMAP); cd01031 (CDD); IPR014743 (SUPERFAMILY)	F:GO:0005247; C:GO:0005887; P:GO:0006821; F:GO:0015108; C:GO:0016020; P:GO:0055085	F:voltage-gated chloride channel activity; C:integral component of plasma membrane; P:chloride transport; F:chloride transmembrane transporter activity; C:membrane; P:transmembrane transport		4	F:GO:0005247; C:GO:0005887; P:GO:0006821; P:GO:0055085	F:voltage-gated chloride channel activity; C:integral component of plasma membrane; P:chloride transport; P:transmembrane transport
CORE_REP|Org4_Gene893_	WP_004388062.1MULTISPECIES: asparagine--tRNA ligase	466	20	0	99.87	IPR002312 (PRINTS); G3DSA:2.40.50.140 (GENE3D); G3DSA:3.30.930.10 (GENE3D); IPR004364 (PFAM); IPR004522 (TIGRFAM); IPR004365 (PFAM); PTHR22594 (PANTHER); PTHR22594:SF44 (PANTHER); IPR004522 (HAMAP); IPR006195 (PROSITE_PROFILES); cd00776 (CDD); cd04318 (CDD); SSF55681 (SUPERFAMILY); IPR012340 (SUPERFAMILY)	F:GO:0000166; F:GO:0003676; F:GO:0004812; F:GO:0004816; F:GO:0005524; C:GO:0005737; P:GO:0006418; P:GO:0006421	F:nucleotide binding; F:nucleic acid binding; F:aminoacyl-tRNA ligase activity; F:asparagine-tRNA ligase activity; F:ATP binding; C:cytoplasm; P:tRNA aminoacylation for protein translation; P:asparaginyl-tRNA aminoacylation		5	F:GO:0003676; F:GO:0004816; F:GO:0005524; C:GO:0005737; P:GO:0006421	F:nucleic acid binding; F:asparagine-tRNA ligase activity; F:ATP binding; C:cytoplasm; P:asparaginyl-tRNA aminoacylation
CORE_REP|Org2_Gene1143_	STD09495.1Predicted ATPase	466	20	0	99.88	IPR007413 (PFAM); IPR007413 (PIRSF); IPR007413 (PANTHER)	no GO terms	no GO terms
CORE_REP|Org5_Gene3151_	WP_012124887.1class II fumarate hydratase	465	20	0	99.94	IPR000362 (PRINTS); PR00145 (PRINTS); G3DSA:1.20.200.10 (GENE3D); IPR005677 (TIGRFAM); IPR018951 (PFAM); IPR022761 (PFAM); G3DSA:1.10.40.30 (GENE3D); IPR024083 (G3DSA:1.10.275.GENE3D); IPR005677 (PANTHER); PTHR11444:SF1 (PANTHER); IPR005677 (HAMAP); IPR005677 (CDD); IPR008948 (SUPERFAMILY)	F:GO:0003824; F:GO:0004333; P:GO:0006099; P:GO:0006106; F:GO:0016829; C:GO:0045239	F:catalytic activity; F:fumarate hydratase activity; P:tricarboxylic acid cycle; P:fumarate metabolic process; F:lyase activity; C:tricarboxylic acid cycle enzyme complex		4	F:GO:0004333; P:GO:0006099; P:GO:0006106; C:GO:0045239	F:fumarate hydratase activity; P:tricarboxylic acid cycle; P:fumarate metabolic process; C:tricarboxylic acid cycle enzyme complex
CORE_REP|Org2_Gene1290_	WP_097649518.1DUF3131 domain-containing protein	465	20	0	99.71	IPR021478 (PFAM)	no GO terms	no GO terms
CORE_REP|Org2_Gene241_	WP_105605134.1o-succinylbenzoate--CoA ligase	464	20	0	98.85	IPR000873 (PFAM); IPR010192 (TIGRFAM); IPR025110 (PFAM); G3DSA:3.40.50.12780 (GENE3D); G3DSA:3.30.300.30 (GENE3D); PTHR24096 (PANTHER); PTHR24096:SF297 (PANTHER); IPR010192 (CDD); SSF56801 (SUPERFAMILY)	F:GO:0003824; F:GO:0005524; F:GO:0008756; P:GO:0009234	F:catalytic activity; F:ATP binding; F:o-succinylbenzoate-CoA ligase activity; P:menaquinone biosynthetic process		3	F:GO:0005524; F:GO:0008756; P:GO:0009234	F:ATP binding; F:o-succinylbenzoate-CoA ligase activity; P:menaquinone biosynthetic process
CORE_REP|Org3_Gene2665_	CCK11713.1Permeases of the major facilitator superfamily	462	20	0	99.61	PR01036 (PRINTS); G3DSA:1.20.1720.10 (GENE3D); IPR011701 (PFAM); G3DSA:1.20.1250.20 (GENE3D); PTHR23501:SF5 (PANTHER); PTHR23501 (PANTHER); IPR020846 (PROSITE_PROFILES); IPR020846 (CDD); IPR036259 (SUPERFAMILY)	C:GO:0016021; P:GO:0055085	C:integral component of membrane; P:transmembrane transport		2	C:GO:0016021; P:GO:0055085	C:integral component of membrane; P:transmembrane transport
CORE_REP|Org5_Gene832_	WP_032970363.1chromosomal replication initiator protein DnaA	461	20	0	99.48	IPR020591 (PRINTS); IPR038454 (G3DSA:3.30.300.GENE3D); IPR010921 (G3DSA:1.10.1750.GENE3D); IPR013159 (PFAM); IPR001957 (TIGRFAM); G3DSA:1.10.8.60 (GENE3D); G3DSA:3.40.50.300 (GENE3D); IPR013317 (PFAM); IPR024633 (PFAM); IPR001957 (PTHR30050:PANTHER); PTHR30050 (PANTHER); IPR001957 (HAMAP); cd00009 (CDD); IPR013159 (CDD); IPR010921 (SUPERFAMILY); IPR027417 (SUPERFAMILY)	F:GO:0003677; F:GO:0003688; F:GO:0005524; P:GO:0006270; P:GO:0006275; F:GO:0043565	F:DNA binding; F:DNA replication origin binding; F:ATP binding; P:DNA replication initiation; P:regulation of DNA replication; F:sequence-specific DNA binding		4	F:GO:0003688; F:GO:0005524; P:GO:0006270; P:GO:0006275	F:DNA replication origin binding; F:ATP binding; P:DNA replication initiation; P:regulation of DNA replication
CORE_REP|Org5_Gene2366_	WP_004388383.1type II secretion system protein GspE	460	20	0	99.87	G3DSA:3.30.450.90 (GENE3D); IPR001482 (PFAM); G3DSA:3.40.50.300 (GENE3D); PTHR30258 (PANTHER); PTHR30258:SF1 (PANTHER); cd01129 (CDD); IPR027417 (SUPERFAMILY)	no GO terms	no GO terms
CORE_REP|Org3_Gene2394_	WP_104658493.1DNA repair protein RadA	460	20	0	99.48	PR01874 (PRINTS); IPR014721 (G3DSA:3.30.230.GENE3D); G3DSA:3.40.50.300 (GENE3D); IPR004504 (TIGRFAM); PF13481 (PFAM); PF13541 (PFAM); PTHR32472:SF10 (PANTHER); PTHR32472 (PANTHER); IPR020588 (PROSITE_PROFILES); IPR004504 (HAMAP); IPR004504 (CDD); IPR020568 (SUPERFAMILY); IPR027417 (SUPERFAMILY)	F:GO:0003677; F:GO:0003684; F:GO:0005524; P:GO:0006281; F:GO:0008094	F:DNA binding; F:damaged DNA binding; F:ATP binding; P:DNA repair; F:DNA-dependent ATPase activity		4	F:GO:0003684; F:GO:0005524; P:GO:0006281; F:GO:0008094	F:damaged DNA binding; F:ATP binding; P:DNA repair; F:DNA-dependent ATPase activity
CORE_REP|Org4_Gene1956_	WP_014728042.1carbohydrate porin	459	20	0	99.72	IPR003192 (PFAM); IPR036998 (G3DSA:2.40.170.GENE3D); PTHR38762 (PANTHER); IPR003192 (PRODOM); SSF56935 (SUPERFAMILY)	F:GO:0015288; C:GO:0016020; P:GO:0034219	F:porin activity; C:membrane; P:carbohydrate transmembrane transport		3	F:GO:0015288; C:GO:0016020; P:GO:0034219	F:porin activity; C:membrane; P:carbohydrate transmembrane transport
CORE_REP|Org5_Gene350_	WP_004385256.1MULTISPECIES: UDP-N-acetylmuramate:L-alanyl-gamma-D-glutamyl-meso-diaminopimelate ligase	459	20	0	99.8	IPR005757 (TIGRFAM); IPR013221 (PFAM); IPR000713 (PFAM); IPR036565 (G3DSA:3.40.1190.GENE3D); G3DSA:3.40.50.720 (GENE3D); IPR004101 (PFAM); IPR036615 (G3DSA:3.90.190.GENE3D); PTHR43445:SF2 (PANTHER); PTHR43445 (PANTHER); IPR005757 (HAMAP); IPR036565 (SUPERFAMILY); SSF51984 (SUPERFAMILY); IPR036615 (SUPERFAMILY)	F:GO:0005524; P:GO:0009058; P:GO:0009252; F:GO:0016874; F:GO:0016881; P:GO:0071555	F:ATP binding; P:biosynthetic process; P:peptidoglycan biosynthetic process; F:ligase activity; F:acid-amino acid ligase activity; P:cell wall organization		4	F:GO:0005524; P:GO:0009252; F:GO:0016881; P:GO:0071555	F:ATP binding; P:peptidoglycan biosynthetic process; F:acid-amino acid ligase activity; P:cell wall organization
CORE_REP|Org1_Gene840_	AKE95145.1long-chain fatty acid outer membrane transporter	459	20	0	99.32	G3DSA:2.40.160.60 (GENE3D); IPR005017 (PFAM); PTHR35093:SF3 (PANTHER); IPR005017 (PANTHER); SSF56935 (SUPERFAMILY)	no GO terms	no GO terms
CORE_REP|Org2_Gene2317_	WP_007891965.1pyridoxal-phosphate dependent enzyme	456	20	0	99.77	G3DSA:3.10.580.10 (GENE3D); G3DSA:3.40.50.1100 (GENE3D); G3DSA:3.40.50.1100 (GENE3D); IPR000644 (PFAM); IPR001926 (PFAM); PTHR10314 (PANTHER); PTHR10314:SF8 (PANTHER); IPR000644 (PROSITE_PROFILES); IPR000644 (PROSITE_PROFILES); cd04609 (CDD); cd01561 (CDD); IPR036052 (SUPERFAMILY); SSF54631 (SUPERFAMILY)	no GO terms	no GO terms
CORE_REP|Org3_Gene1844_	WP_007791389.1MULTISPECIES: proline-specific permease ProY	455	20	0	99.85	IPR004841 (PFAM); G3DSA:1.20.1740.10 (GENE3D); IPR002293 (PIRSF); PTHR43341 (PANTHER); PTHR43341:SF8 (PANTHER)	C:GO:0016020; F:GO:0022857; P:GO:0055085	C:membrane; F:transmembrane transporter activity; P:transmembrane transport		3	C:GO:0016020; F:GO:0022857; P:GO:0055085	C:membrane; F:transmembrane transporter activity; P:transmembrane transport
CORE_REP|Org5_Gene2245_	WP_004388155.1MULTISPECIES: LOG family protein	454	20	0	99.36	IPR027820 (PFAM); G3DSA:3.40.50.450 (GENE3D); IPR031100 (PFAM); IPR021826 (PFAM); IPR037153 (G3DSA:3.30.1850.GENE3D); PTHR43393:SF1 (PANTHER); PTHR43393 (PANTHER); SSF102405 (SUPERFAMILY)	no GO terms	no GO terms
CORE_REP|Org5_Gene703_	WP_004385788.1HAMP domain-containing protein	453	20	0	99.5	IPR004358 (PRINTS); IPR036890 (G3DSA:3.30.565.GENE3D); IPR003594 (PFAM); IPR003661 (PFAM); G3DSA:1.10.287.130 (GENE3D); IPR006290 (TIGRFAM); PTHR45436 (PANTHER); PS51257 (PROSITE_PROFILES); IPR003660 (PROSITE_PROFILES); IPR005467 (PROSITE_PROFILES); IPR003594 (CDD); IPR003661 (CDD); IPR036097 (SUPERFAMILY); IPR036890 (SUPERFAMILY)	F:GO:0000155; P:GO:0000160; F:GO:0004673; P:GO:0007165; C:GO:0016020; C:GO:0016021; P:GO:0016310; F:GO:0016772	F:phosphorelay sensor kinase activity; P:phosphorelay signal transduction system; F:protein histidine kinase activity; P:signal transduction; C:membrane; C:integral component of membrane; P:phosphorylation; F:transferase activity, transferring phosphorus-containing groups		4	F:GO:0000155; P:GO:0000160; C:GO:0016021; P:GO:0016310	F:phosphorelay sensor kinase activity; P:phosphorelay signal transduction system; C:integral component of membrane; P:phosphorylation
CORE_REP|Org4_Gene3731_	WP_041460882.1anaerobic C4-dicarboxylate transporter DcuC	453	20	0	99.89	IPR018385 (PFAM); IPR004669 (TIGRFAM); IPR004669 (PANTHER)	F:GO:0015556; P:GO:0015740; C:GO:0016021	F:C4-dicarboxylate transmembrane transporter activity; P:C4-dicarboxylate transport; C:integral component of membrane		3	F:GO:0015556; P:GO:0015740; C:GO:0016021	F:C4-dicarboxylate transmembrane transporter activity; P:C4-dicarboxylate transport; C:integral component of membrane
CORE_REP|Org6_Gene1056_	WP_004386404.1UDP-N-acetylmuramoyl-tripeptide--D-alanyl-D-alanine ligase	452	20	0	99.59	IPR036615 (G3DSA:3.90.190.GENE3D); IPR036565 (G3DSA:3.40.1190.GENE3D); IPR004101 (PFAM); G3DSA:3.40.1390.10 (GENE3D); IPR000713 (PFAM); IPR013221 (PFAM); IPR005863 (TIGRFAM); PTHR43024 (PANTHER); IPR005863 (HAMAP); IPR035911 (SUPERFAMILY); IPR036565 (SUPERFAMILY); IPR036615 (SUPERFAMILY)	F:GO:0005524; C:GO:0005737; P:GO:0009058; F:GO:0016874; F:GO:0047480; P:GO:0071555	F:ATP binding; C:cytoplasm; P:biosynthetic process; F:ligase activity; F:UDP-N-acetylmuramoyl-tripeptide-D-alanyl-D-alanine ligase activity; P:cell wall organization		5	F:GO:0005524; C:GO:0005737; P:GO:0009058; F:GO:0047480; P:GO:0071555	F:ATP binding; C:cytoplasm; P:biosynthetic process; F:UDP-N-acetylmuramoyl-tripeptide-D-alanyl-D-alanine ligase activity; P:cell wall organization
CORE_REP|Org5_Gene692_	WP_004385751.1esterase-like activity of phytase family protein	451	20	0	99.6	IPR027372 (PFAM); PTHR37957 (PANTHER)	no GO terms	no GO terms
CORE_REP|Org5_Gene2929_	WP_007852840.1MULTISPECIES: glutathione-disulfide reductase	450	20	0	99.91	PR00411 (PRINTS); PR00368 (PRINTS); IPR036188 (G3DSA:3.50.50.GENE3D); IPR036188 (G3DSA:3.50.50.GENE3D); IPR023753 (PFAM); IPR006322 (TIGRFAM); IPR001100 (PIRSF); IPR004099 (PFAM); IPR016156 (G3DSA:3.30.390.GENE3D); IPR006322 (PANTHER); IPR016156 (SUPERFAMILY); IPR036188 (SUPERFAMILY)	F:GO:0004362; P:GO:0006749; F:GO:0009055; F:GO:0016491; P:GO:0045454; F:GO:0050660; F:GO:0050661; P:GO:0055114	F:glutathione-disulfide reductase activity; P:glutathione metabolic process; F:electron transfer activity; F:oxidoreductase activity; P:cell redox homeostasis; F:flavin adenine dinucleotide binding; F:NADP binding; P:oxidation-reduction process		7	F:GO:0004362; P:GO:0006749; F:GO:0009055; P:GO:0045454; F:GO:0050660; F:GO:0050661; P:GO:0055114	F:glutathione-disulfide reductase activity; P:glutathione metabolic process; F:electron transfer activity; P:cell redox homeostasis; F:flavin adenine dinucleotide binding; F:NADP binding; P:oxidation-reduction process
CORE_REP|Org4_Gene2385_	WP_014728525.1molecular chaperone	450	20	0	99.26	IPR013126 (PFAM); IPR013126 (PANTHER); PTHR19375:SF330 (PANTHER); cd10231 (CDD); SSF53067 (SUPERFAMILY); SSF53067 (SUPERFAMILY)	no GO terms	no GO terms
CORE_REP|Org2_Gene1358_	WP_105583397.1M20/M25/M40 family metallo-hydrolase	448	20	0	99.59	IPR002933 (PFAM); G3DSA:3.40.630.10 (GENE3D); IPR011650 (PFAM); G3DSA:3.30.70.360 (GENE3D); PTHR42694 (PANTHER); SSF53187 (SUPERFAMILY)	F:GO:0016787	F:hydrolase activity		1	F:GO:0016787	F:hydrolase activity
CORE_REP|Org2_Gene467_	WP_004385972.1type VI secretion system baseplate subunit TssK	447	20	0	98.32	IPR010263 (PFAM); IPR010263 (TIGRFAM); IPR010263 (PANTHER)	no GO terms	no GO terms
CORE_REP|Org3_Gene1287_	WP_038880358.1VOC family protein	447	20	0	99.6	IPR009770 (PFAM); G3DSA:3.10.180.80 (GENE3D); PTHR39479 (PANTHER); PTHR39479:SF2 (PANTHER); cd16348 (CDD)	no GO terms	no GO terms
CORE_REP|Org5_Gene1711_	WP_004387364.1replication-associated recombination protein A	447	20	0	99.85	G3DSA:3.40.50.300 (GENE3D); IPR032423 (PFAM); IPR003959 (PFAM); G3DSA:1.10.8.60 (GENE3D); G3DSA:1.10.3710.10 (GENE3D); G3DSA:1.20.272.10 (GENE3D); IPR021886 (PFAM); PTHR13779 (PANTHER); PTHR13779:SF36 (PANTHER); cd00009 (CDD); IPR008921 (SUPERFAMILY); IPR027417 (SUPERFAMILY)	F:GO:0003677; F:GO:0005524; P:GO:0006260	F:DNA binding; F:ATP binding; P:DNA replication		3	F:GO:0003677; F:GO:0005524; P:GO:0006260	F:DNA binding; F:ATP binding; P:DNA replication
CORE_REP|Org5_Gene2156_	WP_004388014.1gluconate transporter	446	20	0	99.6	IPR003474 (TIGRFAM); IPR003474 (PIRSF); IPR003474 (PFAM); PTHR30354:SF8 (PANTHER); IPR003474 (PANTHER)	F:GO:0015128; C:GO:0016020; P:GO:0035429	F:gluconate transmembrane transporter activity; C:membrane; P:gluconate transmembrane transport		3	F:GO:0015128; C:GO:0016020; P:GO:0035429	F:gluconate transmembrane transporter activity; C:membrane; P:gluconate transmembrane transport
CORE_REP|Org3_Gene2935_	WP_097564897.1type VI secretion protein	445	20	0	99.09	IPR010657 (PFAM); IPR021069 (PFAM); PTHR37024 (PANTHER); PTHR37024:SF5 (PANTHER)	no GO terms	no GO terms
CORE_REP|Org5_Gene2835_	WP_007850827.1murein DD-endopeptidase MepM	443	20	0	99.66	IPR016047 (PFAM); IPR013731 (PFAM); G3DSA:3.10.450.350 (GENE3D); IPR007340 (PFAM); IPR011055 (G3DSA:2.70.70.GENE3D); G3DSA:3.10.450.350 (GENE3D); mobidb-lite (MOBIDB_LITE); PTHR21666 (PANTHER); PTHR21666:SF262 (PANTHER); IPR018392 (PROSITE_PROFILES); IPR018392 (CDD); IPR011055 (SUPERFAMILY)	no GO terms	no GO terms
CORE_REP|Org2_Gene3034_	WP_032968395.1MULTISPECIES: amino-acid N-acetyltransferase	443	20	0	99.71	IPR001048 (PFAM); IPR036393 (G3DSA:3.40.1160.GENE3D); IPR010167 (TIGRFAM); IPR000182 (PFAM); G3DSA:3.40.630.30 (GENE3D); IPR010167 (PIRSF); PTHR30602:SF3 (PANTHER); IPR010167 (PANTHER); IPR000182 (PROSITE_PROFILES); IPR010167 (HAMAP); cd04301 (CDD); IPR033719 (CDD); IPR036393 (SUPERFAMILY); IPR016181 (SUPERFAMILY)	F:GO:0004042; C:GO:0005737; P:GO:0006526	F:acetyl-CoA:L-glutamate N-acetyltransferase activity; C:cytoplasm; P:arginine biosynthetic process		3	F:GO:0004042; C:GO:0005737; P:GO:0006526	F:acetyl-CoA:L-glutamate N-acetyltransferase activity; C:cytoplasm; P:arginine biosynthetic process
CORE_REP|Org6_Gene2307_	WP_004388362.1MFS transporter	441	20	0	99.49	G3DSA:1.20.1250.20 (GENE3D); IPR005828 (PFAM); PTHR43528 (PANTHER); IPR020846 (PROSITE_PROFILES); IPR020846 (CDD); IPR036259 (SUPERFAMILY)	C:GO:0016021; F:GO:0022857; P:GO:0055085	C:integral component of membrane; F:transmembrane transporter activity; P:transmembrane transport		3	C:GO:0016021; F:GO:0022857; P:GO:0055085	C:integral component of membrane; F:transmembrane transporter activity; P:transmembrane transport
CORE_REP|Org5_Gene3484_	WP_015386780.1N-succinylarginine dihydrolase	441	20	0	99.6	IPR007079 (PFAM); IPR007079 (TIGRFAM); IPR037031 (G3DSA:3.75.10.GENE3D); PTHR30420:SF2 (PANTHER); PTHR30420 (PANTHER); IPR007079 (HAMAP); SSF55909 (SUPERFAMILY)	P:GO:0006525; F:GO:0009015	P:arginine metabolic process; F:N-succinylarginine dihydrolase activity		2	P:GO:0006525; F:GO:0009015	P:arginine metabolic process; F:N-succinylarginine dihydrolase activity
CORE_REP|Org6_Gene92_	WP_088276689.1PTS sugar transporter subunit IIC	441	20	0	99.86	IPR004501 (TIGRFAM); IPR003352 (PFAM); IPR004796 (PIRSF); PTHR33989 (PANTHER); IPR004501 (PROSITE_PROFILES)	F:GO:0008982; P:GO:0009401; C:GO:0016020; C:GO:0016021	F:protein-N(PI)-phosphohistidine-sugar phosphotransferase activity; P:phosphoenolpyruvate-dependent sugar phosphotransferase system; C:membrane; C:integral component of membrane		3	F:GO:0008982; P:GO:0009401; C:GO:0016021	F:protein-N(PI)-phosphohistidine-sugar phosphotransferase activity; P:phosphoenolpyruvate-dependent sugar phosphotransferase system; C:integral component of membrane
CORE_REP|Org4_Gene3788_	WP_042390784.13-deoxy-D-manno-octulosonic acid transferase	439	20	0	99.78	IPR007507 (PFAM); G3DSA:3.40.50.2000 (GENE3D); IPR001296 (PFAM); IPR038107 (G3DSA:3.40.50.GENE3D); IPR039901 (PANTHER); SSF53756 (SUPERFAMILY)	F:GO:0016740	F:transferase activity		1	F:GO:0016740	F:transferase activity
CORE_REP|Org2_Gene2006_	WP_097649131.1AppA family phytase/histidine-type acid phosphatase	438	20	0	98.3	IPR029033 (G3DSA:3.40.50.GENE3D); IPR029033 (G3DSA:3.40.50.GENE3D); IPR000560 (PFAM); PTHR11567:SF135 (PANTHER); PTHR11567 (PANTHER); IPR000560 (CDD); IPR029033 (SUPERFAMILY)	no GO terms	no GO terms
CORE_REP|Org2_Gene3796_	WP_004386401.1UDP-N-acetylmuramoyl-L-alanine--D-glutamate ligase	438	20	0	99.86	IPR036615 (G3DSA:3.90.190.GENE3D); IPR036565 (G3DSA:3.40.1190.GENE3D); G3DSA:3.40.50.720 (GENE3D); IPR013221 (PFAM); IPR005762 (TIGRFAM); IPR004101 (PFAM); PTHR43692 (PANTHER); IPR005762 (HAMAP); PS51257 (PROSITE_PROFILES); IPR036565 (SUPERFAMILY); SSF51984 (SUPERFAMILY); IPR036615 (SUPERFAMILY)	F:GO:0005524; C:GO:0005737; P:GO:0008360; F:GO:0008764; P:GO:0009058; F:GO:0016874; P:GO:0051301	F:ATP binding; C:cytoplasm; P:regulation of cell shape; F:UDP-N-acetylmuramoylalanine-D-glutamate ligase activity; P:biosynthetic process; F:ligase activity; P:cell division		6	F:GO:0005524; C:GO:0005737; P:GO:0008360; F:GO:0008764; P:GO:0009058; P:GO:0051301	F:ATP binding; C:cytoplasm; P:regulation of cell shape; F:UDP-N-acetylmuramoylalanine-D-glutamate ligase activity; P:biosynthetic process; P:cell division
CORE_REP|Org2_Gene1993_	AGE86590.1diacetylchitobiose-6-phosphate hydrolase	438	20	0	99.74	IPR001088 (PRINTS); IPR022616 (PFAM); IPR015955 (G3DSA:3.90.110.GENE3D); G3DSA:3.40.50.720 (GENE3D); IPR001088 (PFAM); PTHR32092:SF5 (PANTHER); IPR001088 (PANTHER); cd05296 (CDD); IPR015955 (SUPERFAMILY); IPR036291 (SUPERFAMILY)	F:GO:0003824; F:GO:0004553; P:GO:0005975; F:GO:0016616; P:GO:0055114	F:catalytic activity; F:hydrolase activity, hydrolyzing O-glycosyl compounds; P:carbohydrate metabolic process; F:oxidoreductase activity, acting on the CH-OH group of donors, NAD or NADP as acceptor; P:oxidation-reduction process		4	F:GO:0004553; P:GO:0005975; F:GO:0016616; P:GO:0055114	F:hydrolase activity, hydrolyzing O-glycosyl compounds; P:carbohydrate metabolic process; F:oxidoreductase activity, acting on the CH-OH group of donors, NAD or NADP as acceptor; P:oxidation-reduction process
CORE_REP|Org5_Gene3536_	WP_015386878.1cell envelope integrity protein TolA	438	20	0	97.57	G3DSA:3.30.1150.10 (GENE3D); IPR014161 (TIGRFAM); IPR014161 (PFAM); mobidb-lite (MOBIDB_LITE); mobidb-lite (MOBIDB_LITE); mobidb-lite (MOBIDB_LITE); mobidb-lite (MOBIDB_LITE); mobidb-lite (MOBIDB_LITE); mobidb-lite (MOBIDB_LITE); mobidb-lite (MOBIDB_LITE); PTHR23242 (PANTHER); SSF74653 (SUPERFAMILY)	F:GO:0005215; C:GO:0016021; P:GO:0043213	F:transporter activity; C:integral component of membrane; P:bacteriocin transport		3	F:GO:0005215; C:GO:0016021; P:GO:0043213	F:transporter activity; C:integral component of membrane; P:bacteriocin transport
CORE_REP|Org6_Gene1166_	WP_004386575.1cell division protein DamX	437	20	0	99.75	IPR036680 (G3DSA:3.30.70.GENE3D); IPR007730 (PFAM); mobidb-lite (MOBIDB_LITE); mobidb-lite (MOBIDB_LITE); mobidb-lite (MOBIDB_LITE); mobidb-lite (MOBIDB_LITE); mobidb-lite (MOBIDB_LITE); mobidb-lite (MOBIDB_LITE); mobidb-lite (MOBIDB_LITE); mobidb-lite (MOBIDB_LITE); mobidb-lite (MOBIDB_LITE); IPR007730 (PROSITE_PROFILES); IPR032899 (HAMAP); IPR036680 (SUPERFAMILY)	C:GO:0030428; P:GO:0032506; F:GO:0042834	C:cell septum; P:cytokinetic process; F:peptidoglycan binding		3	C:GO:0030428; P:GO:0032506; F:GO:0042834	C:cell septum; P:cytokinetic process; F:peptidoglycan binding
CORE_REP|Org2_Gene1543_	WP_014729285.1putative acyl-CoA thioester hydrolase	436	20	0	99.71	IPR000070 (PFAM); IPR012334 (G3DSA:2.160.20.GENE3D); mobidb-lite (MOBIDB_LITE); mobidb-lite (MOBIDB_LITE); mobidb-lite (MOBIDB_LITE); PTHR31321 (PANTHER); PTHR31321:SF11 (PANTHER); IPR011050 (SUPERFAMILY)	C:GO:0005618; F:GO:0030599; P:GO:0042545	C:cell wall; F:pectinesterase activity; P:cell wall modification		3	C:GO:0005618; F:GO:0030599; P:GO:0042545	C:cell wall; F:pectinesterase activity; P:cell wall modification
CORE_REP|Org3_Gene2447_	WP_004387104.1MULTISPECIES: sugar ABC transporter permease	435	20	0	99.84	IPR035906 (G3DSA:1.10.3720.GENE3D); IPR000515 (PFAM); PTHR30193:SF35 (PANTHER); PTHR30193 (PANTHER); IPR000515 (PROSITE_PROFILES); IPR000515 (CDD); SSF160964 (SUPERFAMILY); IPR035906 (SUPERFAMILY)	C:GO:0016020; P:GO:0055085	C:membrane; P:transmembrane transport		2	C:GO:0016020; P:GO:0055085	C:membrane; P:transmembrane transport
CORE_REP|Org4_Gene3251_	WP_014729553.1tRNA lysidine(34) synthetase TilS	434	20	0	98.74	IPR012796 (SMART); IPR014729 (G3DSA:3.40.50.GENE3D); IPR012796 (TIGRFAM); IPR012796 (PFAM); IPR011063 (PFAM); G3DSA:1.20.59.20 (GENE3D); IPR012795 (TIGRFAM); IPR015262 (PFAM); PTHR43033 (PANTHER); IPR012094 (PTHR43033:PANTHER); IPR012094 (HAMAP); IPR012795 (CDD); SSF82829 (SUPERFAMILY); SSF52402 (SUPERFAMILY); SSF56037 (SUPERFAMILY)	F:GO:0000166; F:GO:0005524; C:GO:0005737; P:GO:0008033; F:GO:0016879	F:nucleotide binding; F:ATP binding; C:cytoplasm; P:tRNA processing; F:ligase activity, forming carbon-nitrogen bonds		4	F:GO:0005524; C:GO:0005737; P:GO:0008033; F:GO:0016879	F:ATP binding; C:cytoplasm; P:tRNA processing; F:ligase activity, forming carbon-nitrogen bonds
CORE_REP|Org2_Gene1310_	WP_080320776.1sorbosone dehydrogenase family protein	433	20	0	99.84	IPR012938 (PFAM); IPR011042 (G3DSA:2.120.10.GENE3D); PTHR19328:SF53 (PANTHER); PTHR19328 (PANTHER); PS51257 (PROSITE_PROFILES); IPR011041 (SUPERFAMILY)	F:GO:0003824	F:catalytic activity		1	F:GO:0003824	F:catalytic activity
CORE_REP|Org1_Gene2114_	CBA30204.1UPF0229 protein KPN78578_11640	433	20	0	99.84	IPR006698 (PFAM); mobidb-lite (MOBIDB_LITE); IPR006698 (PANTHER); IPR006698 (HAMAP); cd00198 (CDD)	no GO terms	no GO terms
CORE_REP|Org2_Gene3056_	WP_105605196.123S rRNA (uracil(1939)-C(5))-methyltransferase RlmD	432	20	0	99.61	TIGR00479 (TIGRFAM); IPR010280 (PFAM); G3DSA:2.40.50.140 (GENE3D); G3DSA:3.40.50.150 (GENE3D); IPR002792 (PFAM); G3DSA:3.40.1350.30 (GENE3D); PTHR11061:SF30 (PANTHER); IPR010280 (PANTHER); IPR001566 (HAMAP); IPR010280 (PROSITE_PROFILES); IPR002792 (PROSITE_PROFILES); cd02440 (CDD); IPR029063 (SUPERFAMILY); IPR012340 (SUPERFAMILY)	F:GO:0003723; P:GO:0006396; F:GO:0008173	F:RNA binding; P:RNA processing; F:RNA methyltransferase activity		3	F:GO:0003723; P:GO:0006396; F:GO:0008173	F:RNA binding; P:RNA processing; F:RNA methyltransferase activity
CORE_REP|Org4_Gene1557_	WP_007901555.1carbohydrate ABC transporter substrate-binding protein	430	20	0	99.84	G3DSA:3.40.190.10 (GENE3D); IPR006059 (PFAM); PTHR30061:SF21 (PANTHER); PTHR30061 (PANTHER); PS51257 (PROSITE_PROFILES); SSF53850 (SUPERFAMILY)	no GO terms	no GO terms
CORE_REP|Org4_Gene1405_	WP_007872317.1MFS transporter	430	20	0	99.59	TIGR00881 (TIGRFAM); G3DSA:1.20.1250.20 (GENE3D); IPR011701 (PFAM); TIGR00893 (TIGRFAM); G3DSA:1.20.1250.20 (GENE3D); PTHR11662 (PANTHER); IPR004744 (PTHR11662:PANTHER); IPR020846 (PROSITE_PROFILES); IPR020846 (CDD); IPR036259 (SUPERFAMILY)	C:GO:0016021; F:GO:0022857; P:GO:0055085	C:integral component of membrane; F:transmembrane transporter activity; P:transmembrane transport		3	C:GO:0016021; F:GO:0022857; P:GO:0055085	C:integral component of membrane; F:transmembrane transporter activity; P:transmembrane transport
CORE_REP|Org2_Gene3001_	WP_054625583.1carbohydrate ABC transporter substrate-binding protein	429	20	0	99.84	G3DSA:3.40.190.10 (GENE3D); IPR006059 (PFAM); G3DSA:3.40.190.10 (GENE3D); PTHR30061 (PANTHER); PTHR30061:SF48 (PANTHER); SSF53850 (SUPERFAMILY)	no GO terms	no GO terms
CORE_REP|Org5_Gene3278_	WP_015386484.1isochorismate synthase MenF	429	20	0	99.18	IPR004561 (TIGRFAM); IPR015890 (PFAM); IPR005801 (G3DSA:3.60.120.GENE3D); PTHR42839 (PANTHER); IPR034681 (HAMAP); IPR005801 (SUPERFAMILY)	F:GO:0008909; P:GO:0009058; P:GO:0009234	F:isochorismate synthase activity; P:biosynthetic process; P:menaquinone biosynthetic process		2	F:GO:0008909; P:GO:0009234	F:isochorismate synthase activity; P:menaquinone biosynthetic process
CORE_REP|Org6_Gene143_	WP_004384967.1coenzyme F390 synthetase	428	20	0	98.33	IPR012685 (TIGRFAM); G3DSA:3.40.50.12780 (GENE3D); PTHR36932 (PANTHER); SSF56801 (SUPERFAMILY)	no GO terms	no GO terms
CORE_REP|Org4_Gene1836_	WP_014727894.1glucose-1-phosphate adenylyltransferase	427	20	0	99.63	IPR029044 (G3DSA:3.90.550.GENE3D); IPR011831 (TIGRFAM); G3DSA:2.160.10.10 (GENE3D); IPR005835 (PFAM); PTHR43523:SF2 (PANTHER); PTHR43523 (PANTHER); IPR023049 (HAMAP); cd02508 (CDD); cd04651 (CDD); IPR029044 (SUPERFAMILY); IPR011004 (SUPERFAMILY)	P:GO:0005978; F:GO:0008878; P:GO:0009058; F:GO:0016779	P:glycogen biosynthetic process; F:glucose-1-phosphate adenylyltransferase activity; P:biosynthetic process; F:nucleotidyltransferase activity		2	P:GO:0005978; F:GO:0008878	P:glycogen biosynthetic process; F:glucose-1-phosphate adenylyltransferase activity
CORE_REP|Org5_Gene2445_	WP_004388489.1murein hydrolase activator EnvC	427	20	0	99.93	IPR016047 (PFAM); IPR011055 (G3DSA:2.70.70.GENE3D); mobidb-lite (MOBIDB_LITE); mobidb-lite (MOBIDB_LITE); PTHR45330 (PANTHER); IPR011055 (SUPERFAMILY)	no GO terms	no GO terms
CORE_REP|Org6_Gene2867_	WP_007852468.1exported protein	426	20	0	99.53	IPR032811 (PFAM); IPR011250 (SUPERFAMILY)	no GO terms	no GO terms
CORE_REP|Org4_Gene3623_	WP_029590932.1stationary phase inducible protein CsiE	426	20	0	99.71	G3DSA:1.10.1790.10 (GENE3D); IPR011608 (PFAM); PTHR30185 (PANTHER); PTHR30185:SF7 (PANTHER); IPR011608 (PROSITE_PROFILES); IPR036634 (SUPERFAMILY)	P:GO:0006355	P:regulation of transcription, DNA-templated		1	P:GO:0006355	P:regulation of transcription, DNA-templated
CORE_REP|Org6_Gene2805_	WP_007851130.1MULTISPECIES: colanic acid biosynthesis pyruvyl transferase WcaK	426	20	0	99.75	IPR023918 (TIGRFAM); IPR007345 (PFAM); PTHR36836 (PANTHER)	no GO terms	no GO terms
CORE_REP|Org3_Gene3248_	WP_105571102.1MFS transporter	426	20	0	99.79	IPR011701 (PFAM); G3DSA:1.20.1250.20 (GENE3D); G3DSA:1.20.1250.20 (GENE3D); PTHR43791:SF36 (PANTHER); PTHR43791 (PANTHER); IPR020846 (PROSITE_PROFILES); IPR020846 (CDD); IPR036259 (SUPERFAMILY)	C:GO:0016021; P:GO:0055085	C:integral component of membrane; P:transmembrane transport		2	C:GO:0016021; P:GO:0055085	C:integral component of membrane; P:transmembrane transport
CORE_REP|Org1_Gene3033_	WP_041460605.1esterase FrsA	426	20	0	99.62	IPR029058 (G3DSA:3.40.50.GENE3D); IPR010520 (PFAM); PTHR22946 (PANTHER); PTHR22946:SF0 (PANTHER); IPR010520 (HAMAP); IPR029058 (SUPERFAMILY)	no GO terms	no GO terms
CORE_REP|Org6_Gene959_	WP_004386231.1Fe-S cluster assembly protein SufD	424	20	0	99.89	IPR011542 (TIGRFAM); IPR000825 (PFAM); PTHR43575:SF1 (PANTHER); IPR011542 (PANTHER); IPR037284 (SUPERFAMILY)	P:GO:0016226	P:iron-sulfur cluster assembly		1	P:GO:0016226	P:iron-sulfur cluster assembly
CORE_REP|Org5_Gene1458_	WP_004386977.1histidine--tRNA ligase	424	20	0	99.55	PF13393 (PFAM); IPR036621 (G3DSA:3.40.50.GENE3D); IPR004154 (PFAM); G3DSA:3.30.930.10 (GENE3D); IPR015807 (TIGRFAM); IPR004516 (PIRSF); IPR004516 (PANTHER); PTHR43707:SF1 (PANTHER); IPR006195 (PROSITE_PROFILES); IPR015807 (HAMAP); IPR033656 (CDD); cd00773 (CDD); SSF52954 (SUPERFAMILY); SSF55681 (SUPERFAMILY)	F:GO:0004821; F:GO:0005524; C:GO:0005737; P:GO:0006427	F:histidine-tRNA ligase activity; F:ATP binding; C:cytoplasm; P:histidyl-tRNA aminoacylation		4	F:GO:0004821; F:GO:0005524; C:GO:0005737; P:GO:0006427	F:histidine-tRNA ligase activity; F:ATP binding; C:cytoplasm; P:histidyl-tRNA aminoacylation
CORE_REP|Org5_Gene2858_	WP_007851213.1HlyD family efflux transporter periplasmic adaptor subunit	424	20	0	99.79	IPR032317 (PFAM); G3DSA:2.40.30.170 (GENE3D); G3DSA:2.40.420.20 (GENE3D); G3DSA:1.10.287.470 (GENE3D); G3DSA:2.40.50.100 (GENE3D); PTHR32347 (PANTHER); SSF111369 (SUPERFAMILY)	no GO terms	no GO terms
CORE_REP|Org4_Gene2637_	WP_014728842.1urea ABC transporter substrate-binding protein	423	20	0	99.85	IPR017777 (TIGRFAM); G3DSA:3.40.50.2300 (GENE3D); G3DSA:3.40.50.2300 (GENE3D); PF13433 (PFAM); mobidb-lite (MOBIDB_LITE); PTHR30483 (PANTHER); PTHR30483:SF8 (PANTHER); IPR017777 (CDD); IPR028082 (SUPERFAMILY)	no GO terms	no GO terms
CORE_REP|Org3_Gene2442_	PQX86416.1maltoporin LamB	422	20	0	99.66	IPR036998 (G3DSA:2.40.170.GENE3D); IPR003192 (PFAM); PTHR38762 (PANTHER); IPR003192 (PRODOM); IPR023738 (HAMAP); IPR003192 (CDD); SSF56935 (SUPERFAMILY)	C:GO:0009279; F:GO:0015288; F:GO:0015481; P:GO:0015768; C:GO:0016020; P:GO:0034219; P:GO:0042956; F:GO:0042958	C:cell outer membrane; F:porin activity; F:maltose transporting porin activity; P:maltose transport; C:membrane; P:carbohydrate transmembrane transport; P:maltodextrin transport; F:maltodextrin transmembrane transporter activity		6	C:GO:0009279; F:GO:0015481; P:GO:0015768; P:GO:0034219; P:GO:0042956; F:GO:0042958	C:cell outer membrane; F:maltose transporting porin activity; P:maltose transport; P:carbohydrate transmembrane transport; P:maltodextrin transport; F:maltodextrin transmembrane transporter activity
CORE_REP|Org2_Gene1760_	WP_105604895.1membrane integrity-associated transporter subunit PqiA	422	20	0	99.63	IPR007498 (PFAM); IPR005219 (TIGRFAM); PTHR30462 (PANTHER); PTHR30462:SF3 (PANTHER)	no GO terms	no GO terms
CORE_REP|Org3_Gene2433_	WP_104671437.1cytosine permease	422	20	0	99.63	IPR001248 (PFAM); IPR038271 (G3DSA:1.10.4160.GENE3D); IPR030191 (PANTHER); cd11484 (CDD)	F:GO:0015209; C:GO:0016020; C:GO:0016021; F:GO:0022857; P:GO:0055085	F:cytosine transmembrane transporter activity; C:membrane; C:integral component of membrane; F:transmembrane transporter activity; P:transmembrane transport		3	F:GO:0015209; C:GO:0016021; P:GO:0055085	F:cytosine transmembrane transporter activity; C:integral component of membrane; P:transmembrane transport
CORE_REP|Org3_Gene2453_	WP_007889392.1DUF445 domain-containing protein	421	20	0	99.9	IPR007383 (PFAM); PTHR38442 (PANTHER)	no GO terms	no GO terms
CORE_REP|Org5_Gene1616_	WP_004387226.1ABC transporter substrate-binding protein	421	20	0	99.67	IPR006059 (PFAM); G3DSA:3.40.190.10 (GENE3D); G3DSA:3.40.190.10 (GENE3D); PTHR30061:SF21 (PANTHER); PTHR30061 (PANTHER); cd14750 (CDD); SSF53850 (SUPERFAMILY)	no GO terms	no GO terms
CORE_REP|Org2_Gene453_	WP_097650228.1DUF3748 domain-containing protein	420	20	0	99.4	IPR011042 (G3DSA:2.120.10.GENE3D); IPR022223 (PFAM); IPR011659 (PFAM); SSF69304 (SUPERFAMILY)	no GO terms	no GO terms
CORE_REP|Org1_Gene2365_	WP_012125210.1winged helix-turn-helix domain-containing protein	419	20	0	99.3	IPR009351 (PFAM); PTHR30528 (PANTHER)	no GO terms	no GO terms
CORE_REP|Org1_Gene2419_	SPW22734.1Spermidine/putrescine import ATP-binding protein PotA	418	20	0	99.68	IPR003593 (SMART); IPR013611 (PFAM); G3DSA:2.40.50.940 (GENE3D); G3DSA:2.40.50.140 (GENE3D); G3DSA:3.40.50.300 (GENE3D); IPR005893 (TIGRFAM); IPR003439 (PFAM); PTHR42781 (PANTHER); PTHR42781:SF5 (PANTHER); IPR003439 (PROSITE_PROFILES); IPR027417 (SUPERFAMILY); IPR008995 (SUPERFAMILY)	F:GO:0005524; F:GO:0015417; P:GO:0015846; F:GO:0016887; F:GO:0022857; C:GO:0043190; P:GO:0055085	F:ATP binding; F:polyamine-transporting ATPase activity; P:polyamine transport; F:ATPase activity; F:transmembrane transporter activity; C:ATP-binding cassette (ABC) transporter complex; P:transmembrane transport		5	F:GO:0005524; F:GO:0015417; P:GO:0015846; C:GO:0043190; P:GO:0055085	F:ATP binding; F:polyamine-transporting ATPase activity; P:polyamine transport; C:ATP-binding cassette (ABC) transporter complex; P:transmembrane transport
CORE_REP|Org2_Gene604_	WP_110783228.1lipid III flippase WzxE	416	20	0	99.81	IPR002797 (PFAM); PTHR30250 (PANTHER); PTHR30250:SF16 (PANTHER); IPR032896 (HAMAP); cd13125 (CDD)	C:GO:0005886; P:GO:0009246; C:GO:0016020	C:plasma membrane; P:enterobacterial common antigen biosynthetic process; C:membrane		2	C:GO:0005886; P:GO:0009246	C:plasma membrane; P:enterobacterial common antigen biosynthetic process
CORE_REP|Org5_Gene1479_	WP_004387005.1nitrate ABC transporter substrate-binding protein	416	20	0	99.65	PF13379 (PFAM); G3DSA:3.40.190.10 (GENE3D); G3DSA:3.40.190.10 (GENE3D); PTHR30024:SF7 (PANTHER); PTHR30024 (PANTHER); IPR006311 (PROSITE_PROFILES); cd13553 (CDD); SSF53850 (SUPERFAMILY)	no GO terms	no GO terms
CORE_REP|Org4_Gene3273_	WP_014729579.1polysaccharide deacetylase family protein	415	20	0	99.78	IPR002509 (PFAM); G3DSA:3.20.20.370 (GENE3D); PTHR32027 (PANTHER); PTHR32027:SF8 (PANTHER); IPR002509 (PROSITE_PROFILES); cd10966 (CDD); IPR011330 (SUPERFAMILY)	F:GO:0003824; P:GO:0005975; F:GO:0016810	F:catalytic activity; P:carbohydrate metabolic process; F:hydrolase activity, acting on carbon-nitrogen (but not peptide) bonds		2	P:GO:0005975; F:GO:0016810	P:carbohydrate metabolic process; F:hydrolase activity, acting on carbon-nitrogen (but not peptide) bonds
CORE_REP|Org4_Gene2227_	SPW12955.1Uncharacterized conserved protein	414	20	0	99.34	IPR013211 (PFAM); IPR011044 (SUPERFAMILY)	no GO terms	no GO terms
CORE_REP|Org6_Gene1053_	WP_104676816.1cell division protein FtsW	414	20	0	99.82	IPR001182 (PFAM); IPR013437 (TIGRFAM); PTHR30474:SF2 (PANTHER); IPR001182 (PANTHER); IPR013437 (HAMAP)	P:GO:0009252; C:GO:0016021; P:GO:0051301	P:peptidoglycan biosynthetic process; C:integral component of membrane; P:cell division		3	P:GO:0009252; C:GO:0016021; P:GO:0051301	P:peptidoglycan biosynthetic process; C:integral component of membrane; P:cell division
CORE_REP|Org6_Gene199_	WP_097584987.1tryptophan permease	414	20	0	99.67	IPR013059 (PRINTS); G3DSA:1.20.1740.10 (GENE3D); IPR018227 (PFAM); IPR013059 (TIGRFAM); PTHR32195:SF18 (PANTHER); IPR013059 (PANTHER)	P:GO:0003333; C:GO:0005887; F:GO:0015173; P:GO:0015801	P:amino acid transmembrane transport; C:integral component of plasma membrane; F:aromatic amino acid transmembrane transporter activity; P:aromatic amino acid transport		4	P:GO:0003333; C:GO:0005887; F:GO:0015173; P:GO:0015801	P:amino acid transmembrane transport; C:integral component of plasma membrane; F:aromatic amino acid transmembrane transporter activity; P:aromatic amino acid transport
CORE_REP|Org2_Gene1888_	WP_087599999.1lipoprotein-releasing ABC transporter permease subunit LolE	414	20	0	99.83	IPR025857 (PFAM); IPR011925 (TIGRFAM); IPR011926 (TIGRFAM); IPR003838 (PFAM); PTHR30489:SF0 (PANTHER); PTHR30489 (PANTHER)	C:GO:0016020; C:GO:0016021; P:GO:0042953; F:GO:0042954; P:GO:0044874	C:membrane; C:integral component of membrane; P:lipoprotein transport; F:lipoprotein transporter activity; P:lipoprotein localization to outer membrane		4	C:GO:0016021; P:GO:0042953; F:GO:0042954; P:GO:0044874	C:integral component of membrane; P:lipoprotein transport; F:lipoprotein transporter activity; P:lipoprotein localization to outer membrane
CORE_REP|Org5_Gene3551_	WP_015386898.1enterochelin esterase	414	20	0	98.8	IPR029058 (G3DSA:3.40.50.GENE3D); IPR021764 (PFAM); IPR000801 (PFAM); IPR013783 (G3DSA:2.60.40.GENE3D); PTHR42797:SF1 (PANTHER); PTHR42797 (PANTHER); IPR029058 (SUPERFAMILY); IPR014756 (SUPERFAMILY)	F:GO:0005506; C:GO:0005737; P:GO:0006826; F:GO:0008849	F:iron ion binding; C:cytoplasm; P:iron ion transport; F:enterochelin esterase activity		4	F:GO:0005506; C:GO:0005737; P:GO:0006826; F:GO:0008849	F:iron ion binding; C:cytoplasm; P:iron ion transport; F:enterochelin esterase activity
CORE_REP|Org2_Gene147_	WP_097649229.1DUF1479 domain-containing protein	413	20	0	99.58	IPR010856 (PFAM); IPR027443 (G3DSA:2.60.120.GENE3D); PTHR30613 (PANTHER); PTHR30613:SF4 (PANTHER); SSF51197 (SUPERFAMILY)	no GO terms	no GO terms
CORE_REP|Org5_Gene313_	WP_004385192.1MULTISPECIES: beta-ketoacyl-ACP synthase II	413	20	0	99.67	IPR020841 (SMART); IPR017568 (TIGRFAM); IPR014030 (PFAM); IPR017568 (PIRSF); IPR014031 (PFAM); IPR016039 (G3DSA:3.40.47.GENE3D); IPR016039 (G3DSA:3.40.47.GENE3D); PTHR11712 (PANTHER); PTHR11712:SF226 (PANTHER); cd00834 (CDD); IPR016039 (SUPERFAMILY); IPR016039 (SUPERFAMILY)	F:GO:0003824; P:GO:0006633; F:GO:0016747	F:catalytic activity; P:fatty acid biosynthetic process; F:transferase activity, transferring acyl groups other than amino-acyl groups		2	P:GO:0006633; F:GO:0016747	P:fatty acid biosynthetic process; F:transferase activity, transferring acyl groups other than amino-acyl groups
CORE_REP|Org1_Gene3083_	AKE93060.11-deoxy-D-xylulose 5-phosphate reductoisomerase	409	20	0	99.53	IPR013512 (PFAM); G3DSA:3.40.50.720 (GENE3D); IPR026877 (PFAM); IPR003821 (PIRSF); G3DSA:1.10.1740.10 (GENE3D); IPR003821 (TIGRFAM); IPR013644 (PFAM); IPR003821 (PANTHER); PTHR30525:SF0 (PANTHER); PS51257 (PROSITE_PROFILES); IPR003821 (HAMAP); SSF55347 (SUPERFAMILY); IPR036291 (SUPERFAMILY); IPR036169 (SUPERFAMILY)	F:GO:0005515; P:GO:0008299; F:GO:0030604; F:GO:0046872; P:GO:0055114; F:GO:0070402	F:protein binding; P:isoprenoid biosynthetic process; F:1-deoxy-D-xylulose-5-phosphate reductoisomerase activity; F:metal ion binding; P:oxidation-reduction process; F:NADPH binding		6	F:GO:0005515; P:GO:0008299; F:GO:0030604; F:GO:0046872; P:GO:0055114; F:GO:0070402	F:protein binding; P:isoprenoid biosynthetic process; F:1-deoxy-D-xylulose-5-phosphate reductoisomerase activity; F:metal ion binding; P:oxidation-reduction process; F:NADPH binding
CORE_REP|Org5_Gene2664_	WP_007847071.1capsular biosynthesis protein	409	20	0	99.24	IPR007833 (PFAM); cd16441 (CDD)	P:GO:0000271; P:GO:0015774	P:polysaccharide biosynthetic process; P:polysaccharide transport		2	P:GO:0000271; P:GO:0015774	P:polysaccharide biosynthetic process; P:polysaccharide transport
CORE_REP|Org2_Gene3513_	WP_004386772.1colanic acid biosynthesis glycosyltransferase WcaI	407	20	0	99.84	IPR028098 (PFAM); IPR023910 (TIGRFAM); G3DSA:3.40.50.2000 (GENE3D); G3DSA:3.40.50.2000 (GENE3D); IPR001296 (PFAM); PTHR12526:SF530 (PANTHER); PTHR12526 (PANTHER); cd03794 (CDD); SSF53756 (SUPERFAMILY)	no GO terms	no GO terms
CORE_REP|Org5_Gene979_	CCK11693.1Cysteine desulfurase, SufS subfamily	406	20	0	99.74	IPR016454 (PIRSF); IPR015422 (G3DSA:3.90.1150.GENE3D); IPR015421 (G3DSA:3.40.640.GENE3D); IPR010970 (TIGRFAM); IPR000192 (PFAM); PTHR43586:SF10 (PANTHER); PTHR43586 (PANTHER); IPR010970 (HAMAP); cd06453 (CDD); IPR015424 (SUPERFAMILY)	F:GO:0003824; P:GO:0006534; F:GO:0030170; F:GO:0031071	F:catalytic activity; P:cysteine metabolic process; F:pyridoxal phosphate binding; F:cysteine desulfurase activity		3	P:GO:0006534; F:GO:0030170; F:GO:0031071	P:cysteine metabolic process; F:pyridoxal phosphate binding; F:cysteine desulfurase activity
CORE_REP|Org5_Gene1336_	WP_004386779.1colanic acid biosynthesis glycosyltransferase WcaL	406	20	0	99.77	IPR028098 (PFAM); G3DSA:3.40.50.2000 (GENE3D); G3DSA:3.40.50.2000 (GENE3D); IPR023884 (TIGRFAM); IPR001296 (PFAM); PTHR12526 (PANTHER); PTHR12526:SF430 (PANTHER); cd03799 (CDD); SSF53756 (SUPERFAMILY)	no GO terms	no GO terms
CORE_REP|Org4_Gene2390_	WP_014728531.1colanic acid biosynthesis glycosyltransferase WcaC	405	20	0	99.48	IPR028098 (PFAM); G3DSA:3.40.50.2000 (GENE3D); PF13692 (PFAM); IPR023916 (TIGRFAM); PTHR12526:SF524 (PANTHER); PTHR12526 (PANTHER); SSF53756 (SUPERFAMILY)	no GO terms	no GO terms
CORE_REP|Org4_Gene1334_	WP_007867994.1ROK family transcriptional regulator	405	20	0	99.79	G3DSA:3.30.420.40 (GENE3D); G3DSA:3.30.420.40 (GENE3D); IPR036388 (G3DSA:1.10.10.GENE3D); IPR000600 (PFAM); PTHR18964:SF127 (PANTHER); IPR000600 (PANTHER); cd00012 (CDD); IPR036390 (SUPERFAMILY); SSF53067 (SUPERFAMILY)	no GO terms	no GO terms
CORE_REP|Org1_Gene234_	WP_012123726.1DUF4432 family protein	402	20	0	99.74	G3DSA:2.70.98.80 (GENE3D); IPR027839 (PFAM); cd09023 (CDD)	no GO terms	no GO terms
CORE_REP|Org4_Gene2452_	WP_014728610.1tyrosine transporter TyrP	402	20	0	99.79	IPR013059 (PRINTS); G3DSA:1.20.1740.10 (GENE3D); IPR013059 (TIGRFAM); IPR018227 (PFAM); PTHR32195:SF21 (PANTHER); IPR013059 (PANTHER)	P:GO:0003333; C:GO:0005887; F:GO:0015173; P:GO:0015801	P:amino acid transmembrane transport; C:integral component of plasma membrane; F:aromatic amino acid transmembrane transporter activity; P:aromatic amino acid transport		4	P:GO:0003333; C:GO:0005887; F:GO:0015173; P:GO:0015801	P:amino acid transmembrane transport; C:integral component of plasma membrane; F:aromatic amino acid transmembrane transporter activity; P:aromatic amino acid transport
CORE_REP|Org3_Gene3607_	WP_003863462.1MULTISPECIES: colanic acid biosynthesis glycosyltransferase WcaA	401	20	0	94.63	IPR001646 (PFAM); IPR001173 (PFAM); IPR029044 (G3DSA:3.90.550.GENE3D); G3DSA:2.160.20.80 (GENE3D); PTHR43685 (PANTHER); IPR029044 (SUPERFAMILY); SSF141571 (SUPERFAMILY)	no GO terms	no GO terms
CORE_REP|Org6_Gene4102_	WP_071603463.1benzoate transporter BenE	401	20	0	99.35	IPR004711 (PFAM); IPR004711 (TIGRFAM); IPR004711 (PANTHER)	C:GO:0016021; P:GO:0042919; F:GO:0042925	C:integral component of membrane; P:benzoate transport; F:benzoate transmembrane transporter activity		3	C:GO:0016021; P:GO:0042919; F:GO:0042925	C:integral component of membrane; P:benzoate transport; F:benzoate transmembrane transporter activity
CORE_REP|Org3_Gene3849_	WP_063264667.1DUF1311 domain-containing protein	401	20	0	98.99	IPR009739 (PFAM); PTHR37549 (PANTHER)	no GO terms	no GO terms
CORE_REP|Org2_Gene844_	WP_105605027.1acyl-CoA reductase	400	20	0	99.31	IPR016163 (G3DSA:3.40.309.GENE3D); IPR016162 (G3DSA:3.40.605.GENE3D); IPR008670 (PFAM); IPR016161 (SUPERFAMILY)	F:GO:0003995; P:GO:0008218; F:GO:0016491; F:GO:0016620; P:GO:0055114	F:acyl-CoA dehydrogenase activity; P:bioluminescence; F:oxidoreductase activity; F:oxidoreductase activity, acting on the aldehyde or oxo group of donors, NAD or NADP as acceptor; P:oxidation-reduction process		4	F:GO:0003995; P:GO:0008218; F:GO:0016620; P:GO:0055114	F:acyl-CoA dehydrogenase activity; P:bioluminescence; F:oxidoreductase activity, acting on the aldehyde or oxo group of donors, NAD or NADP as acceptor; P:oxidation-reduction process
CORE_REP|Org3_Gene3628_	WP_097650011.1FAD-dependent 2-octaprenylphenol hydroxylase	400	20	0	99.66	PR00420 (PRINTS); IPR010971 (TIGRFAM); IPR036188 (G3DSA:3.50.50.GENE3D); G3DSA:3.30.9.50 (GENE3D); IPR002938 (PFAM); PTHR43876:SF1 (PANTHER); PTHR43876 (PANTHER); IPR036188 (SUPERFAMILY)	P:GO:0006744; F:GO:0016709; F:GO:0050660; P:GO:0055114; F:GO:0071949	P:ubiquinone biosynthetic process; F:oxidoreductase activity, acting on paired donors, with incorporation or reduction of molecular oxygen, NAD(P)H as one donor, and incorporation of one atom of oxygen; F:flavin adenine dinucleotide binding; P:oxidation-reduction process; F:FAD binding		4	P:GO:0006744; F:GO:0016709; P:GO:0055114; F:GO:0071949	P:ubiquinone biosynthetic process; F:oxidoreductase activity, acting on paired donors, with incorporation or reduction of molecular oxygen, NAD(P)H as one donor, and incorporation of one atom of oxygen; P:oxidation-reduction process; F:FAD binding
CORE_REP|Org6_Gene3375_	WP_015386615.1ANTAR domain-containing protein	400	20	0	99.59	IPR005561 (SMART); IPR013587 (PFAM); IPR005561 (PFAM); IPR036388 (G3DSA:1.10.10.GENE3D); IPR010910 (PROSITE_PROFILES); IPR005561 (PROSITE_PROFILES); IPR011006 (SUPERFAMILY)	F:GO:0003723	F:RNA binding		1	F:GO:0003723	F:RNA binding
CORE_REP|Org1_Gene4100_	WP_012126332.1NAD(P)/FAD-dependent oxidoreductase	400	20	0	99.74	PR00411 (PRINTS); IPR004792 (TIGRFAM); IPR036188 (G3DSA:3.50.50.GENE3D); IPR023166 (G3DSA:1.10.8.GENE3D); PF03486 (PFAM); G3DSA:2.40.30.10 (GENE3D); PTHR42887 (PANTHER); PTHR42887:SF2 (PANTHER); IPR036188 (SUPERFAMILY); SSF160996 (SUPERFAMILY)	no GO terms	no GO terms
CORE_REP|Org2_Gene3814_	WP_105604987.1type IV pilin biogenesis protein	399	20	0	99.56	IPR003004 (PRINTS); G3DSA:1.20.81.30 (GENE3D); IPR018076 (PFAM); G3DSA:1.20.81.30 (GENE3D); IPR003004 (PANTHER); PTHR30012:SF7 (PANTHER)	no GO terms	no GO terms
CORE_REP|Org3_Gene3414_	WP_069682881.1c-type cytochrome biogenesis protein CcmI	399	20	0	98.85	IPR017560 (TIGRFAM); IPR011990 (G3DSA:1.25.40.GENE3D); PF14559 (PFAM); PTHR30009:SF22 (PANTHER); PTHR30009 (PANTHER); IPR013026 (PROSITE_PROFILES); IPR011990 (SUPERFAMILY)	F:GO:0005515	F:protein binding		1	F:GO:0005515	F:protein binding
CORE_REP|Org1_Gene3982_	WP_012126254.1glycine C-acetyltransferase	398	20	0	99.69	IPR004839 (PFAM); IPR015421 (G3DSA:3.40.640.GENE3D); IPR011282 (TIGRFAM); IPR015422 (G3DSA:3.90.1150.GENE3D); PTHR13693 (PANTHER); IPR011282 (PTHR13693:PANTHER); IPR011282 (HAMAP); cd06454 (CDD); IPR015424 (SUPERFAMILY)	F:GO:0003824; P:GO:0006567; F:GO:0008890; P:GO:0009058; F:GO:0030170	F:catalytic activity; P:threonine catabolic process; F:glycine C-acetyltransferase activity; P:biosynthetic process; F:pyridoxal phosphate binding		4	P:GO:0006567; F:GO:0008890; P:GO:0009058; F:GO:0030170	P:threonine catabolic process; F:glycine C-acetyltransferase activity; P:biosynthetic process; F:pyridoxal phosphate binding
CORE_REP|Org4_Gene2286_	WP_014728409.1nicotinamide mononucleotide deamidase-related protein YfaY	398	20	0	99.65	IPR001453 (SMART); IPR036425 (G3DSA:3.40.980.GENE3D); IPR008135 (TIGRFAM); IPR008135 (PIRSF); IPR001453 (TIGRFAM); IPR001453 (PFAM); PTHR13939:SF3 (PANTHER); PTHR13939 (PANTHER); IPR008135 (HAMAP); IPR001453 (CDD); IPR036425 (SUPERFAMILY)	no GO terms	no GO terms
CORE_REP|Org6_Gene3238_	WP_015386440.1NO-inducible flavohemoprotein	396	20	0	99.05	IPR001221 (PRINTS); IPR008333 (PFAM); IPR012292 (G3DSA:1.10.490.GENE3D); IPR001433 (PFAM); G3DSA:2.40.30.10 (GENE3D); IPR039261 (G3DSA:3.40.50.GENE3D); IPR000971 (PFAM); PTHR43396 (PANTHER); PTHR43396:SF2 (PANTHER); IPR023950 (HAMAP); IPR000971 (PROSITE_PROFILES); IPR017927 (PROSITE_PROFILES); cd14776 (CDD); cd06184 (CDD); IPR017938 (SUPERFAMILY); IPR009050 (SUPERFAMILY); IPR039261 (SUPERFAMILY)	F:GO:0008941; F:GO:0016491; F:GO:0019825; F:GO:0020037; P:GO:0051409; P:GO:0055114; F:GO:0071949	F:nitric oxide dioxygenase activity; F:oxidoreductase activity; F:oxygen binding; F:heme binding; P:response to nitrosative stress; P:oxidation-reduction process; F:FAD binding		6	F:GO:0008941; F:GO:0019825; F:GO:0020037; P:GO:0051409; P:GO:0055114; F:GO:0071949	F:nitric oxide dioxygenase activity; F:oxygen binding; F:heme binding; P:response to nitrosative stress; P:oxidation-reduction process; F:FAD binding
CORE_REP|Org5_Gene1437_	WP_032989608.1MULTISPECIES: porin	395	20	0	99.95	IPR016963 (PFAM); SSF56935 (SUPERFAMILY)	no GO terms	no GO terms
CORE_REP|Org5_Gene388_	WP_004385303.1glutathionylspermidine synthase preATP-grasp family protein	395	20	0	99.61	IPR005494 (PFAM); G3DSA:3.30.1490.330 (GENE3D); PTHR30094:SF5 (PANTHER); PTHR30094 (PANTHER); IPR016185 (SUPERFAMILY); SSF56059 (SUPERFAMILY)	no GO terms	no GO terms
CORE_REP|Org2_Gene3167_	WP_007872722.1amino acid ABC transporter permease	393	20	0	99.67	IPR000515 (PFAM); IPR010065 (TIGRFAM); IPR035906 (G3DSA:1.10.3720.GENE3D); PTHR30085:SF1 (PANTHER); PTHR30085 (PANTHER); IPR000515 (PROSITE_PROFILES); IPR000515 (CDD); IPR035906 (SUPERFAMILY); IPR035906 (SUPERFAMILY)	C:GO:0016020; C:GO:0016021; F:GO:0022857; C:GO:0043190; P:GO:0055085; P:GO:0071705	C:membrane; C:integral component of membrane; F:transmembrane transporter activity; C:ATP-binding cassette (ABC) transporter complex; P:transmembrane transport; P:nitrogen compound transport		4	F:GO:0022857; C:GO:0043190; P:GO:0055085; P:GO:0071705	F:transmembrane transporter activity; C:ATP-binding cassette (ABC) transporter complex; P:transmembrane transport; P:nitrogen compound transport
CORE_REP|Org4_Gene2476_	WP_014728639.1formate-dependent phosphoribosylglycinamide formyltransferase	392	20	0	99.46	G3DSA:3.30.470.20 (GENE3D); IPR013815 (G3DSA:3.30.1490.GENE3D); G3DSA:3.40.50.20 (GENE3D); IPR003135 (PFAM); IPR005862 (TIGRFAM); IPR001509 (PFAM); PTHR43055 (PANTHER); IPR011761 (PROSITE_PROFILES); IPR005862 (HAMAP); IPR016185 (SUPERFAMILY); SSF56059 (SUPERFAMILY); IPR011054 (SUPERFAMILY)	F:GO:0000287; F:GO:0003824; F:GO:0004644; F:GO:0005524; P:GO:0009152; F:GO:0016742; F:GO:0046872; F:GO:0050662	F:magnesium ion binding; F:catalytic activity; F:phosphoribosylglycinamide formyltransferase activity; F:ATP binding; P:purine ribonucleotide biosynthetic process; F:hydroxymethyl-, formyl- and related transferase activity; F:metal ion binding; F:coenzyme binding		5	F:GO:0000287; F:GO:0004644; F:GO:0005524; P:GO:0009152; F:GO:0050662	F:magnesium ion binding; F:phosphoribosylglycinamide formyltransferase activity; F:ATP binding; P:purine ribonucleotide biosynthetic process; F:coenzyme binding
CORE_REP|Org6_Gene1825_	WP_004387589.1xylose operon transcription regulator XylR	392	20	0	99.77	IPR020449 (PRINTS); IPR018060 (SMART); G3DSA:1.10.10.60 (GENE3D); G3DSA:3.40.50.2300 (GENE3D); PF13377 (PFAM); G3DSA:3.40.50.2300 (GENE3D); IPR018060 (PFAM); PTHR30146:SF24 (PANTHER); PTHR30146 (PANTHER); IPR018060 (PROSITE_PROFILES); cd01543 (CDD); IPR028082 (SUPERFAMILY); IPR009057 (SUPERFAMILY); IPR009057 (SUPERFAMILY)	F:GO:0003677; F:GO:0003700; P:GO:0006355; F:GO:0043565	F:DNA binding; F:DNA-binding transcription factor activity; P:regulation of transcription, DNA-templated; F:sequence-specific DNA binding		3	F:GO:0003700; P:GO:0006355; F:GO:0043565	F:DNA-binding transcription factor activity; P:regulation of transcription, DNA-templated; F:sequence-specific DNA binding
CORE_REP|Org2_Gene2315_	AGE87215.1tRNA 2-selenouridine synthase	392	20	0	98.78	IPR001763 (SMART); IPR017582 (TIGRFAM); IPR036873 (G3DSA:3.40.250.GENE3D); mobidb-lite (MOBIDB_LITE); PTHR30401 (PANTHER); PTHR30401:SF0 (PANTHER); IPR001763 (PROSITE_PROFILES); IPR017582 (HAMAP); cd01520 (CDD); IPR027417 (SUPERFAMILY); IPR036873 (SUPERFAMILY)	F:GO:0016785; F:GO:0043828; P:GO:0070329	F:transferase activity, transferring selenium-containing groups; F:tRNA 2-selenouridine synthase activity; P:tRNA seleno-modification		2	F:GO:0043828; P:GO:0070329	F:tRNA 2-selenouridine synthase activity; P:tRNA seleno-modification
CORE_REP|Org5_Gene652_	WP_105535544.1oligogalacturonate lyase	392	20	0	99.94	IPR027946 (PFAM); IPR015943 (G3DSA:2.130.10.GENE3D); PTHR36842 (PANTHER); PTHR36842:SF1 (PANTHER); SSF82171 (SUPERFAMILY)	F:GO:0005515; P:GO:0045490; F:GO:0047487	F:protein binding; P:pectin catabolic process; F:oligogalacturonide lyase activity		3	F:GO:0005515; P:GO:0045490; F:GO:0047487	F:protein binding; P:pectin catabolic process; F:oligogalacturonide lyase activity
CORE_REP|Org6_Gene3807_	WP_015387137.1glycosyltransferase family 1 protein	392	20	0	99.45	IPR001296 (PFAM); G3DSA:3.40.50.2000 (GENE3D); IPR028098 (PFAM); G3DSA:3.40.50.2000 (GENE3D); PTHR12526:SF541 (PANTHER); PTHR12526 (PANTHER); cd03808 (CDD); SSF53756 (SUPERFAMILY)	no GO terms	no GO terms
CORE_REP|Org5_Gene1834_	CCK04507.1Endo-1,4-beta-xylanase A precursor	390	20	0	99.55	IPR013783 (G3DSA:2.60.40.GENE3D); IPR004193 (PFAM); IPR029058 (G3DSA:3.40.50.GENE3D); IPR000801 (PFAM); PTHR42797:SF2 (PANTHER); PTHR42797 (PANTHER); PS51257 (PROSITE_PROFILES); cd11294 (CDD); IPR029058 (SUPERFAMILY); IPR014756 (SUPERFAMILY)	F:GO:0004553; P:GO:0005975	F:hydrolase activity, hydrolyzing O-glycosyl compounds; P:carbohydrate metabolic process		2	F:GO:0004553; P:GO:0005975	F:hydrolase activity, hydrolyzing O-glycosyl compounds; P:carbohydrate metabolic process
CORE_REP|Org2_Gene1434_	WP_097649727.1pyridoxal phosphate-dependent aminotransferase	389	20	0	98.89	IPR015422 (G3DSA:3.90.1150.GENE3D); IPR027619 (TIGRFAM); IPR015421 (G3DSA:3.40.640.GENE3D); IPR004839 (PFAM); PTHR43525 (PANTHER); cd00609 (CDD); IPR015424 (SUPERFAMILY)	F:GO:0003824; P:GO:0009058; F:GO:0030170	F:catalytic activity; P:biosynthetic process; F:pyridoxal phosphate binding		3	F:GO:0003824; P:GO:0009058; F:GO:0030170	F:catalytic activity; P:biosynthetic process; F:pyridoxal phosphate binding
CORE_REP|Org6_Gene2760_	WP_007850217.1HlyD family efflux transporter periplasmic adaptor subunit	389	20	0	99.69	IPR003997 (PRINTS); PF13437 (PFAM); IPR039562 (PFAM); PTHR30386 (PANTHER); PTHR30386:SF4 (PANTHER); SSF111369 (SUPERFAMILY)	P:GO:0009306; C:GO:0016020	P:protein secretion; C:membrane		2	P:GO:0009306; C:GO:0016020	P:protein secretion; C:membrane
CORE_REP|Org2_Gene1342_	AGE86390.1ABC transporter substrate-binding protein	386	20	0	99.78	PF13379 (PFAM); G3DSA:3.40.190.10 (GENE3D); G3DSA:3.40.190.10 (GENE3D); PTHR30024:SF2 (PANTHER); PTHR30024 (PANTHER); SSF53850 (SUPERFAMILY)	no GO terms	no GO terms
CORE_REP|Org3_Gene2043_	WP_104671623.1pyridoxal phosphate-dependent aminotransferase	386	20	0	99	IPR004839 (PFAM); IPR015422 (G3DSA:3.90.1150.GENE3D); IPR015421 (G3DSA:3.40.640.GENE3D); PTHR43807:SF20 (PANTHER); PTHR43807 (PANTHER); cd00609 (CDD); IPR015424 (SUPERFAMILY)	F:GO:0003824; P:GO:0009058; F:GO:0030170	F:catalytic activity; P:biosynthetic process; F:pyridoxal phosphate binding		3	F:GO:0003824; P:GO:0009058; F:GO:0030170	F:catalytic activity; P:biosynthetic process; F:pyridoxal phosphate binding
CORE_REP|Org6_Gene1354_	WP_004386859.1D-alanyl-D-alanine-carboxypeptidase/endopeptidase AmpH	385	20	0	99.71	G3DSA:3.40.710.10 (GENE3D); IPR001466 (PFAM); PTHR22935:SF37 (PANTHER); PTHR22935 (PANTHER); IPR012338 (SUPERFAMILY)	no GO terms	no GO terms
CORE_REP|Org4_Gene2991_	WP_014729253.1HlyD family secretion protein	385	20	0	99.68	G3DSA:1.10.287.470 (GENE3D); G3DSA:1.10.287.470 (GENE3D); IPR006143 (PFAM); G3DSA:2.40.30.170 (GENE3D); G3DSA:2.40.50.100 (GENE3D); IPR032317 (PFAM); mobidb-lite (MOBIDB_LITE); PTHR30386:SF7 (PANTHER); PTHR30386 (PANTHER); SSF111369 (SUPERFAMILY); SSF111369 (SUPERFAMILY)	F:GO:0005215; C:GO:0016020; P:GO:0055085	F:transporter activity; C:membrane; P:transmembrane transport		3	F:GO:0005215; C:GO:0016020; P:GO:0055085	F:transporter activity; C:membrane; P:transmembrane transport
CORE_REP|Org1_Gene2710_	WP_012125439.1glycerate kinase	384	20	0	99.36	IPR018193 (G3DSA:3.90.1510.GENE3D); IPR018197 (G3DSA:3.40.50.GENE3D); IPR004381 (TIGRFAM); IPR004381 (PIRSF); IPR004381 (PFAM); PTHR21599:SF8 (PANTHER); IPR004381 (PANTHER); IPR036129 (SUPERFAMILY)	F:GO:0008887; P:GO:0031388	F:glycerate kinase activity; P:organic acid phosphorylation		2	F:GO:0008887; P:GO:0031388	F:glycerate kinase activity; P:organic acid phosphorylation
CORE_REP|Org3_Gene1203_	WP_110809002.1CMD domain-containing protein	384	20	0	99.28	IPR029032 (G3DSA:1.20.1290.GENE3D); IPR029032 (G3DSA:1.20.1290.GENE3D); IPR029032 (SUPERFAMILY); IPR029032 (SUPERFAMILY)	no GO terms	no GO terms
CORE_REP|Org6_Gene3364_	WP_015386600.1putative C-S lyase	383	20	0	99.39	IPR004839 (PFAM); IPR027619 (TIGRFAM); IPR015421 (G3DSA:3.40.640.GENE3D); IPR015422 (G3DSA:3.90.1150.GENE3D); PTHR43525 (PANTHER); cd00609 (CDD); IPR015424 (SUPERFAMILY)	F:GO:0003824; P:GO:0009058; F:GO:0030170	F:catalytic activity; P:biosynthetic process; F:pyridoxal phosphate binding		3	F:GO:0003824; P:GO:0009058; F:GO:0030170	F:catalytic activity; P:biosynthetic process; F:pyridoxal phosphate binding
CORE_REP|Org3_Gene3195_	CCK13168.1Putative PerM family permease	383	20	0	98.79	IPR002549 (PFAM); PTHR21716:SF21 (PANTHER); IPR002549 (PANTHER)	no GO terms	no GO terms
CORE_REP|Org6_Gene3591_	WP_015386872.18-amino-7-oxononanoate synthase	383	20	0	99.06	IPR015422 (G3DSA:3.90.1150.GENE3D); IPR004839 (PFAM); IPR015421 (G3DSA:3.40.640.GENE3D); IPR004723 (TIGRFAM); PTHR13693:SF77 (PANTHER); PTHR13693 (PANTHER); IPR022834 (HAMAP); cd06454 (CDD); IPR015424 (SUPERFAMILY)	F:GO:0003824; F:GO:0008710; P:GO:0009058; P:GO:0009102; F:GO:0030170	F:catalytic activity; F:8-amino-7-oxononanoate synthase activity; P:biosynthetic process; P:biotin biosynthetic process; F:pyridoxal phosphate binding		3	F:GO:0008710; P:GO:0009102; F:GO:0030170	F:8-amino-7-oxononanoate synthase activity; P:biotin biosynthetic process; F:pyridoxal phosphate binding
CORE_REP|Org6_Gene3362_	WP_105561352.1flagellar type III secretion system protein FlhB	382	20	0	99.1	IPR006135 (PRINTS); IPR006135 (PFAM); IPR029025 (G3DSA:3.40.1690.GENE3D); IPR006136 (TIGRFAM); mobidb-lite (MOBIDB_LITE); PTHR30531:SF13 (PANTHER); IPR006135 (PANTHER); IPR029025 (SUPERFAMILY)	P:GO:0009306; P:GO:0015031; C:GO:0016020; C:GO:0016021; P:GO:0044780	P:protein secretion; P:protein transport; C:membrane; C:integral component of membrane; P:bacterial-type flagellum assembly		3	P:GO:0009306; C:GO:0016021; P:GO:0044780	P:protein secretion; C:integral component of membrane; P:bacterial-type flagellum assembly
CORE_REP|Org3_Gene405_	WP_075183854.1MULTISPECIES: ribonucleotide-diphosphate reductase subunit beta	380	20	0	98.55	IPR012348 (G3DSA:1.10.620.GENE3D); IPR000358 (PFAM); PTHR23409:SF18 (PANTHER); IPR000358 (PANTHER); IPR033909 (CDD); IPR009078 (SUPERFAMILY)	P:GO:0009263; F:GO:0016491; P:GO:0055114	P:deoxyribonucleotide biosynthetic process; F:oxidoreductase activity; P:oxidation-reduction process		3	P:GO:0009263; F:GO:0016491; P:GO:0055114	P:deoxyribonucleotide biosynthetic process; F:oxidoreductase activity; P:oxidation-reduction process
CORE_REP|Org5_Gene2719_	WP_007848415.1MULTISPECIES: cytochrome d ubiquinol oxidase subunit II	379	20	0	99.8	IPR003317 (TIGRFAM); IPR003317 (PFAM); IPR003317 (PIRSF); PTHR43141:SF5 (PANTHER); IPR003317 (PANTHER)	C:GO:0016020; P:GO:0055114	C:membrane; P:oxidation-reduction process		2	C:GO:0016020; P:GO:0055114	C:membrane; P:oxidation-reduction process
CORE_REP|Org6_Gene3275_	WP_015386493.1bifunctional PTS fructose transporter subunit IIA/HPr protein	379	20	0	99.21	IPR000032 (PRINTS); IPR035895 (G3DSA:3.30.1340.GENE3D); IPR016152 (G3DSA:3.40.930.GENE3D); IPR000032 (PFAM); IPR002178 (PFAM); IPR000032 (TIGRFAM); PTHR30181:SF3 (PANTHER); PTHR30181 (PANTHER); IPR000032 (PROSITE_PROFILES); IPR002178 (PROSITE_PROFILES); IPR000032 (CDD); cd00211 (CDD); IPR016152 (SUPERFAMILY); IPR035895 (SUPERFAMILY); IPR016152 (SUPERFAMILY)	no GO terms	no GO terms
CORE_REP|Org2_Gene3476_	AFJ99020.1inner membrane protein YeeA	379	20	0	99.69	IPR006726 (PFAM); PTHR30509 (PANTHER); PTHR30509:SF3 (PANTHER)	C:GO:0005886; F:GO:0022857; P:GO:0055085	C:plasma membrane; F:transmembrane transporter activity; P:transmembrane transport		3	C:GO:0005886; F:GO:0022857; P:GO:0055085	C:plasma membrane; F:transmembrane transporter activity; P:transmembrane transport
CORE_REP|Org3_Gene3931_	WP_032987836.1murein hydrolase activator NlpD	379	20	0	99.36	IPR018392 (SMART); IPR018392 (PFAM); IPR016047 (PFAM); IPR036779 (G3DSA:3.10.350.GENE3D); IPR011055 (G3DSA:2.70.70.GENE3D); mobidb-lite (MOBIDB_LITE); mobidb-lite (MOBIDB_LITE); mobidb-lite (MOBIDB_LITE); PTHR45330 (PANTHER); IPR018392 (PROSITE_PROFILES); IPR018392 (CDD); IPR011055 (SUPERFAMILY)	no GO terms	no GO terms
CORE_REP|Org1_Gene2916_	WP_012125576.1pyrroloquinoline quinone biosynthesis protein PqqE	378	20	0	99.44	IPR006638 (SMART); IPR023885 (TIGRFAM); PF13353 (PFAM); IPR007197 (PFAM); IPR017200 (PIRSF); IPR011843 (TIGRFAM); IPR023885 (PFAM); IPR013785 (G3DSA:3.20.20.GENE3D); IPR011843 (PANTHER); PTHR11228:SF7 (PANTHER); IPR011843 (HAMAP); cd01335 (CDD); SSF102114 (SUPERFAMILY)	F:GO:0003824; P:GO:0018189; F:GO:0051536; F:GO:0051539	F:catalytic activity; P:pyrroloquinoline quinone biosynthetic process; F:iron-sulfur cluster binding; F:4 iron, 4 sulfur cluster binding		3	F:GO:0003824; P:GO:0018189; F:GO:0051539	F:catalytic activity; P:pyrroloquinoline quinone biosynthetic process; F:4 iron, 4 sulfur cluster binding
CORE_REP|Org2_Gene2935_	WP_097650015.1ADP-ribosylglycohydrolase family protein	378	20	0	98.73	IPR036705 (G3DSA:1.10.4080.GENE3D); IPR005502 (PFAM); PTHR16222 (PANTHER); PTHR16222:SF12 (PANTHER); IPR036705 (SUPERFAMILY)	no GO terms	no GO terms
CORE_REP|Org1_Gene3686_	WP_014729831.1MULTISPECIES: N-acetyl-gamma-glutamyl-phosphate reductase	378	20	0	99.9	IPR000534 (SMART); IPR000534 (PFAM); IPR000706 (TIGRFAM); G3DSA:3.30.360.10 (GENE3D); IPR012280 (PFAM); G3DSA:3.40.50.720 (GENE3D); mobidb-lite (MOBIDB_LITE); PTHR32338 (PANTHER); IPR000706 (HAMAP); IPR036291 (SUPERFAMILY); SSF55347 (SUPERFAMILY)	F:GO:0003942; C:GO:0005737; P:GO:0006526; P:GO:0008652; F:GO:0016620; F:GO:0046983; F:GO:0051287; P:GO:0055114	F:N-acetyl-gamma-glutamyl-phosphate reductase activity; C:cytoplasm; P:arginine biosynthetic process; P:cellular amino acid biosynthetic process; F:oxidoreductase activity, acting on the aldehyde or oxo group of donors, NAD or NADP as acceptor; F:protein dimerization activity; F:NAD binding; P:oxidation-reduction process		6	F:GO:0003942; C:GO:0005737; P:GO:0006526; F:GO:0046983; F:GO:0051287; P:GO:0055114	F:N-acetyl-gamma-glutamyl-phosphate reductase activity; C:cytoplasm; P:arginine biosynthetic process; F:protein dimerization activity; F:NAD binding; P:oxidation-reduction process
CORE_REP|Org2_Gene1795_	CCK06511.1Predicted monooxygenase RutA in novel pyrimidine catabolism pathway	378	20	0	99.36	IPR036661 (G3DSA:3.20.20.GENE3D); IPR011251 (PFAM); IPR019914 (TIGRFAM); PTHR42847 (PANTHER); PTHR42847:SF1 (PANTHER); IPR019914 (HAMAP); cd01094 (CDD); IPR036661 (SUPERFAMILY)	F:GO:0004497; P:GO:0006212; F:GO:0016705; P:GO:0055114	F:monooxygenase activity; P:uracil catabolic process; F:oxidoreductase activity, acting on paired donors, with incorporation or reduction of molecular oxygen; P:oxidation-reduction process		4	F:GO:0004497; P:GO:0006212; F:GO:0016705; P:GO:0055114	F:monooxygenase activity; P:uracil catabolic process; F:oxidoreductase activity, acting on paired donors, with incorporation or reduction of molecular oxygen; P:oxidation-reduction process
CORE_REP|Org3_Gene107_	WP_032988096.1slipin family protein	377	20	0	99.71	IPR001972 (PRINTS); IPR001107 (SMART); G3DSA:3.30.479.30 (GENE3D); IPR001107 (PFAM); PTHR10264 (PANTHER); PTHR10264:SF83 (PANTHER); cd13438 (CDD); IPR036013 (SUPERFAMILY)	C:GO:0016020	C:membrane		1	C:GO:0016020	C:membrane
CORE_REP|Org4_Gene3464_	WP_014729793.12-iminoacetate synthase ThiH	377	20	0	99.48	IPR010722 (SMART); IPR007197 (PFAM); IPR010722 (PFAM); IPR012726 (TIGRFAM); IPR013785 (G3DSA:3.20.20.GENE3D); IPR012726 (PTHR43583:PANTHER); PTHR43583 (PANTHER); cd01335 (CDD); SSF102114 (SUPERFAMILY)	F:GO:0003824; F:GO:0005506; P:GO:0009228; F:GO:0051536; F:GO:0051539	F:catalytic activity; F:iron ion binding; P:thiamine biosynthetic process; F:iron-sulfur cluster binding; F:4 iron, 4 sulfur cluster binding		4	F:GO:0003824; F:GO:0005506; P:GO:0009228; F:GO:0051539	F:catalytic activity; F:iron ion binding; P:thiamine biosynthetic process; F:4 iron, 4 sulfur cluster binding
CORE_REP|Org2_Gene2293_	WP_105540431.1XRE family transcriptional regulator	377	20	0	99.63	G3DSA:1.10.10.2840 (GENE3D); IPR025736 (PFAM); IPR008599 (PFAM); PTHR33744:SF1 (PANTHER); PTHR33744 (PANTHER)	no GO terms	no GO terms
CORE_REP|Org2_Gene341_	WP_105605058.1amidohydrolase/deacetylase family metallohydrolase	377	20	0	98.97	G3DSA:3.20.20.140 (GENE3D); IPR011059 (G3DSA:2.30.40.GENE3D); IPR020043 (TIGRFAM); IPR006680 (PFAM); IPR020043 (PIRSF); IPR020043 (PANTHER); IPR032466 (SUPERFAMILY); IPR011059 (SUPERFAMILY)	F:GO:0016787; F:GO:0016810; F:GO:0019213	F:hydrolase activity; F:hydrolase activity, acting on carbon-nitrogen (but not peptide) bonds; F:deacetylase activity		2	F:GO:0016810; F:GO:0019213	F:hydrolase activity, acting on carbon-nitrogen (but not peptide) bonds; F:deacetylase activity
CORE_REP|Org6_Gene3282_	WP_015386500.1ABC transporter permease	377	20	0	99.27	IPR035906 (G3DSA:1.10.3720.GENE3D); IPR000515 (PFAM); PTHR30177:SF8 (PANTHER); PTHR30177 (PANTHER); IPR000515 (PROSITE_PROFILES); IPR000515 (CDD); IPR035906 (SUPERFAMILY)	C:GO:0016020; P:GO:0055085	C:membrane; P:transmembrane transport		2	C:GO:0016020; P:GO:0055085	C:membrane; P:transmembrane transport
CORE_REP|Org1_Gene2289_	WP_085661375.1iron uptake system protein EfeO	377	20	0	99.84	IPR038352 (G3DSA:1.20.1420.GENE3D); IPR028096 (PFAM); IPR018976 (PFAM); IPR008972 (G3DSA:2.60.40.GENE3D); PTHR39192 (PANTHER); IPR034981 (CDD); cd04203 (CDD); IPR008972 (SUPERFAMILY)	no GO terms	no GO terms
CORE_REP|Org6_Gene1043_	WP_004386380.1UDP-N-acetylglucosamine 2-epimerase (non-hydrolyzing)	376	20	0	99.71	G3DSA:3.40.50.2000 (GENE3D); IPR003331 (PFAM); IPR029767 (TIGRFAM); G3DSA:3.40.50.2000 (GENE3D); IPR029767 (PANTHER); PTHR43174:SF2 (PANTHER); IPR032892 (HAMAP); IPR003331 (CDD); SSF53756 (SUPERFAMILY)	F:GO:0008761; P:GO:0009246	F:UDP-N-acetylglucosamine 2-epimerase activity; P:enterobacterial common antigen biosynthetic process		2	F:GO:0008761; P:GO:0009246	F:UDP-N-acetylglucosamine 2-epimerase activity; P:enterobacterial common antigen biosynthetic process
CORE_REP|Org2_Gene3002_	WP_105605193.1ABC transporter ATP-binding protein	375	20	0	99.4	IPR003593 (SMART); G3DSA:2.40.50.140 (GENE3D); G3DSA:3.40.50.300 (GENE3D); G3DSA:2.40.50.940 (GENE3D); IPR003439 (PFAM); PTHR43875:SF6 (PANTHER); PTHR43875 (PANTHER); IPR003439 (PROSITE_PROFILES); cd03301 (CDD); IPR008995 (SUPERFAMILY); IPR027417 (SUPERFAMILY)	F:GO:0005524; F:GO:0016887	F:ATP binding; F:ATPase activity		2	F:GO:0005524; F:GO:0016887	F:ATP binding; F:ATPase activity
CORE_REP|Org1_Gene1858_	SPW22098.1Inosose dehydratase	375	20	0	99.63	IPR011418 (PFAM); G3DSA:3.20.20.150 (GENE3D); IPR013022 (PFAM); PTHR12110 (PANTHER); PTHR12110:SF31 (PANTHER); IPR036237 (SUPERFAMILY)	no GO terms	no GO terms
CORE_REP|Org1_Gene4256_	WP_012126414.1toxic anion resistance protein	373	20	0	99.52	IPR008863 (PFAM); IPR008863 (PIRSF); IPR008863 (PANTHER)	no GO terms	no GO terms
CORE_REP|Org5_Gene3797_	WP_015387270.1cupin domain-containing protein	373	20	0	98.71	IPR003347 (SMART); IPR003347 (PFAM); G3DSA:1.10.10.2510 (GENE3D); G3DSA:2.60.120.650 (GENE3D); IPR039994 (PANTHER); PTHR13096:SF8 (PANTHER); IPR003347 (PROSITE_PROFILES); SSF51197 (SUPERFAMILY)	no GO terms	no GO terms
CORE_REP|Org3_Gene1064_	WP_007868520.1fatty acid hydroxylase family protein	373	20	0	99.69	IPR006694 (PFAM); PTHR21624 (PANTHER)	F:GO:0005506; P:GO:0008610; F:GO:0016491; P:GO:0055114	F:iron ion binding; P:lipid biosynthetic process; F:oxidoreductase activity; P:oxidation-reduction process		4	F:GO:0005506; P:GO:0008610; F:GO:0016491; P:GO:0055114	F:iron ion binding; P:lipid biosynthetic process; F:oxidoreductase activity; P:oxidation-reduction process
CORE_REP|Org2_Gene1197_	WP_007901873.1S-(hydroxymethyl)glutathione dehydrogenase/class III alcohol dehydrogenase	372	20	0	99.85	IPR013154 (PFAM); IPR013149 (PFAM); G3DSA:3.40.50.720 (GENE3D); IPR014183 (TIGRFAM); G3DSA:3.90.180.10 (GENE3D); PTHR43880 (PANTHER); PTHR43880:SF13 (PANTHER); IPR014183 (CDD); IPR036291 (SUPERFAMILY); IPR011032 (SUPERFAMILY); IPR011032 (SUPERFAMILY)	P:GO:0006069; F:GO:0008270; F:GO:0051903; P:GO:0055114	P:ethanol oxidation; F:zinc ion binding; F:S-(hydroxymethyl)glutathione dehydrogenase activity; P:oxidation-reduction process		3	P:GO:0006069; F:GO:0008270; F:GO:0051903	P:ethanol oxidation; F:zinc ion binding; F:S-(hydroxymethyl)glutathione dehydrogenase activity
CORE_REP|Org3_Gene3773_	WP_029038980.1DgaE family pyridoxal phosphate-dependent ammonia lyase	372	20	0	99.68	IPR006337 (TIGRFAM); IPR018319 (PFAM); IPR015421 (G3DSA:3.40.640.GENE3D); PTHR32328 (PANTHER); PTHR32328:SF1 (PANTHER); IPR015424 (SUPERFAMILY)	F:GO:0003824	F:catalytic activity		1	F:GO:0003824	F:catalytic activity
CORE_REP|Org3_Gene1246_	AFJ99433.1putative endonuclease/exonuclease/phosphatase	370	20	0	99.73	IPR036691 (G3DSA:3.60.10.GENE3D); IPR005135 (PFAM); PTHR14859 (PANTHER); PTHR14859:SF0 (PANTHER); IPR036691 (SUPERFAMILY)	no GO terms	no GO terms
CORE_REP|Org5_Gene2437_	WP_004388480.1glycosyltransferase family 1 protein	369	20	0	99.67	IPR001296 (PFAM); G3DSA:3.40.50.2000 (GENE3D); IPR028098 (PFAM); G3DSA:3.40.50.2000 (GENE3D); PTHR12526:SF554 (PANTHER); PTHR12526 (PANTHER); cd03801 (CDD); SSF53756 (SUPERFAMILY)	no GO terms	no GO terms
CORE_REP|Org1_Gene507_	WP_012123922.1NAD(P)H-binding protein	369	20	0	99.49	IPR013120 (PFAM); G3DSA:3.40.50.720 (GENE3D); PTHR43000:SF7 (PANTHER); PTHR43000 (PANTHER); IPR036291 (SUPERFAMILY)	no GO terms	no GO terms
CORE_REP|Org5_Gene3162_	WP_012126368.1MULTISPECIES: aspartate-semialdehyde dehydrogenase	368	20	0	99.59	IPR000534 (SMART); G3DSA:3.30.360.10 (GENE3D); PIRSF000148 (PIRSF); IPR011534 (TIGRFAM); IPR000534 (PFAM); G3DSA:3.40.50.720 (GENE3D); IPR012280 (PFAM); PTHR10174 (PANTHER); IPR011534 (PTHR10174:PANTHER); IPR012080 (HAMAP); SSF55347 (SUPERFAMILY); IPR036291 (SUPERFAMILY)	F:GO:0004073; C:GO:0005737; P:GO:0008652; P:GO:0009086; P:GO:0009088; P:GO:0009089; P:GO:0009097; F:GO:0016620; F:GO:0046983; F:GO:0050661; F:GO:0051287; P:GO:0055114	F:aspartate-semialdehyde dehydrogenase activity; C:cytoplasm; P:cellular amino acid biosynthetic process; P:methionine biosynthetic process; P:threonine biosynthetic process; P:lysine biosynthetic process via diaminopimelate; P:isoleucine biosynthetic process; F:oxidoreductase activity, acting on the aldehyde or oxo group of donors, NAD or NADP as acceptor; F:protein dimerization activity; F:NADP…		10	F:GO:0004073; C:GO:0005737; P:GO:0009086; P:GO:0009088; P:GO:0009089; P:GO:0009097; F:GO:0046983; F:GO:0050661; F:GO:0051287; P:GO:0055114	F:aspartate-semialdehyde dehydrogenase activity; C:cytoplasm; P:methionine biosynthetic process; P:threonine biosynthetic process; P:lysine biosynthetic process via diaminopimelate; P:isoleucine biosynthetic process; F:protein dimerization activity; F:NADP binding; F:NAD binding; P:oxidation-reduction process
CORE_REP|Org6_Gene2204_	WP_004388165.1MOSC domain-containing protein	368	20	0	99.51	IPR005303 (PFAM); IPR001041 (PFAM); IPR005302 (PFAM); IPR012675 (G3DSA:3.10.20.GENE3D); PTHR14237 (PANTHER); PTHR14237:SF30 (PANTHER); IPR001041 (PROSITE_PROFILES); IPR005302 (PROSITE_PROFILES); IPR001041 (CDD); IPR036010 (SUPERFAMILY); SSF141673 (SUPERFAMILY); IPR011037 (SUPERFAMILY)	F:GO:0003824; F:GO:0009055; F:GO:0030151; F:GO:0030170; F:GO:0051536	F:catalytic activity; F:electron transfer activity; F:molybdenum ion binding; F:pyridoxal phosphate binding; F:iron-sulfur cluster binding		4	F:GO:0009055; F:GO:0030151; F:GO:0030170; F:GO:0051536	F:electron transfer activity; F:molybdenum ion binding; F:pyridoxal phosphate binding; F:iron-sulfur cluster binding
CORE_REP|Org5_Gene3594_	WP_015386960.1DUF1615 domain-containing protein	368	20	0	99.61	IPR011673 (PFAM); IPR011673 (PRODOM)	no GO terms	no GO terms
CORE_REP|Org6_Gene1758_	WP_004387495.1ABC transporter permease	368	20	0	99.48	IPR000412 (PRINTS); PF12698 (PFAM); PTHR30294 (PANTHER); PTHR30294:SF15 (PANTHER); IPR000412 (PROSITE_PROFILES)	C:GO:0016021; C:GO:0043190; P:GO:0055085	C:integral component of membrane; C:ATP-binding cassette (ABC) transporter complex; P:transmembrane transport		2	C:GO:0043190; P:GO:0055085	C:ATP-binding cassette (ABC) transporter complex; P:transmembrane transport
CORE_REP|Org5_Gene3597_	WP_015386965.1AI-2E family transporter	367	20	0	99.63	IPR002549 (PFAM); PTHR21716:SF38 (PANTHER); IPR002549 (PANTHER)	no GO terms	no GO terms
CORE_REP|Org3_Gene647_	WP_012126056.1UDP-N-acetylglucosamine--undecaprenyl-phosphate N-acetylglucosaminephosphotransferase	366	20	0	99.68	IPR012750 (TIGRFAM); IPR000715 (PFAM); IPR000715 (PANTHER); PTHR22926:SF3 (PANTHER); IPR012750 (HAMAP); cd06853 (CDD)	F:GO:0000287; F:GO:0008963; P:GO:0009103; C:GO:0009276; C:GO:0016021; F:GO:0016780; F:GO:0030145	F:magnesium ion binding; F:phospho-N-acetylmuramoyl-pentapeptide-transferase activity; P:lipopolysaccharide biosynthetic process; C:Gram-negative-bacterium-type cell wall; C:integral component of membrane; F:phosphotransferase activity, for other substituted phosphate groups; F:manganese ion binding		6	F:GO:0000287; F:GO:0008963; P:GO:0009103; C:GO:0009276; C:GO:0016021; F:GO:0030145	F:magnesium ion binding; F:phospho-N-acetylmuramoyl-pentapeptide-transferase activity; P:lipopolysaccharide biosynthetic process; C:Gram-negative-bacterium-type cell wall; C:integral component of membrane; F:manganese ion binding
CORE_REP|Org2_Gene2158_	WP_007902287.1D-alanine--D-alanine ligase	366	20	0	99.9	G3DSA:3.30.470.20 (GENE3D); IPR005905 (TIGRFAM); IPR011127 (PFAM); IPR013815 (G3DSA:3.30.1490.GENE3D); IPR005905 (PIRSF); G3DSA:3.40.50.20 (GENE3D); IPR011095 (PFAM); PTHR23132 (PANTHER); PTHR23132:SF8 (PANTHER); IPR011761 (PROSITE_PROFILES); IPR005905 (HAMAP); SSF56059 (SUPERFAMILY); IPR016185 (SUPERFAMILY)	F:GO:0005524; C:GO:0005737; F:GO:0008716; F:GO:0046872	F:ATP binding; C:cytoplasm; F:D-alanine-D-alanine ligase activity; F:metal ion binding		4	F:GO:0005524; C:GO:0005737; F:GO:0008716; F:GO:0046872	F:ATP binding; C:cytoplasm; F:D-alanine-D-alanine ligase activity; F:metal ion binding
CORE_REP|Org2_Gene3166_	WP_097649760.1amino acid ABC transporter permease	365	20	0	99.38	IPR000515 (PFAM); IPR010065 (TIGRFAM); IPR035906 (G3DSA:1.10.3720.GENE3D); PTHR30085:SF3 (PANTHER); PTHR30085 (PANTHER); IPR000515 (PROSITE_PROFILES); IPR000515 (CDD); IPR035906 (SUPERFAMILY)	C:GO:0016020; C:GO:0016021; F:GO:0022857; C:GO:0043190; P:GO:0055085; P:GO:0071705	C:membrane; C:integral component of membrane; F:transmembrane transporter activity; C:ATP-binding cassette (ABC) transporter complex; P:transmembrane transport; P:nitrogen compound transport		4	F:GO:0022857; C:GO:0043190; P:GO:0055085; P:GO:0071705	F:transmembrane transporter activity; C:ATP-binding cassette (ABC) transporter complex; P:transmembrane transport; P:nitrogen compound transport
CORE_REP|Org6_Gene3486_	WP_015386744.1alkylhydroperoxidase domain protein	364	20	0	98.64	IPR029032 (G3DSA:1.20.1290.GENE3D); IPR029032 (G3DSA:1.20.1290.GENE3D); IPR003779 (PFAM); IPR004675 (TIGRFAM); IPR023923 (TIGRFAM); IPR010195 (TIGRFAM); PTHR35446:SF2 (PANTHER); PTHR35446 (PANTHER); IPR029032 (SUPERFAMILY); IPR029032 (SUPERFAMILY)	F:GO:0051920; P:GO:0055114	F:peroxiredoxin activity; P:oxidation-reduction process		2	F:GO:0051920; P:GO:0055114	F:peroxiredoxin activity; P:oxidation-reduction process
CORE_REP|Org3_Gene2974_	WP_069684003.1porin OmpF	364	20	0	97.58	IPR001702 (PRINTS); IPR001897 (PRINTS); IPR001702 (PFAM); IPR023614 (G3DSA:2.40.160.GENE3D); PTHR34501 (PANTHER); PTHR34501:SF7 (PANTHER); IPR033900 (CDD); SSF56935 (SUPERFAMILY)	F:GO:0015288; C:GO:0016020; P:GO:0055085	F:porin activity; C:membrane; P:transmembrane transport		3	F:GO:0015288; C:GO:0016020; P:GO:0055085	F:porin activity; C:membrane; P:transmembrane transport
CORE_REP|Org2_Gene3782_	WP_004386417.13-isopropylmalate dehydrogenase	363	20	0	99.85	IPR024084 (SMART); G3DSA:3.40.718.10 (GENE3D); IPR004429 (TIGRFAM); IPR024084 (PFAM); IPR004429 (PANTHER); IPR004429 (HAMAP); SSF53659 (SUPERFAMILY)	F:GO:0003862; C:GO:0005737; P:GO:0009098; F:GO:0016616; P:GO:0055114	F:3-isopropylmalate dehydrogenase activity; C:cytoplasm; P:leucine biosynthetic process; F:oxidoreductase activity, acting on the CH-OH group of donors, NAD or NADP as acceptor; P:oxidation-reduction process		4	F:GO:0003862; C:GO:0005737; P:GO:0009098; P:GO:0055114	F:3-isopropylmalate dehydrogenase activity; C:cytoplasm; P:leucine biosynthetic process; P:oxidation-reduction process
CORE_REP|Org6_Gene3294_	WP_015386515.1dTDP-glucose 4,6-dehydratase	360	20	0	99.44	IPR016040 (PFAM); G3DSA:3.90.25.10 (GENE3D); IPR005888 (TIGRFAM); G3DSA:3.40.50.720 (GENE3D); PTHR43000:SF14 (PANTHER); PTHR43000 (PANTHER); cd05246 (CDD); IPR036291 (SUPERFAMILY)	F:GO:0008460; P:GO:0009225	F:dTDP-glucose 4,6-dehydratase activity; P:nucleotide-sugar metabolic process		2	F:GO:0008460; P:GO:0009225	F:dTDP-glucose 4,6-dehydratase activity; P:nucleotide-sugar metabolic process
CORE_REP|Org5_Gene2074_	WP_004387895.1MULTISPECIES: murein transglycosylase B	360	20	0	99.72	G3DSA:1.10.530.10 (GENE3D); G3DSA:1.10.8.350 (GENE3D); IPR031304 (PFAM); IPR011757 (TIGRFAM); IPR011757 (PTHR30163:PANTHER); PTHR30163 (PANTHER); PS51257 (PROSITE_PROFILES); cd00254 (CDD); IPR023346 (SUPERFAMILY)	no GO terms	no GO terms
CORE_REP|Org4_Gene3465_	WP_014729795.1alpha/beta fold hydrolase	360	20	0	97.31	IPR016986 (PIRSF); IPR022742 (PFAM); mobidb-lite (MOBIDB_LITE); PTHR10272:SF15 (PANTHER); IPR005065 (PANTHER); IPR029058 (SUPERFAMILY)	F:GO:0003847; P:GO:0016042	F:1-alkyl-2-acetylglycerophosphocholine esterase activity; P:lipid catabolic process		2	F:GO:0003847; P:GO:0016042	F:1-alkyl-2-acetylglycerophosphocholine esterase activity; P:lipid catabolic process
CORE_REP|Org3_Gene3001_	AFK00110.1putative formate/nitrite transporter	359	20	0	98.11	IPR000292 (TIGRFAM); IPR023271 (G3DSA:1.20.1080.GENE3D); IPR000292 (PFAM); IPR023999 (TIGRFAM); IPR000292 (PANTHER); PTHR30520:SF0 (PANTHER)	F:GO:0015499; P:GO:0015724; C:GO:0016020; C:GO:0016021; F:GO:0022857; P:GO:0055085	F:formate transmembrane transporter activity; P:formate transport; C:membrane; C:integral component of membrane; F:transmembrane transporter activity; P:transmembrane transport		4	F:GO:0015499; P:GO:0015724; C:GO:0016021; P:GO:0055085	F:formate transmembrane transporter activity; P:formate transport; C:integral component of membrane; P:transmembrane transport
CORE_REP|Org4_Gene626_	WP_004387098.1LacI family DNA-binding transcriptional regulator	357	20	0	99.71	IPR000843 (PRINTS); IPR000843 (SMART); G3DSA:3.40.50.2300 (GENE3D); IPR000843 (PFAM); G3DSA:1.10.260.40 (GENE3D); G3DSA:3.40.50.2300 (GENE3D); PF13377 (PFAM); PTHR30146 (PANTHER); PTHR30146:SF100 (PANTHER); IPR000843 (PROSITE_PROFILES); cd01574 (CDD); IPR000843 (CDD); IPR010982 (SUPERFAMILY); IPR028082 (SUPERFAMILY)	F:GO:0003677; P:GO:0006355	F:DNA binding; P:regulation of transcription, DNA-templated		2	F:GO:0003677; P:GO:0006355	F:DNA binding; P:regulation of transcription, DNA-templated
CORE_REP|Org3_Gene1912_	WP_115080776.1type I-E CRISPR-associated protein Cas7/Cse4/CasC	357	20	0	97.39	IPR010148 (PFAM); IPR010148 (TIGRFAM)	no GO terms	no GO terms
CORE_REP|Org1_Gene627_	WP_012124001.13-deoxy-7-phosphoheptulonate synthase AroF	356	20	0	99.52	IPR006218 (PFAM); IPR013785 (G3DSA:3.20.20.GENE3D); IPR006219 (TIGRFAM); IPR006219 (PIRSF); IPR006219 (PANTHER); PTHR21225:SF10 (PANTHER); SSF51569 (SUPERFAMILY)	F:GO:0003824; F:GO:0003849; P:GO:0009058; P:GO:0009073	F:catalytic activity; F:3-deoxy-7-phosphoheptulonate synthase activity; P:biosynthetic process; P:aromatic amino acid family biosynthetic process		2	F:GO:0003849; P:GO:0009073	F:3-deoxy-7-phosphoheptulonate synthase activity; P:aromatic amino acid family biosynthetic process
CORE_REP|Org1_Gene2532_	AKE96842.1quinolinate synthetase	356	20	0	99.77	IPR003473 (PFAM); G3DSA:3.40.50.10800 (GENE3D); IPR003473 (TIGRFAM); G3DSA:3.40.50.10800 (GENE3D); G3DSA:3.40.50.10800 (GENE3D); IPR003473 (PANTHER); IPR023513 (HAMAP); IPR036094 (SUPERFAMILY)	F:GO:0008987; P:GO:0009435; F:GO:0016765; F:GO:0051539	F:quinolinate synthetase A activity; P:NAD biosynthetic process; F:transferase activity, transferring alkyl or aryl (other than methyl) groups; F:4 iron, 4 sulfur cluster binding		3	F:GO:0008987; P:GO:0009435; F:GO:0051539	F:quinolinate synthetase A activity; P:NAD biosynthetic process; F:4 iron, 4 sulfur cluster binding
CORE_REP|Org5_Gene170_	WP_004384990.1alanine racemase	356	20	0	99.55	IPR000821 (PRINTS); IPR011079 (SMART); IPR011079 (PFAM); IPR009006 (G3DSA:2.40.37.GENE3D); IPR029066 (G3DSA:3.20.20.GENE3D); IPR001608 (PFAM); IPR000821 (TIGRFAM); PTHR30511 (PANTHER); PTHR30511:SF0 (PANTHER); IPR000821 (HAMAP); cd06827 (CDD); IPR029066 (SUPERFAMILY); IPR009006 (SUPERFAMILY)	F:GO:0003824; P:GO:0006522; F:GO:0008784	F:catalytic activity; P:alanine metabolic process; F:alanine racemase activity		2	P:GO:0006522; F:GO:0008784	P:alanine metabolic process; F:alanine racemase activity
CORE_REP|Org2_Gene2319_	WP_097648917.15-(carboxyamino)imidazole ribonucleotide synthase	355	20	0	99.34	G3DSA:3.30.470.20 (GENE3D); IPR003135 (PFAM); IPR005875 (TIGRFAM); IPR013815 (G3DSA:3.30.1490.GENE3D); G3DSA:3.40.50.20 (GENE3D); PTHR11609 (PANTHER); PTHR11609:SF5 (PANTHER); IPR011761 (PROSITE_PROFILES); IPR005875 (HAMAP); IPR011054 (SUPERFAMILY); IPR016185 (SUPERFAMILY); SSF56059 (SUPERFAMILY)	F:GO:0004638; F:GO:0005524; P:GO:0006189; F:GO:0046872	F:phosphoribosylaminoimidazole carboxylase activity; F:ATP binding; P:'de novo' IMP biosynthetic process; F:metal ion binding		4	F:GO:0004638; F:GO:0005524; P:GO:0006189; F:GO:0046872	F:phosphoribosylaminoimidazole carboxylase activity; F:ATP binding; P:'de novo' IMP biosynthetic process; F:metal ion binding
CORE_REP|Org6_Gene4077_	WP_071602667.1phosphate starvation-inducible protein PhoH	355	20	0	99.47	IPR003714 (PFAM); G3DSA:3.40.50.300 (GENE3D); mobidb-lite (MOBIDB_LITE); mobidb-lite (MOBIDB_LITE); PTHR30473 (PANTHER); PTHR30473:SF3 (PANTHER); IPR027417 (SUPERFAMILY)	F:GO:0005524	F:ATP binding		1	F:GO:0005524	F:ATP binding
CORE_REP|Org4_Gene2226_	WP_014728344.1MULTISPECIES: sugar ABC transporter substrate-binding protein	354	20	0	99.72	IPR025997 (PFAM); G3DSA:3.40.50.2300 (GENE3D); G3DSA:3.40.50.2300 (GENE3D); PTHR32196:SF65 (PANTHER); PTHR32196 (PANTHER); cd06305 (CDD); IPR028082 (SUPERFAMILY)	no GO terms	no GO terms
CORE_REP|Org3_Gene2570_	WP_105575919.1two-component system sensor histidine kinase PmrB	354	20	0	99	IPR004358 (PRINTS); IPR003661 (SMART); IPR003594 (SMART); G3DSA:1.10.287.130 (GENE3D); IPR036890 (G3DSA:3.30.565.GENE3D); IPR003661 (PFAM); IPR003594 (PFAM); PTHR45436 (PANTHER); IPR003660 (PROSITE_PROFILES); IPR005467 (PROSITE_PROFILES); IPR003594 (CDD); IPR003661 (CDD); IPR036097 (SUPERFAMILY); IPR036890 (SUPERFAMILY)	F:GO:0000155; P:GO:0007165; C:GO:0016021; P:GO:0016310; F:GO:0016772	F:phosphorelay sensor kinase activity; P:signal transduction; C:integral component of membrane; P:phosphorylation; F:transferase activity, transferring phosphorus-containing groups		4	F:GO:0000155; P:GO:0007165; C:GO:0016021; P:GO:0016310	F:phosphorelay sensor kinase activity; P:signal transduction; C:integral component of membrane; P:phosphorylation
CORE_REP|Org5_Gene148_	WP_004384961.1YncE family protein	352	20	0	99.63	IPR015943 (G3DSA:2.130.10.GENE3D); IPR002372 (PFAM); IPR011048 (SUPERFAMILY)	F:GO:0005515	F:protein binding		1	F:GO:0005515	F:protein binding
CORE_REP|Org3_Gene3934_	WP_105561323.1tRNA pseudouridine(13) synthase TruD	349	20	0	99	IPR001656 (PFAM); G3DSA:3.30.2350.20 (GENE3D); G3DSA:3.30.2340.10 (GENE3D); IPR001656 (TIGRFAM); IPR001656 (PANTHER); IPR001656 (HAMAP); IPR011760 (PROSITE_PROFILES); cd02575 (CDD); IPR020103 (SUPERFAMILY)	P:GO:0001522; F:GO:0003723; P:GO:0009451; F:GO:0009982	P:pseudouridine synthesis; F:RNA binding; P:RNA modification; F:pseudouridine synthase activity		3	P:GO:0001522; F:GO:0003723; F:GO:0009982	P:pseudouridine synthesis; F:RNA binding; F:pseudouridine synthase activity
CORE_REP|Org1_Gene2232_	WP_012125102.1rhodanese-related sulfurtransferase	349	20	0	99.57	IPR001763 (SMART); IPR001763 (PFAM); IPR036873 (G3DSA:3.40.250.GENE3D); IPR022111 (PFAM); G3DSA:3.30.70.100 (GENE3D); mobidb-lite (MOBIDB_LITE); mobidb-lite (MOBIDB_LITE); PTHR43846 (PANTHER); IPR020936 (HAMAP); IPR001763 (PROSITE_PROFILES); IPR001763 (CDD); IPR036873 (SUPERFAMILY)	no GO terms	no GO terms
CORE_REP|Org3_Gene3551_	WP_038880017.1YeiH family putative sulfate export transporter	349	20	0	99.57	IPR004630 (TIGRFAM); IPR018383 (PFAM); PTHR30106:SF2 (PANTHER); IPR018383 (PANTHER)	C:GO:0016021	C:integral component of membrane		1	C:GO:0016021	C:integral component of membrane
CORE_REP|Org6_Gene3811_	ALB52526.1glycosyl transferase	349	20	0	99.05	IPR019734 (SMART); IPR013105 (PFAM); IPR029044 (G3DSA:3.90.550.GENE3D); IPR001173 (PFAM); IPR019734 (PFAM); IPR011990 (G3DSA:1.25.40.GENE3D); PTHR43630 (PANTHER); PTHR43630:SF2 (PANTHER); IPR019734 (PROSITE_PROFILES); IPR013026 (PROSITE_PROFILES); cd02511 (CDD); IPR011990 (SUPERFAMILY); IPR029044 (SUPERFAMILY)	F:GO:0005515	F:protein binding		1	F:GO:0005515	F:protein binding
CORE_REP|Org3_Gene1105_	WP_076726734.1MerR family transcriptional regulator	348	20	0	99.4	IPR000551 (PRINTS); IPR000551 (SMART); IPR000551 (PFAM); IPR012925 (PFAM); PTHR30204 (PANTHER); IPR000551 (PROSITE_PROFILES); IPR009061 (SUPERFAMILY)	F:GO:0003677; P:GO:0006355	F:DNA binding; P:regulation of transcription, DNA-templated		2	F:GO:0003677; P:GO:0006355	F:DNA binding; P:regulation of transcription, DNA-templated
CORE_REP|Org5_Gene337_	AXX00034.1dihydroorotase (plasmid)	348	20	0	99.86	IPR006680 (PFAM); IPR004721 (PIRSF); IPR004721 (TIGRFAM); G3DSA:3.20.20.140 (GENE3D); IPR004721 (PANTHER); IPR004721 (HAMAP); IPR004721 (CDD); IPR032466 (SUPERFAMILY)	F:GO:0004151; F:GO:0016787; P:GO:0019856	F:dihydroorotase activity; F:hydrolase activity; P:pyrimidine nucleobase biosynthetic process		2	F:GO:0004151; P:GO:0019856	F:dihydroorotase activity; P:pyrimidine nucleobase biosynthetic process
CORE_REP|Org6_Gene358_	WP_004385283.1small ribosomal subunit biogenesis GTPase RsgA	348	20	0	99.78	G3DSA:1.10.40.50 (GENE3D); G3DSA:2.40.50.140 (GENE3D); G3DSA:3.40.50.300 (GENE3D); IPR004881 (TIGRFAM); IPR010914 (PFAM); mobidb-lite (MOBIDB_LITE); mobidb-lite (MOBIDB_LITE); IPR004881 (PANTHER); IPR010914 (PROSITE_PROFILES); IPR030378 (PROSITE_PROFILES); IPR004881 (HAMAP); IPR004881 (CDD); IPR027417 (SUPERFAMILY)	F:GO:0003924; F:GO:0005525	F:GTPase activity; F:GTP binding		2	F:GO:0003924; F:GO:0005525	F:GTPase activity; F:GTP binding
CORE_REP|Org2_Gene2502_	WP_105604864.1galactose-1-phosphate uridylyltransferase	348	20	0	99.55	IPR001937 (PIRSF); IPR005849 (PFAM); IPR036265 (G3DSA:3.30.428.GENE3D); IPR036265 (G3DSA:3.30.428.GENE3D); IPR005850 (PFAM); IPR001937 (TIGRFAM); IPR001937 (PANTHER); IPR001937 (CDD); IPR036265 (SUPERFAMILY); IPR036265 (SUPERFAMILY)	P:GO:0006012; F:GO:0008108; F:GO:0008270; P:GO:0033499	P:galactose metabolic process; F:UDP-glucose:hexose-1-phosphate uridylyltransferase activity; F:zinc ion binding; P:galactose catabolic process via UDP-galactose		3	F:GO:0008108; F:GO:0008270; P:GO:0033499	F:UDP-glucose:hexose-1-phosphate uridylyltransferase activity; F:zinc ion binding; P:galactose catabolic process via UDP-galactose
CORE_REP|Org4_Gene3146_	WP_014729430.1PLP-dependent cysteine synthase family protein	348	20	0	99.74	IPR001926 (PFAM); G3DSA:3.40.50.1100 (GENE3D); G3DSA:3.40.50.1100 (GENE3D); PTHR10314 (PANTHER); PTHR10314:SF135 (PANTHER); IPR036052 (SUPERFAMILY)	no GO terms	no GO terms
CORE_REP|Org1_Gene1823_	WP_012124811.1DUF1176 domain-containing protein	348	20	0	99.24	IPR009560 (PFAM)	no GO terms	no GO terms
CORE_REP|Org2_Gene1414_	CCK10781.1Protein ydgH precursor	348	20	0	99.63	IPR010854 (PFAM); IPR025539 (PIRSF); IPR025543 (G3DSA:3.30.1660.GENE3D); IPR025543 (G3DSA:3.30.1660.GENE3D); PTHR34156:SF2 (PANTHER); PTHR34156 (PANTHER); IPR036275 (SUPERFAMILY); IPR036275 (SUPERFAMILY); IPR036275 (SUPERFAMILY)	no GO terms	no GO terms
CORE_REP|Org6_Gene1414_	WP_004386959.1MULTISPECIES: type VI secretion system baseplate subunit TssG	347	20	0	99.05	IPR010732 (PFAM); IPR010732 (TIGRFAM); PTHR35564:SF4 (PANTHER); IPR010732 (PANTHER)	no GO terms	no GO terms
CORE_REP|Org4_Gene2209_	WP_014728325.1DUF1176 domain-containing protein	347	20	0	99.57	IPR009560 (PFAM)	no GO terms	no GO terms
CORE_REP|Org4_Gene1986_	WP_014728074.1type 2 isopentenyl-diphosphate Delta-isomerase	347	20	0	99.12	IPR000262 (PFAM); IPR013785 (G3DSA:3.20.20.GENE3D); IPR011179 (TIGRFAM); IPR011179 (PIRSF); IPR011179 (PANTHER); PD968187 (PRODOM); IPR011179 (HAMAP); IPR011179 (CDD); SSF51395 (SUPERFAMILY)	F:GO:0003824; F:GO:0004452; C:GO:0005737; P:GO:0008299; F:GO:0010181; F:GO:0016491	F:catalytic activity; F:isopentenyl-diphosphate delta-isomerase activity; C:cytoplasm; P:isoprenoid biosynthetic process; F:FMN binding; F:oxidoreductase activity		5	F:GO:0004452; C:GO:0005737; P:GO:0008299; F:GO:0010181; F:GO:0016491	F:isopentenyl-diphosphate delta-isomerase activity; C:cytoplasm; P:isoprenoid biosynthetic process; F:FMN binding; F:oxidoreductase activity
CORE_REP|Org2_Gene3019_	WP_069681631.1NADP(H)-dependent aldo-keto reductase	346	20	0	99.61	IPR020471 (PRINTS); IPR036812 (G3DSA:3.20.20.GENE3D); IPR023210 (PFAM); PTHR43147:SF2 (PANTHER); PTHR43147 (PANTHER); IPR023210 (CDD); IPR036812 (SUPERFAMILY)	F:GO:0016491; P:GO:0055114	F:oxidoreductase activity; P:oxidation-reduction process		2	F:GO:0016491; P:GO:0055114	F:oxidoreductase activity; P:oxidation-reduction process
CORE_REP|Org2_Gene674_	WP_004385731.1cell division protein FtsN	345	20	0	99.25	IPR007730 (PFAM); IPR011930 (TIGRFAM); IPR036680 (G3DSA:3.30.70.GENE3D); mobidb-lite (MOBIDB_LITE); mobidb-lite (MOBIDB_LITE); mobidb-lite (MOBIDB_LITE); mobidb-lite (MOBIDB_LITE); mobidb-lite (MOBIDB_LITE); IPR007730 (PROSITE_PROFILES); IPR011930 (HAMAP); IPR036680 (SUPERFAMILY)	F:GO:0005515; F:GO:0042834	F:protein binding; F:peptidoglycan binding		2	F:GO:0005515; F:GO:0042834	F:protein binding; F:peptidoglycan binding
CORE_REP|Org2_Gene2268_	WP_012125455.1isopenicillin N synthase family oxygenase	345	20	0	99.75	PR00682 (PRINTS); IPR026992 (PFAM); IPR005123 (PFAM); IPR027443 (G3DSA:2.60.120.GENE3D); PTHR10209:SF167 (PANTHER); PTHR10209 (PANTHER); IPR005123 (PROSITE_PROFILES); SSF51197 (SUPERFAMILY)	F:GO:0016491; P:GO:0055114	F:oxidoreductase activity; P:oxidation-reduction process		2	F:GO:0016491; P:GO:0055114	F:oxidoreductase activity; P:oxidation-reduction process
CORE_REP|Org3_Gene489_	WP_007872118.1DNA-binding transcriptional regulator CytR	344	20	0	99.81	IPR000843 (SMART); G3DSA:3.40.50.2300 (GENE3D); PF13377 (PFAM); G3DSA:1.10.260.40 (GENE3D); G3DSA:3.40.50.2300 (GENE3D); IPR000843 (PFAM); PTHR30146 (PANTHER); PTHR30146:SF99 (PANTHER); IPR000843 (PROSITE_PROFILES); cd06284 (CDD); IPR000843 (CDD); IPR010982 (SUPERFAMILY); IPR028082 (SUPERFAMILY)	F:GO:0003677; P:GO:0006355	F:DNA binding; P:regulation of transcription, DNA-templated		2	F:GO:0003677; P:GO:0006355	F:DNA binding; P:regulation of transcription, DNA-templated
CORE_REP|Org2_Gene262_	WP_097649290.1FAD:protein FMN transferase ApbE	343	20	0	99.69	IPR024932 (PIRSF); G3DSA:3.10.520.20 (GENE3D); IPR024932 (PFAM); IPR024932 (PANTHER); PS51257 (PROSITE_PROFILES); IPR003374 (SUPERFAMILY)	P:GO:0017013	P:protein flavinylation		1	P:GO:0017013	P:protein flavinylation
CORE_REP|Org3_Gene2489_	AKE93429.1iron-chelator utilization protein	343	20	0	99.58	IPR007037 (PFAM); G3DSA:2.40.30.10 (GENE3D); IPR039261 (G3DSA:3.40.50.GENE3D); IPR013113 (PFAM); IPR039374 (PANTHER); PTHR30157:SF0 (PANTHER); IPR017927 (PROSITE_PROFILES); cd06193 (CDD); IPR017938 (SUPERFAMILY)	F:GO:0016491; P:GO:0055114	F:oxidoreductase activity; P:oxidation-reduction process		2	F:GO:0016491; P:GO:0055114	F:oxidoreductase activity; P:oxidation-reduction process
CORE_REP|Org3_Gene578_	WP_104658671.1UPF0104 family protein	342	20	0	99.78	IPR022791 (PFAM); mobidb-lite (MOBIDB_LITE)	no GO terms	no GO terms
CORE_REP|Org3_Gene1796_	WP_014729473.1cell division protein ZapE	342	20	0	98.8	IPR005654 (PFAM); G3DSA:3.40.50.300 (GENE3D); IPR005654 (PANTHER); PTHR12169:SF11 (PANTHER); IPR027417 (SUPERFAMILY)	F:GO:0005524	F:ATP binding		1	F:GO:0005524	F:ATP binding
CORE_REP|Org2_Gene3990_	WP_105573674.1peptidase M4 family protein	341	20	0	99.68	IPR023612 (PRINTS); IPR001570 (PFAM); IPR027268 (G3DSA:1.10.390.GENE3D); IPR032475 (PFAM); IPR013856 (PFAM); G3DSA:3.10.170.10 (GENE3D); PTHR43579 (PANTHER); IPR023612 (CDD); SSF55486 (SUPERFAMILY)	F:GO:0004222; P:GO:0006508	F:metalloendopeptidase activity; P:proteolysis		2	F:GO:0004222; P:GO:0006508	F:metalloendopeptidase activity; P:proteolysis
CORE_REP|Org2_Gene3168_	WP_097649761.1amino acid ABC transporter substrate-binding protein	341	20	0	99.53	IPR001638 (SMART); G3DSA:3.40.190.10 (GENE3D); G3DSA:3.40.190.10 (GENE3D); IPR001638 (PFAM); PTHR30085 (PANTHER); PTHR30085:SF5 (PANTHER); cd13692 (CDD); SSF53850 (SUPERFAMILY)	no GO terms	no GO terms
CORE_REP|Org2_Gene2112_	WP_007887807.1ATP-binding cassette domain-containing protein	340	20	0	99.79	IPR003593 (SMART); IPR018449 (SMART); G3DSA:3.30.70.260 (GENE3D); IPR018449 (PFAM); G3DSA:3.40.50.300 (GENE3D); IPR003439 (PFAM); PTHR43166 (PANTHER); IPR026253 (PTHR43166:PANTHER); IPR003439 (PROSITE_PROFILES); IPR017908 (PROSITE_PROFILES); cd03258 (CDD); IPR027417 (SUPERFAMILY); SSF55021 (SUPERFAMILY)	F:GO:0005524; P:GO:0015821; F:GO:0016887; F:GO:0042626	F:ATP binding; P:methionine transport; F:ATPase activity; F:ATPase activity, coupled to transmembrane movement of substances		3	F:GO:0005524; P:GO:0015821; F:GO:0042626	F:ATP binding; P:methionine transport; F:ATPase activity, coupled to transmembrane movement of substances
CORE_REP|Org3_Gene3789_	WP_015386330.1ABC transporter permease	340	20	0	99.51	IPR001851 (PFAM); PTHR32196 (PANTHER); PTHR32196:SF19 (PANTHER); cd06579 (CDD)	C:GO:0016020; F:GO:0022857; P:GO:0055085	C:membrane; F:transmembrane transporter activity; P:transmembrane transport		3	C:GO:0016020; F:GO:0022857; P:GO:0055085	C:membrane; F:transmembrane transporter activity; P:transmembrane transport
CORE_REP|Org6_Gene3711_	WP_015387017.1LacI family transcriptional regulator	340	20	0	99.16	IPR000843 (PRINTS); IPR000843 (SMART); G3DSA:1.10.260.40 (GENE3D); PF13377 (PFAM); G3DSA:3.40.50.2300 (GENE3D); IPR000843 (PFAM); G3DSA:3.40.50.2300 (GENE3D); PTHR30146 (PANTHER); PTHR30146:SF67 (PANTHER); IPR000843 (PROSITE_PROFILES); cd06270 (CDD); IPR000843 (CDD); IPR028082 (SUPERFAMILY); IPR010982 (SUPERFAMILY)	F:GO:0003677; P:GO:0006355	F:DNA binding; P:regulation of transcription, DNA-templated		2	F:GO:0003677; P:GO:0006355	F:DNA binding; P:regulation of transcription, DNA-templated
CORE_REP|Org4_Gene3568_	WP_014729911.1type VI secretion system protein TssA	340	20	0	99.46	IPR010657 (PFAM); IPR017740 (TIGRFAM); mobidb-lite (MOBIDB_LITE); IPR017740 (PANTHER)	no GO terms	no GO terms
CORE_REP|Org2_Gene2824_	WP_050488307.1MULTISPECIES: hydrolase	338	20	0	99.51	IPR029058 (G3DSA:3.40.50.GENE3D); IPR000073 (PFAM); IPR012020 (PIRSF); PTHR10794:SF46 (PANTHER); PTHR10794 (PANTHER); IPR029058 (SUPERFAMILY)	no GO terms	no GO terms
CORE_REP|Org4_Gene2191_	WP_014728303.1cytoskeleton protein RodZ	338	20	0	99.76	IPR001387 (SMART); IPR025194 (PFAM); PF13413 (PFAM); G3DSA:1.10.260.40 (GENE3D); mobidb-lite (MOBIDB_LITE); mobidb-lite (MOBIDB_LITE); mobidb-lite (MOBIDB_LITE); PTHR34475 (PANTHER); IPR001387 (PROSITE_PROFILES); IPR023690 (HAMAP); IPR001387 (CDD); IPR010982 (SUPERFAMILY)	F:GO:0003677; P:GO:0008360; C:GO:0016021; F:GO:0043565	F:DNA binding; P:regulation of cell shape; C:integral component of membrane; F:sequence-specific DNA binding		3	P:GO:0008360; C:GO:0016021; F:GO:0043565	P:regulation of cell shape; C:integral component of membrane; F:sequence-specific DNA binding
CORE_REP|Org1_Gene846_	CCK12954.1Ribosomal protein L3 methyltransferase	338	20	0	98.54	IPR017127 (TIGRFAM); IPR004556 (TIGRFAM); G3DSA:3.40.50.150 (GENE3D); G3DSA:1.10.8.10 (GENE3D); IPR017127 (PIRSF); IPR007848 (PFAM); PTHR18895:SF89 (PANTHER); PTHR18895 (PANTHER); IPR017127 (HAMAP); cd02440 (CDD); IPR029063 (SUPERFAMILY)	C:GO:0005622; P:GO:0006479; F:GO:0008168; F:GO:0008276; F:GO:0009007; P:GO:0032775	C:intracellular; P:protein methylation; F:methyltransferase activity; F:protein methyltransferase activity; F:site-specific DNA-methyltransferase (adenine-specific) activity; P:DNA methylation on adenine		5	C:GO:0005622; P:GO:0006479; F:GO:0008276; F:GO:0009007; P:GO:0032775	C:intracellular; P:protein methylation; F:protein methyltransferase activity; F:site-specific DNA-methyltransferase (adenine-specific) activity; P:DNA methylation on adenine
CORE_REP|Org6_Gene1515_	WP_004387120.1cytochrome d ubiquinol oxidase subunit II	336	20	0	99.58	IPR003317 (PIRSF); IPR003317 (TIGRFAM); IPR003317 (PFAM); IPR003317 (PANTHER); PTHR43141:SF4 (PANTHER)	C:GO:0016020; P:GO:0055114	C:membrane; P:oxidation-reduction process		2	C:GO:0016020; P:GO:0055114	C:membrane; P:oxidation-reduction process
CORE_REP|Org4_Gene2811_	WP_014729050.1hydrogenase expression/formation protein HypE	336	20	0	99.85	IPR011854 (PIRSF); IPR036676 (G3DSA:3.90.650.GENE3D); IPR016188 (PFAM); IPR010918 (PFAM); IPR036921 (G3DSA:3.30.1330.GENE3D); IPR011854 (TIGRFAM); PTHR30303:SF0 (PANTHER); IPR011854 (PANTHER); IPR011854 (CDD); IPR036921 (SUPERFAMILY); IPR036676 (SUPERFAMILY)	no GO terms	no GO terms
CORE_REP|Org4_Gene3686_	WP_041460826.1Fe(3+)-siderophore ABC transporter permease	335	20	0	98.97	IPR037294 (G3DSA:1.10.3470.GENE3D); IPR000522 (PFAM); PTHR30472:SF1 (PANTHER); IPR000522 (PANTHER); cd06550 (CDD); IPR037294 (SUPERFAMILY)	F:GO:0005215; C:GO:0016020	F:transporter activity; C:membrane		2	F:GO:0005215; C:GO:0016020	F:transporter activity; C:membrane
CORE_REP|Org4_Gene2969_	WP_014729228.1low-specificity L-threonine aldolase	335	20	0	99.52	IPR023603 (PIRSF); IPR015421 (G3DSA:3.40.640.GENE3D); IPR001597 (PFAM); IPR015422 (G3DSA:3.90.1150.GENE3D); IPR023603 (PANTHER); cd06502 (CDD); IPR015424 (SUPERFAMILY)	F:GO:0003824; P:GO:0006520; F:GO:0016829	F:catalytic activity; P:cellular amino acid metabolic process; F:lyase activity		2	P:GO:0006520; F:GO:0016829	P:cellular amino acid metabolic process; F:lyase activity
CORE_REP|Org2_Gene3346_	WP_085046712.1ornithine carbamoyltransferase	334	20	0	99.76	IPR002292 (PRINTS); IPR006130 (PRINTS); IPR002292 (TIGRFAM); IPR036901 (G3DSA:3.40.50.GENE3D); IPR036901 (G3DSA:3.40.50.GENE3D); IPR006132 (PFAM); IPR006131 (PFAM); PTHR11405:SF42 (PANTHER); PTHR11405 (PANTHER); IPR024904 (HAMAP); IPR036901 (SUPERFAMILY)	F:GO:0004585; P:GO:0006520; P:GO:0006591; F:GO:0016597; F:GO:0016743	F:ornithine carbamoyltransferase activity; P:cellular amino acid metabolic process; P:ornithine metabolic process; F:amino acid binding; F:carboxyl- or carbamoyltransferase activity		3	F:GO:0004585; P:GO:0006591; F:GO:0016597	F:ornithine carbamoyltransferase activity; P:ornithine metabolic process; F:amino acid binding
CORE_REP|Org3_Gene331_	STC97200.1Uncharacterised protein	334	20	0	99.55	mobidb-lite (MOBIDB_LITE); mobidb-lite (MOBIDB_LITE)	no GO terms	no GO terms
CORE_REP|Org4_Gene2492_	WP_014728660.1NAD(P)-dependent oxidoreductase	334	20	0	98.88	IPR001509 (PFAM); G3DSA:3.40.50.720 (GENE3D); PTHR43245 (PANTHER); PTHR43245:SF5 (PANTHER); IPR036291 (SUPERFAMILY)	F:GO:0003824; F:GO:0050662	F:catalytic activity; F:coenzyme binding		2	F:GO:0003824; F:GO:0050662	F:catalytic activity; F:coenzyme binding
CORE_REP|Org5_Gene3926_	WP_029464079.1vitamin B12 ABC transporter permease BtuC	333	20	0	98.59	IPR037294 (G3DSA:1.10.3470.GENE3D); IPR000522 (PFAM); IPR000522 (PANTHER); PTHR30472:SF29 (PANTHER); IPR023691 (HAMAP); cd06550 (CDD); IPR037294 (SUPERFAMILY)	F:GO:0005215; P:GO:0015889; C:GO:0016020	F:transporter activity; P:cobalamin transport; C:membrane		3	F:GO:0005215; P:GO:0015889; C:GO:0016020	F:transporter activity; P:cobalamin transport; C:membrane
CORE_REP|Org6_Gene1459_	WP_004387028.1secretion protein HlyD	333	20	0	99.64	G3DSA:2.40.30.170 (GENE3D); G3DSA:2.40.50.100 (GENE3D); G3DSA:2.40.50.100 (GENE3D); G3DSA:1.10.287.470 (GENE3D); G3DSA:1.10.287.470 (GENE3D); G3DSA:1.10.287.470 (GENE3D); IPR032317 (PFAM); PTHR32347:SF23 (PANTHER); PTHR32347 (PANTHER); IPR007730 (PROSITE_PROFILES); SSF111369 (SUPERFAMILY); SSF111369 (SUPERFAMILY); SSF111369 (SUPERFAMILY)	F:GO:0042834	F:peptidoglycan binding		1	F:GO:0042834	F:peptidoglycan binding
CORE_REP|Org4_Gene2782_	STD10958.1Uncharacterised protein	333	20	0	91.19	no IPS match	no IPS match	no IPS match
CORE_REP|Org5_Gene1781_	WP_004387464.1galactose/glucose ABC transporter substrate-binding protein MglB	332	20	0	99.8	IPR025997 (PFAM); G3DSA:3.40.50.2300 (GENE3D); G3DSA:3.40.50.2300 (GENE3D); PTHR30036:SF2 (PANTHER); PTHR30036 (PANTHER); cd01539 (CDD); IPR028082 (SUPERFAMILY)	no GO terms	no GO terms
CORE_REP|Org4_Gene2473_	WP_014728636.1lauroyl-Kdo(2)-lipid IV(A) myristoyltransferase	332	20	0	99.8	IPR011921 (TIGRFAM); IPR004960 (PFAM); IPR004960 (PIRSF); PTHR30606:SF4 (PANTHER); IPR004960 (PANTHER); IPR011921 (HAMAP); IPR004960 (CDD)	P:GO:0009103; C:GO:0009276; C:GO:0016021; F:GO:0016740; F:GO:0016747	P:lipopolysaccharide biosynthetic process; C:Gram-negative-bacterium-type cell wall; C:integral component of membrane; F:transferase activity; F:transferase activity, transferring acyl groups other than amino-acyl groups		4	P:GO:0009103; C:GO:0009276; C:GO:0016021; F:GO:0016747	P:lipopolysaccharide biosynthetic process; C:Gram-negative-bacterium-type cell wall; C:integral component of membrane; F:transferase activity, transferring acyl groups other than amino-acyl groups
CORE_REP|Org1_Gene2473_	WP_041460565.1DNA-binding protein YbiB	332	20	0	99.25	IPR035902 (G3DSA:3.40.1030.GENE3D); IPR017459 (PFAM); G3DSA:1.20.970.10 (GENE3D); PTHR43285 (PANTHER); PTHR43285:SF3 (PANTHER); IPR035902 (SUPERFAMILY); IPR036320 (SUPERFAMILY)	no GO terms	no GO terms
CORE_REP|Org2_Gene536_	WP_097650097.1tRNA dihydrouridine(20/20a) synthase DusA	331	20	0	99.31	IPR013785 (G3DSA:3.20.20.GENE3D); IPR001269 (PIRSF); IPR001269 (PFAM); G3DSA:1.20.120.1460 (GENE3D); IPR004653 (TIGRFAM); IPR004653 (PANTHER); IPR004653 (HAMAP); IPR035587 (CDD); SSF51395 (SUPERFAMILY)	P:GO:0002943; F:GO:0003824; P:GO:0008033; F:GO:0017150; F:GO:0050660; P:GO:0055114	P:tRNA dihydrouridine synthesis; F:catalytic activity; P:tRNA processing; F:tRNA dihydrouridine synthase activity; F:flavin adenine dinucleotide binding; P:oxidation-reduction process		4	P:GO:0002943; F:GO:0017150; F:GO:0050660; P:GO:0055114	P:tRNA dihydrouridine synthesis; F:tRNA dihydrouridine synthase activity; F:flavin adenine dinucleotide binding; P:oxidation-reduction process
CORE_REP|Org2_Gene2468_	WP_097570221.1DUF2891 domain-containing protein	331	20	0	99.43	IPR021365 (PFAM)	no GO terms	no GO terms
CORE_REP|Org5_Gene942_	WP_004386179.1aspartate--ammonia ligase	330	20	0	99.42	G3DSA:3.30.930.10 (GENE3D); IPR004618 (PFAM); IPR004618 (TIGRFAM); IPR004618 (PIRSF); IPR004618 (PANTHER); IPR004618 (HAMAP); IPR006195 (PROSITE_PROFILES); SSF55681 (SUPERFAMILY)	F:GO:0004071; C:GO:0005737; P:GO:0006529	F:aspartate-ammonia ligase activity; C:cytoplasm; P:asparagine biosynthetic process		3	F:GO:0004071; C:GO:0005737; P:GO:0006529	F:aspartate-ammonia ligase activity; C:cytoplasm; P:asparagine biosynthetic process
CORE_REP|Org5_Gene2435_	EGL71080.1putative glycosyl transferase	330	20	0	99.33	IPR001173 (PFAM); IPR029044 (G3DSA:3.90.550.GENE3D); PTHR22916 (PANTHER); PTHR22916:SF47 (PANTHER); cd00761 (CDD); IPR029044 (SUPERFAMILY)	no GO terms	no GO terms
CORE_REP|Org3_Gene237_	WP_097564183.1transcriptional regulator RbsR	330	20	0	99.42	IPR000843 (PRINTS); IPR000843 (SMART); G3DSA:1.10.260.40 (GENE3D); IPR000843 (PFAM); G3DSA:3.40.50.2300 (GENE3D); PF13377 (PFAM); G3DSA:3.40.50.2300 (GENE3D); PTHR30146:SF96 (PANTHER); PTHR30146 (PANTHER); IPR000843 (PROSITE_PROFILES); IPR000843 (CDD); cd06275 (CDD); IPR028082 (SUPERFAMILY); IPR010982 (SUPERFAMILY)	F:GO:0003677; P:GO:0006355	F:DNA binding; P:regulation of transcription, DNA-templated		2	F:GO:0003677; P:GO:0006355	F:DNA binding; P:regulation of transcription, DNA-templated
CORE_REP|Org4_Gene3629_	WP_032968542.1MULTISPECIES: lysophospholipase L2	330	20	0	99.12	IPR029058 (G3DSA:3.40.50.GENE3D); IPR022742 (PFAM); PTHR11614:SF140 (PANTHER); PTHR11614 (PANTHER); IPR029058 (SUPERFAMILY)	no GO terms	no GO terms
CORE_REP|Org6_Gene2043_	EGL71619.1alkaline phosphatase isozyme conversion aminopeptidase	329	20	0	99	IPR007484 (PFAM); G3DSA:3.40.630.10 (GENE3D); PTHR12147:SF27 (PANTHER); PTHR12147 (PANTHER); cd02690 (CDD); SSF53187 (SUPERFAMILY)	no GO terms	no GO terms
CORE_REP|Org3_Gene3390_	WP_105606951.1L-glyceraldehyde 3-phosphate reductase	329	20	0	99.92	IPR036812 (G3DSA:3.20.20.GENE3D); IPR023210 (PFAM); PTHR43150 (PANTHER); PTHR43150:SF4 (PANTHER); IPR023210 (CDD); IPR036812 (SUPERFAMILY)	no GO terms	no GO terms
CORE_REP|Org1_Gene3936_	WP_004387706.1GNAT family N-acetyltransferase	329	20	0	99.54	G3DSA:3.10.129.10 (GENE3D); IPR012660 (PFAM); IPR012660 (TIGRFAM); G3DSA:3.40.630.30 (GENE3D); IPR000182 (PFAM); PTHR43072 (PANTHER); PTHR43072:SF6 (PANTHER); IPR000182 (PROSITE_PROFILES); cd04301 (CDD); IPR029069 (SUPERFAMILY); IPR016181 (SUPERFAMILY)	no GO terms	no GO terms
CORE_REP|Org5_Gene1765_	WP_004387443.1GTP-binding protein	328	20	0	99.41	IPR011629 (SMART); IPR003495 (PFAM); G3DSA:3.40.50.300 (GENE3D); IPR011629 (PFAM); PTHR13748:SF46 (PANTHER); PTHR13748 (PANTHER); IPR027417 (SUPERFAMILY)	no GO terms	no GO terms
CORE_REP|Org3_Gene1291_	CCK07134.1FIG005189: putative transferase clustered with tellurite resistance proteins TehA/TehB	326	20	0	99.19	G3DSA:2.160.10.10 (GENE3D); G3DSA:2.160.10.10 (GENE3D); PTHR43584:SF2 (PANTHER); PTHR43584 (PANTHER); cd00208 (CDD); IPR011004 (SUPERFAMILY)	no GO terms	no GO terms
CORE_REP|Org5_Gene2614_	WP_007776025.1MULTISPECIES: L-arabinose ABC transporter permease AraH	326	20	0	99.68	IPR001851 (PFAM); PTHR32196:SF37 (PANTHER); PTHR32196 (PANTHER); cd06579 (CDD)	C:GO:0016020; F:GO:0022857; P:GO:0055085	C:membrane; F:transmembrane transporter activity; P:transmembrane transport		3	C:GO:0016020; F:GO:0022857; P:GO:0055085	C:membrane; F:transmembrane transporter activity; P:transmembrane transport
CORE_REP|Org3_Gene1809_	WP_004386863.1MULTISPECIES: porphobilinogen synthase	325	20	0	99.74	IPR001731 (PRINTS); IPR001731 (SMART); IPR001731 (PIRSF); IPR013785 (G3DSA:3.20.20.GENE3D); IPR001731 (PFAM); IPR001731 (PANTHER); cd00384 (CDD); SSF51569 (SUPERFAMILY)	F:GO:0003824; F:GO:0004655; P:GO:0033014; F:GO:0046872	F:catalytic activity; F:porphobilinogen synthase activity; P:tetrapyrrole biosynthetic process; F:metal ion binding		3	F:GO:0004655; P:GO:0033014; F:GO:0046872	F:porphobilinogen synthase activity; P:tetrapyrrole biosynthetic process; F:metal ion binding
CORE_REP|Org5_Gene3507_	WP_015386814.1tetraacyldisaccharide 4'-kinase	325	20	0	99.28	IPR003758 (TIGRFAM); IPR003758 (PFAM); IPR003758 (PANTHER); IPR003758 (HAMAP); IPR027417 (SUPERFAMILY)	F:GO:0005524; F:GO:0009029; P:GO:0009245	F:ATP binding; F:tetraacyldisaccharide 4'-kinase activity; P:lipid A biosynthetic process		3	F:GO:0005524; F:GO:0009029; P:GO:0009245	F:ATP binding; F:tetraacyldisaccharide 4'-kinase activity; P:lipid A biosynthetic process
CORE_REP|Org5_Gene3895_	WP_029464016.1sensor domain-containing diguanylate cyclase	324	20	0	99.1	IPR000160 (SMART); IPR003018 (SMART); IPR029016 (G3DSA:3.30.450.GENE3D); IPR000160 (TIGRFAM); IPR000160 (PFAM); G3DSA:3.30.70.270 (GENE3D); IPR003018 (PFAM); PTHR43102 (PANTHER); IPR000160 (PROSITE_PROFILES); IPR000160 (CDD); IPR029787 (SUPERFAMILY); SSF55781 (SUPERFAMILY)	F:GO:0005515	F:protein binding		1	F:GO:0005515	F:protein binding
CORE_REP|Org6_Gene1946_	WP_004387760.1MULTISPECIES: protein translocase subunit SecF	323	20	0	98.14	IPR022645 (PRINTS); IPR005665 (TIGRFAM); IPR022645 (TIGRFAM); G3DSA:1.20.1640.10 (GENE3D); IPR022813 (PFAM); IPR022646 (PFAM); PTHR30081:SF8 (PANTHER); IPR022813 (PANTHER); IPR005665 (HAMAP); SSF82866 (SUPERFAMILY)	P:GO:0006886; F:GO:0015450	P:intracellular protein transport; F:P-P-bond-hydrolysis-driven protein transmembrane transporter activity		2	P:GO:0006886; F:GO:0015450	P:intracellular protein transport; F:P-P-bond-hydrolysis-driven protein transmembrane transporter activity
CORE_REP|Org3_Gene2967_	WP_043056216.1aliphatic sulfonate ABC transporter substrate-binding protein	323	20	0	98.36	IPR001638 (SMART); G3DSA:3.40.190.10 (GENE3D); IPR015168 (PFAM); G3DSA:1.10.8.450 (GENE3D); G3DSA:3.40.190.10 (GENE3D); IPR010067 (TIGRFAM); PTHR30024:SF30 (PANTHER); PTHR30024 (PANTHER); cd13557 (CDD); SSF53850 (SUPERFAMILY)	C:GO:0016020; F:GO:0042626	C:membrane; F:ATPase activity, coupled to transmembrane movement of substances		2	C:GO:0016020; F:GO:0042626	C:membrane; F:ATPase activity, coupled to transmembrane movement of substances
CORE_REP|Org4_Gene2655_	WP_014728861.1sensor domain-containing diguanylate cyclase	323	20	0	99.27	IPR000160 (SMART); IPR003018 (SMART); IPR000160 (TIGRFAM); G3DSA:3.30.70.270 (GENE3D); IPR029016 (G3DSA:3.30.450.GENE3D); IPR003018 (PFAM); IPR000160 (PFAM); PTHR43102 (PANTHER); IPR000160 (PROSITE_PROFILES); IPR000160 (CDD); IPR029787 (SUPERFAMILY); SSF55781 (SUPERFAMILY)	F:GO:0005515	F:protein binding		1	F:GO:0005515	F:protein binding
CORE_REP|Org4_Gene1982_	WP_014728070.1phytoene/squalene synthase family protein	323	20	0	99.3	PF00494 (PFAM); IPR008949 (G3DSA:1.10.600.GENE3D); mobidb-lite (MOBIDB_LITE); PTHR31480 (PANTHER); IPR033904 (CDD); IPR008949 (SUPERFAMILY)	F:GO:0004310; P:GO:0006696; F:GO:0051996	F:farnesyl-diphosphate farnesyltransferase activity; P:ergosterol biosynthetic process; F:squalene synthase activity		3	F:GO:0004310; P:GO:0006696; F:GO:0051996	F:farnesyl-diphosphate farnesyltransferase activity; P:ergosterol biosynthetic process; F:squalene synthase activity
CORE_REP|Org5_Gene2434_	WP_115080067.1glycosyltransferase family 1 protein	323	20	0	98.81	SSF53756 (SUPERFAMILY)	no GO terms	no GO terms
CORE_REP|Org5_Gene758_	WP_004385878.1MULTISPECIES: phosphoserine phosphatase	323	20	0	99.63	TIGR01488 (TIGRFAM); G3DSA:3.30.70.2020 (GENE3D); TIGR00338 (TIGRFAM); IPR023190 (G3DSA:1.10.150.GENE3D); PF12710 (PFAM); IPR023214 (G3DSA:3.40.50.GENE3D); PTHR43344:SF2 (PANTHER); PTHR43344 (PANTHER); cd07500 (CDD); IPR036412 (SUPERFAMILY)	F:GO:0004647; P:GO:0006564	F:phosphoserine phosphatase activity; P:L-serine biosynthetic process		2	F:GO:0004647; P:GO:0006564	F:phosphoserine phosphatase activity; P:L-serine biosynthetic process
CORE_REP|Org6_Gene2699_	WP_080320466.1NADH oxidoreductase	322	20	0	99.86	IPR001221 (PRINTS); G3DSA:2.40.30.10 (GENE3D); IPR008333 (PFAM); IPR039261 (G3DSA:3.40.50.GENE3D); IPR001433 (PFAM); IPR001041 (PFAM); IPR012675 (G3DSA:3.10.20.GENE3D); PTHR19370:SF181 (PANTHER); PTHR19370 (PANTHER); IPR017927 (PROSITE_PROFILES); IPR001041 (PROSITE_PROFILES); cd06215 (CDD); IPR001041 (CDD); IPR017938 (SUPERFAMILY); IPR039261 (SUPERFAMILY); IPR036010 (SUPERFAMILY)	F:GO:0009055; F:GO:0016491; F:GO:0051536; P:GO:0055114	F:electron transfer activity; F:oxidoreductase activity; F:iron-sulfur cluster binding; P:oxidation-reduction process		3	F:GO:0009055; F:GO:0051536; P:GO:0055114	F:electron transfer activity; F:iron-sulfur cluster binding; P:oxidation-reduction process
CORE_REP|Org1_Gene327_	AKE94551.1GTP-binding protein	321	20	0	99.05	IPR011629 (SMART); IPR003495 (PFAM); IPR036627 (G3DSA:3.30.1220.GENE3D); IPR011629 (PFAM); G3DSA:3.40.50.300 (GENE3D); PTHR13748 (PANTHER); SSF90002 (SUPERFAMILY); IPR027417 (SUPERFAMILY)	no GO terms	no GO terms
CORE_REP|Org2_Gene578_	WP_105605064.1nickel/cobalt transporter	320	20	0	98.27	IPR011541 (PFAM); PTHR40659 (PANTHER); PTHR40659:SF2 (PANTHER)	F:GO:0015099; C:GO:0016021; P:GO:0035444; F:GO:0046872	F:nickel cation transmembrane transporter activity; C:integral component of membrane; P:nickel cation transmembrane transport; F:metal ion binding		4	F:GO:0015099; C:GO:0016021; P:GO:0035444; F:GO:0046872	F:nickel cation transmembrane transporter activity; C:integral component of membrane; P:nickel cation transmembrane transport; F:metal ion binding
CORE_REP|Org6_Gene906_	WP_004386161.1bifunctional biotin--[acetyl-CoA-carboxylase] ligase/biotin operon repressor BirA	320	20	0	99.67
CORE_REP|Org2_Gene219_	AFJ98758.1NADH dehydrogenase operon transcriptional regulator	320	20	0	99.55	IPR000847 (PRINTS); IPR005119 (PFAM); G3DSA:3.40.190.10 (GENE3D); IPR000847 (PFAM); IPR036388 (G3DSA:1.10.10.GENE3D); G3DSA:3.40.190.10 (GENE3D); PTHR30579:SF7 (PANTHER); PTHR30579 (PANTHER); IPR000847 (PROSITE_PROFILES); cd08439 (CDD); SSF53850 (SUPERFAMILY); IPR036390 (SUPERFAMILY)	F:GO:0003700; P:GO:0006355	F:DNA-binding transcription factor activity; P:regulation of transcription, DNA-templated		2	F:GO:0003700; P:GO:0006355	F:DNA-binding transcription factor activity; P:regulation of transcription, DNA-templated
CORE_REP|Org1_Gene1059_	WP_012124283.1MBL fold metallo-hydrolase	319	20	0	99.45	IPR001279 (SMART); IPR036866 (G3DSA:3.60.15.GENE3D); IPR001279 (PFAM); PTHR23200:SF57 (PANTHER); IPR039344 (PANTHER); cd07720 (CDD); IPR036866 (SUPERFAMILY)	no GO terms	no GO terms
CORE_REP|Org6_Gene4109_	WP_071603471.1zinc ABC transporter substrate-binding protein ZnuA	319	20	0	99.67	IPR006127 (PFAM); G3DSA:3.40.50.1980 (GENE3D); G3DSA:3.40.50.1980 (GENE3D); mobidb-lite (MOBIDB_LITE); PTHR42953 (PANTHER); PTHR42953:SF3 (PANTHER); IPR035520 (CDD); SSF53807 (SUPERFAMILY)	P:GO:0006829; P:GO:0030001; F:GO:0046872	P:zinc ion transport; P:metal ion transport; F:metal ion binding		2	P:GO:0006829; F:GO:0046872	P:zinc ion transport; F:metal ion binding
CORE_REP|Org1_Gene1036_	WP_041460444.1sugar phosphate isomerase/epimerase	319	20	0	98.57	IPR013022 (PFAM); G3DSA:3.20.20.150 (GENE3D); PTHR12110:SF30 (PANTHER); PTHR12110 (PANTHER); IPR036237 (SUPERFAMILY)	no GO terms	no GO terms
CORE_REP|Org4_Gene2216_	WP_014728333.1Fe2+-enterobactin ABC transporter substrate-binding protein	319	20	0	99.12	G3DSA:3.40.50.1980 (GENE3D); G3DSA:3.40.50.1980 (GENE3D); IPR002491 (PFAM); PTHR30532 (PANTHER); PTHR30532:SF2 (PANTHER); IPR002491 (PROSITE_PROFILES); cd01146 (CDD); SSF53807 (SUPERFAMILY)	no GO terms	no GO terms
CORE_REP|Org4_Gene2922_	WP_014729175.1HARLDQ motif MBL-fold protein	318	20	0	99.69	IPR001279 (SMART); IPR036866 (G3DSA:3.60.15.GENE3D); IPR001279 (PFAM); PTHR42773 (PANTHER); IPR036866 (SUPERFAMILY)	no GO terms	no GO terms
CORE_REP|Org5_Gene2641_	WP_007793150.1MULTISPECIES: universal stress protein UspE	318	20	0	99.83	G3DSA:3.40.50.12370 (GENE3D); IPR006016 (PFAM); PTHR31964:SF41 (PANTHER); PTHR31964 (PANTHER); cd00293 (CDD); cd00293 (CDD); SSF52402 (SUPERFAMILY); SSF52402 (SUPERFAMILY)	no GO terms	no GO terms
CORE_REP|Org2_Gene1698_	WP_105604884.1DUF535 domain-containing protein	317	20	0	98.82	IPR007488 (PFAM); IPR007488 (PANTHER)	no GO terms	no GO terms
CORE_REP|Org3_Gene2863_	WP_081396405.123S rRNA pseudouridine(955/2504/2580) synthase RluC	317	20	0	99.67	IPR002942 (SMART); IPR006145 (PFAM); G3DSA:3.30.2350.10 (GENE3D); IPR036986 (G3DSA:3.10.290.GENE3D); IPR006225 (TIGRFAM); IPR002942 (PFAM); PTHR45332 (PANTHER); IPR002942 (PROSITE_PROFILES); IPR006145 (CDD); IPR002942 (CDD); IPR020103 (SUPERFAMILY); SSF55174 (SUPERFAMILY)	P:GO:0001522; F:GO:0003723; P:GO:0009451; F:GO:0009982	P:pseudouridine synthesis; F:RNA binding; P:RNA modification; F:pseudouridine synthase activity		3	P:GO:0001522; F:GO:0003723; F:GO:0009982	P:pseudouridine synthesis; F:RNA binding; F:pseudouridine synthase activity
CORE_REP|Org3_Gene3276_	WP_105578871.1xanthine dehydrogenase family protein subunit M	317	20	0	99.48	IPR005107 (SMART); IPR002346 (PFAM); IPR016169 (G3DSA:3.30.465.GENE3D); G3DSA:3.30.390.50 (GENE3D); IPR005107 (PFAM); PTHR42659 (PANTHER); PTHR42659:SF5 (PANTHER); IPR016166 (PROSITE_PROFILES); IPR036318 (SUPERFAMILY); IPR036683 (SUPERFAMILY)	F:GO:0016491; F:GO:0050660; P:GO:0055114; F:GO:0071949	F:oxidoreductase activity; F:flavin adenine dinucleotide binding; P:oxidation-reduction process; F:FAD binding		3	F:GO:0016491; P:GO:0055114; F:GO:0071949	F:oxidoreductase activity; P:oxidation-reduction process; F:FAD binding
CORE_REP|Org5_Gene1574_	WP_004387162.1DUF1722 domain-containing protein	317	20	0	99.73	IPR013560 (PFAM); IPR017087 (PIRSF); IPR007553 (PFAM); PTHR30087:SF0 (PANTHER); PTHR30087 (PANTHER)	no GO terms	no GO terms
CORE_REP|Org5_Gene1720_	WP_004387375.1sigma-E factor regulatory protein RseB	317	20	0	99.16	IPR033436 (PFAM); IPR033434 (PFAM); IPR005588 (PIRSF); IPR038484 (G3DSA:3.30.200.GENE3D); G3DSA:2.50.20.10 (GENE3D); IPR005588 (PANTHER); IPR033434 (CDD)	no GO terms	no GO terms
CORE_REP|Org1_Gene2604_	CBA29167.1Glutamate/aspartate periplasmic-binding protein	316	20	0	99.37	IPR001638 (SMART); IPR001638 (PFAM); G3DSA:3.40.190.10 (GENE3D); G3DSA:3.40.190.10 (GENE3D); PTHR30085 (PANTHER); PTHR30085:SF2 (PANTHER); cd13688 (CDD); SSF53850 (SUPERFAMILY)	no GO terms	no GO terms
CORE_REP|Org1_Gene2790_	WP_004387737.1MULTISPECIES: cytochrome o ubiquinol oxidase subunit II	315	20	0	98.32	IPR006333 (TIGRFAM); IPR006333 (PIRSF); IPR008972 (G3DSA:2.60.40.GENE3D); IPR010514 (PFAM); IPR002429 (PFAM); IPR036257 (G3DSA:1.10.287.GENE3D); mobidb-lite (MOBIDB_LITE); mobidb-lite (MOBIDB_LITE); PTHR22888:SF9 (PANTHER); PTHR22888 (PANTHER); IPR011759 (PROSITE_PROFILES); IPR002429 (PROSITE_PROFILES); PS51257 (PROSITE_PROFILES); IPR034227 (CDD); IPR008972 (SUPERFAMILY); IPR036257 (SUPERFAMILY)	F:GO:0004129; F:GO:0005507; F:GO:0008827; C:GO:0016020; C:GO:0016021; F:GO:0016682; P:GO:0022900; P:GO:0055114	F:cytochrome-c oxidase activity; F:copper ion binding; F:cytochrome o ubiquinol oxidase activity; C:membrane; C:integral component of membrane; F:oxidoreductase activity, acting on diphenols and related substances as donors, oxygen as acceptor; P:electron transport chain; P:oxidation-reduction process		5	F:GO:0004129; F:GO:0005507; F:GO:0008827; C:GO:0016021; P:GO:0022900	F:cytochrome-c oxidase activity; F:copper ion binding; F:cytochrome o ubiquinol oxidase activity; C:integral component of membrane; P:electron transport chain
CORE_REP|Org2_Gene1912_	WP_097649166.1aminoglycoside phosphotransferase	315	20	0	97.94	IPR002575 (PFAM); IPR011009 (SUPERFAMILY)	no GO terms	no GO terms
CORE_REP|Org4_Gene3670_	WP_041460807.1maltose operon protein MalM	315	20	0	99.81	IPR010794 (PFAM)	P:GO:0008643; C:GO:0042597	P:carbohydrate transport; C:periplasmic space		2	P:GO:0008643; C:GO:0042597	P:carbohydrate transport; C:periplasmic space
CORE_REP|Org4_Gene132_	WP_004385129.1HTH-type transcriptional activator AaeR	314	20	0	99.44	G3DSA:3.40.190.290 (GENE3D); IPR036388 (G3DSA:1.10.10.GENE3D); IPR005119 (PFAM); IPR000847 (PFAM); PTHR30126:SF37 (PANTHER); PTHR30126 (PANTHER); IPR000847 (PROSITE_PROFILES); cd08422 (CDD); SSF53850 (SUPERFAMILY); IPR036390 (SUPERFAMILY)	F:GO:0003700; P:GO:0006355	F:DNA-binding transcription factor activity; P:regulation of transcription, DNA-templated		2	F:GO:0003700; P:GO:0006355	F:DNA-binding transcription factor activity; P:regulation of transcription, DNA-templated
CORE_REP|Org6_Gene115_	WP_004384922.1L-lactate dehydrogenase	314	20	0	99.87	IPR001557 (PRINTS); IPR015955 (G3DSA:3.90.110.GENE3D); IPR001236 (PFAM); G3DSA:3.40.50.720 (GENE3D); IPR011304 (TIGRFAM); IPR022383 (PFAM); IPR001557 (PIRSF); PTHR43128 (PANTHER); PTHR43128:SF4 (PANTHER); IPR011304 (HAMAP); cd05291 (CDD); IPR036291 (SUPERFAMILY); IPR015955 (SUPERFAMILY)	F:GO:0003824; F:GO:0004459; C:GO:0005737; P:GO:0005975; F:GO:0016491; F:GO:0016616; P:GO:0019752; P:GO:0055114	F:catalytic activity; F:L-lactate dehydrogenase activity; C:cytoplasm; P:carbohydrate metabolic process; F:oxidoreductase activity; F:oxidoreductase activity, acting on the CH-OH group of donors, NAD or NADP as acceptor; P:carboxylic acid metabolic process; P:oxidation-reduction process		5	F:GO:0004459; C:GO:0005737; P:GO:0005975; P:GO:0019752; P:GO:0055114	F:L-lactate dehydrogenase activity; C:cytoplasm; P:carbohydrate metabolic process; P:carboxylic acid metabolic process; P:oxidation-reduction process
CORE_REP|Org3_Gene1089_	WP_088274844.1muramoyltetrapeptide carboxypeptidase	314	20	0	99.28	IPR027478 (G3DSA:3.40.50.GENE3D); IPR003507 (PFAM); IPR003507 (PIRSF); IPR027461 (G3DSA:3.50.30.GENE3D); PTHR30237:SF2 (PANTHER); IPR003507 (PANTHER); cd07025 (CDD); IPR027461 (SUPERFAMILY); IPR029062 (SUPERFAMILY)	no GO terms	no GO terms
CORE_REP|Org6_Gene1143_	SPW12985.1Uncharacterised protein	314	20	0	99.24	IPR032710 (SUPERFAMILY)	no GO terms	no GO terms
CORE_REP|Org1_Gene2127_	WP_012125038.1DUF535 domain-containing protein	313	20	0	99.65	IPR007488 (PFAM); IPR007488 (PANTHER)	no GO terms	no GO terms
CORE_REP|Org2_Gene1323_	STD10221.1Bacillibactin transport regulator	313	20	0	99.04	IPR018060 (SMART); IPR018060 (PFAM); G3DSA:1.10.10.60 (GENE3D); IPR009594 (PFAM); PTHR43436:SF2 (PANTHER); PTHR43436 (PANTHER); IPR018060 (PROSITE_PROFILES); IPR009057 (SUPERFAMILY); IPR009057 (SUPERFAMILY)	F:GO:0003677; F:GO:0003700; P:GO:0006355; F:GO:0043565	F:DNA binding; F:DNA-binding transcription factor activity; P:regulation of transcription, DNA-templated; F:sequence-specific DNA binding		3	F:GO:0003700; P:GO:0006355; F:GO:0043565	F:DNA-binding transcription factor activity; P:regulation of transcription, DNA-templated; F:sequence-specific DNA binding
CORE_REP|Org3_Gene2907_	WP_085046227.1glyoxylate/hydroxypyruvate reductase GhrA	313	20	0	98.43	G3DSA:3.40.50.720 (GENE3D); IPR006140 (PFAM); G3DSA:3.40.50.720 (GENE3D); PTHR10996 (PANTHER); PTHR10996:SF114 (PANTHER); IPR023514 (HAMAP); cd12164 (CDD); IPR036291 (SUPERFAMILY)	F:GO:0016618; F:GO:0030267; F:GO:0051287; P:GO:0055114	F:hydroxypyruvate reductase activity; F:glyoxylate reductase (NADP) activity; F:NAD binding; P:oxidation-reduction process		4	F:GO:0016618; F:GO:0030267; F:GO:0051287; P:GO:0055114	F:hydroxypyruvate reductase activity; F:glyoxylate reductase (NADP) activity; F:NAD binding; P:oxidation-reduction process
CORE_REP|Org5_Gene622_	WP_004385650.1small-conductance mechanosensitive channel MscS	312	20	0	99.62	IPR008910 (PFAM); IPR006685 (PFAM); G3DSA:3.30.70.100 (GENE3D); IPR023408 (G3DSA:2.30.30.GENE3D); mobidb-lite (MOBIDB_LITE); PTHR30221 (PANTHER); PTHR30221:SF7 (PANTHER); IPR010920 (SUPERFAMILY); IPR011066 (SUPERFAMILY); IPR011014 (SUPERFAMILY)	C:GO:0016020; P:GO:0055085	C:membrane; P:transmembrane transport		2	C:GO:0016020; P:GO:0055085	C:membrane; P:transmembrane transport
CORE_REP|Org6_Gene1131_	WP_004386529.1XdhC family protein	311	20	0	99.1	IPR027051 (PFAM); G3DSA:3.40.50.720 (GENE3D); IPR003777 (PFAM); PTHR30388 (PANTHER); PTHR30388:SF4 (PANTHER)	no GO terms	no GO terms
CORE_REP|Org5_Gene251_	WP_004385100.1TIGR01212 family radical SAM protein	311	20	0	99.28	IPR006638 (SMART); IPR023404 (G3DSA:3.80.30.GENE3D); IPR007197 (PFAM); IPR032432 (PFAM); IPR005911 (TIGRFAM); IPR005911 (PTHR11135:PANTHER); IPR039661 (PANTHER); cd01335 (CDD); SSF102114 (SUPERFAMILY)	F:GO:0003824; F:GO:0051536	F:catalytic activity; F:iron-sulfur cluster binding		2	F:GO:0003824; F:GO:0051536	F:catalytic activity; F:iron-sulfur cluster binding
CORE_REP|Org1_Gene1057_	WP_012124281.1tRNA dihydrouridine(16) synthase DusC	310	20	0	99.85	IPR001269 (PIRSF); G3DSA:1.20.225.30 (GENE3D); IPR013785 (G3DSA:3.20.20.GENE3D); IPR001269 (PFAM); IPR032886 (PTHR11082:PANTHER); IPR001269 (PANTHER); IPR032886 (HAMAP); IPR035587 (CDD); SSF51395 (SUPERFAMILY)	P:GO:0002943; F:GO:0003824; P:GO:0008033; F:GO:0017150; F:GO:0050660; P:GO:0055114	P:tRNA dihydrouridine synthesis; F:catalytic activity; P:tRNA processing; F:tRNA dihydrouridine synthase activity; F:flavin adenine dinucleotide binding; P:oxidation-reduction process		4	P:GO:0002943; F:GO:0017150; F:GO:0050660; P:GO:0055114	P:tRNA dihydrouridine synthesis; F:tRNA dihydrouridine synthase activity; F:flavin adenine dinucleotide binding; P:oxidation-reduction process
CORE_REP|Org4_Gene3178_	WP_014729467.1homocysteine S-methyltransferase	310	20	0	99.15	IPR017226 (PIRSF); IPR036589 (G3DSA:3.20.20.GENE3D); IPR003726 (PFAM); PTHR21091:SF123 (PANTHER); PTHR21091 (PANTHER); IPR003726 (PROSITE_PROFILES); IPR036589 (SUPERFAMILY)	C:GO:0005737; F:GO:0008270; P:GO:0009086; F:GO:0047150	C:cytoplasm; F:zinc ion binding; P:methionine biosynthetic process; F:betaine-homocysteine S-methyltransferase activity		4	C:GO:0005737; F:GO:0008270; P:GO:0009086; F:GO:0047150	C:cytoplasm; F:zinc ion binding; P:methionine biosynthetic process; F:betaine-homocysteine S-methyltransferase activity
CORE_REP|Org2_Gene452_	WP_097650229.12-hydroxyacid dehydrogenase	310	20	0	97.74	G3DSA:3.40.50.720 (GENE3D); IPR006139 (PFAM); G3DSA:3.40.50.720 (GENE3D); IPR006140 (PFAM); PTHR10996:SF178 (PANTHER); PTHR10996 (PANTHER); cd12156 (CDD); SSF52283 (SUPERFAMILY); IPR036291 (SUPERFAMILY)	F:GO:0016616; F:GO:0051287; P:GO:0055114	F:oxidoreductase activity, acting on the CH-OH group of donors, NAD or NADP as acceptor; F:NAD binding; P:oxidation-reduction process		3	F:GO:0016616; F:GO:0051287; P:GO:0055114	F:oxidoreductase activity, acting on the CH-OH group of donors, NAD or NADP as acceptor; F:NAD binding; P:oxidation-reduction process
CORE_REP|Org2_Gene2463_	WP_097648971.1biotin-dependent carboxyltransferase family protein	310	20	0	99.42	IPR003778 (SMART); IPR003778 (TIGRFAM); IPR003778 (PFAM); IPR029000 (G3DSA:2.40.100.GENE3D); PTHR43309:SF3 (PANTHER); PTHR43309 (PANTHER); IPR029000 (SUPERFAMILY)	no GO terms	no GO terms
CORE_REP|Org5_Gene680_	WP_004385734.11,4-dihydroxy-2-naphthoate polyprenyltransferase	310	20	0	99.35	IPR000537 (PFAM); IPR026046 (PIRSF); TIGR00751 (TIGRFAM); PTHR13929 (PANTHER); PTHR13929:SF0 (PANTHER); IPR004657 (HAMAP); cd13962 (CDD)	F:GO:0004659; P:GO:0009234; C:GO:0016021; F:GO:0016765; F:GO:0046428	F:prenyltransferase activity; P:menaquinone biosynthetic process; C:integral component of membrane; F:transferase activity, transferring alkyl or aryl (other than methyl) groups; F:1,4-dihydroxy-2-naphthoate octaprenyltransferase activity		3	P:GO:0009234; C:GO:0016021; F:GO:0046428	P:menaquinone biosynthetic process; C:integral component of membrane; F:1,4-dihydroxy-2-naphthoate octaprenyltransferase activity
CORE_REP|Org6_Gene302_	WP_004385194.1[acyl-carrier-protein] S-malonyltransferase	309	20	0	99.61	IPR020801 (SMART); IPR004410 (TIGRFAM); IPR001227 (G3DSA:3.40.366.GENE3D); G3DSA:3.30.70.250 (GENE3D); IPR014043 (PFAM); IPR024925 (PIRSF); PTHR42681 (PANTHER); PTHR42681:SF1 (PANTHER); IPR016036 (SUPERFAMILY); IPR016035 (SUPERFAMILY)	F:GO:0004314; F:GO:0016740	F:[acyl-carrier-protein] S-malonyltransferase activity; F:transferase activity		1	F:GO:0004314	F:[acyl-carrier-protein] S-malonyltransferase activity
CORE_REP|Org1_Gene2007_	WP_012124961.1hydrogenase 3 membrane subunit	308	20	0	99.69	IPR001694 (PFAM); PTHR43359 (PANTHER)	C:GO:0016020; P:GO:0055114	C:membrane; P:oxidation-reduction process		2	C:GO:0016020; P:GO:0055114	C:membrane; P:oxidation-reduction process
CORE_REP|Org5_Gene1912_	WP_004387655.1MULTISPECIES: ABC transporter ATP-binding protein	308	20	0	99.71	IPR003593 (SMART); G3DSA:3.40.50.300 (GENE3D); IPR003439 (PFAM); PTHR42711:SF5 (PANTHER); PTHR42711 (PANTHER); IPR003439 (PROSITE_PROFILES); IPR027417 (SUPERFAMILY)	F:GO:0005524; F:GO:0016887	F:ATP binding; F:ATPase activity		2	F:GO:0005524; F:GO:0016887	F:ATP binding; F:ATPase activity
CORE_REP|Org6_Gene2727_	WP_007849453.1LysR family transcriptional regulator	306	20	0	99.79	G3DSA:3.40.190.10 (GENE3D); G3DSA:3.40.190.10 (GENE3D); IPR005119 (PFAM); IPR036388 (G3DSA:1.10.10.GENE3D); IPR000847 (PFAM); PTHR30118 (PANTHER); PTHR30118:SF15 (PANTHER); IPR000847 (PROSITE_PROFILES); SSF53850 (SUPERFAMILY); IPR036390 (SUPERFAMILY)	F:GO:0003700; P:GO:0006355	F:DNA-binding transcription factor activity; P:regulation of transcription, DNA-templated		2	F:GO:0003700; P:GO:0006355	F:DNA-binding transcription factor activity; P:regulation of transcription, DNA-templated
CORE_REP|Org5_Gene3490_	WP_015386791.1N-acetylglucosamine kinase	306	20	0	99.18	G3DSA:3.30.420.40 (GENE3D); G3DSA:3.30.420.40 (GENE3D); IPR000600 (PFAM); PTHR18964:SF147 (PANTHER); IPR000600 (PANTHER); IPR023505 (HAMAP); cd00012 (CDD); SSF53067 (SUPERFAMILY)	F:GO:0045127	F:N-acetylglucosamine kinase activity		1	F:GO:0045127	F:N-acetylglucosamine kinase activity
CORE_REP|Org2_Gene2642_	WP_105605109.1helix-turn-helix domain-containing protein	306	20	0	99.41	IPR018060 (SMART); IPR029062 (G3DSA:3.40.50.GENE3D); G3DSA:1.10.10.60 (GENE3D); IPR018060 (PFAM); IPR002818 (PFAM); PTHR43130 (PANTHER); PTHR43130:SF2 (PANTHER); IPR018060 (PROSITE_PROFILES); IPR009057 (SUPERFAMILY); IPR029062 (SUPERFAMILY)	F:GO:0003677; F:GO:0003700; P:GO:0006355; F:GO:0043565	F:DNA binding; F:DNA-binding transcription factor activity; P:regulation of transcription, DNA-templated; F:sequence-specific DNA binding		3	F:GO:0003700; P:GO:0006355; F:GO:0043565	F:DNA-binding transcription factor activity; P:regulation of transcription, DNA-templated; F:sequence-specific DNA binding
CORE_REP|Org6_Gene1151_	WP_004386553.1alpha/beta hydrolase	306	20	0	99.25	IPR013094 (PFAM); IPR029058 (G3DSA:3.40.50.GENE3D); PTHR23024 (PANTHER); PTHR23024:SF248 (PANTHER); IPR029058 (SUPERFAMILY)	F:GO:0016787	F:hydrolase activity		1	F:GO:0016787	F:hydrolase activity
CORE_REP|Org2_Gene2103_	WP_105605440.1SDR family NAD(P)-dependent oxidoreductase	305	20	0	99.7	IPR002347 (PRINTS); IPR002347 (PRINTS); G3DSA:3.40.50.720 (GENE3D); IPR002347 (PFAM); PTHR43391:SF27 (PANTHER); PTHR43391 (PANTHER); IPR036291 (SUPERFAMILY)	no GO terms	no GO terms
CORE_REP|Org6_Gene3798_	WP_015387126.1amino acid ABC transporter substrate-binding protein	304	20	0	99.28	IPR028081 (PFAM); G3DSA:3.40.50.2300 (GENE3D); PTHR30483 (PANTHER); PTHR30483:SF6 (PANTHER); cd06268 (CDD); IPR028082 (SUPERFAMILY)	no GO terms	no GO terms
CORE_REP|Org3_Gene1456_	WP_097570556.1AraC family transcriptional regulator	304	20	0	99.57	IPR020449 (PRINTS); IPR018060 (SMART); IPR032783 (PFAM); IPR014710 (G3DSA:2.60.120.GENE3D); IPR018060 (PFAM); G3DSA:1.10.10.60 (GENE3D); PTHR11019:SF168 (PANTHER); PTHR11019 (PANTHER); IPR018060 (PROSITE_PROFILES); IPR009057 (SUPERFAMILY); IPR037923 (SUPERFAMILY); IPR009057 (SUPERFAMILY)	F:GO:0003677; F:GO:0003700; P:GO:0006355; F:GO:0043565	F:DNA binding; F:DNA-binding transcription factor activity; P:regulation of transcription, DNA-templated; F:sequence-specific DNA binding		3	F:GO:0003700; P:GO:0006355; F:GO:0043565	F:DNA-binding transcription factor activity; P:regulation of transcription, DNA-templated; F:sequence-specific DNA binding
CORE_REP|Org5_Gene2734_	SPW22022.1Uncharacterised protein	304	20	0	99.51	no IPS match	no IPS match	no IPS match
CORE_REP|Org2_Gene2176_	CCJ97082.1ROK family Glucokinase with ambiguous substrate specificity	303	20	0	99.8	IPR000600 (PFAM); G3DSA:3.30.420.40 (GENE3D); G3DSA:3.30.420.40 (GENE3D); PTHR18964:SF147 (PANTHER); IPR000600 (PANTHER); cd00012 (CDD); SSF53067 (SUPERFAMILY)	no GO terms	no GO terms
CORE_REP|Org2_Gene3343_	WP_097649799.1carbamate kinase	303	20	0	99.8	PR01469 (PRINTS); IPR003964 (PIRSF); IPR036393 (G3DSA:3.40.1160.GENE3D); IPR003964 (TIGRFAM); IPR001048 (PFAM); IPR003964 (PANTHER); PTHR30409:SF2 (PANTHER); IPR003964 (CDD); IPR036393 (SUPERFAMILY)	P:GO:0006525; F:GO:0008804	P:arginine metabolic process; F:carbamate kinase activity		2	P:GO:0006525; F:GO:0008804	P:arginine metabolic process; F:carbamate kinase activity
CORE_REP|Org5_Gene1552_	WP_004387126.1pyrroloquinoline quinone biosynthesis protein PqqB	302	20	0	99.72	IPR001279 (PFAM); IPR011842 (TIGRFAM); IPR036866 (G3DSA:3.60.15.GENE3D); IPR011842 (HAMAP); IPR011842 (CDD); IPR036866 (SUPERFAMILY)	no GO terms	no GO terms
CORE_REP|Org1_Gene1817_	CCK01780.1Manganese catalase	301	20	0	99.53	G3DSA:1.20.1260.130 (GENE3D); IPR007760 (PFAM); mobidb-lite (MOBIDB_LITE); PTHR30565 (PANTHER); PTHR30565:SF8 (PANTHER); IPR039377 (CDD); IPR009078 (SUPERFAMILY)	no GO terms	no GO terms
CORE_REP|Org6_Gene3753_	WP_015387068.1N-acetylneuraminate lyase	300	20	0	99.83	IPR002220 (PRINTS); IPR002220 (SMART); IPR002220 (PFAM); IPR005264 (TIGRFAM); IPR013785 (G3DSA:3.20.20.GENE3D); IPR002220 (PIRSF); IPR005264 (PANTHER); IPR005264 (HAMAP); IPR005264 (CDD); SSF51569 (SUPERFAMILY)	F:GO:0003824; C:GO:0005737; P:GO:0005975; F:GO:0008747; F:GO:0016829	F:catalytic activity; C:cytoplasm; P:carbohydrate metabolic process; F:N-acetylneuraminate lyase activity; F:lyase activity		3	C:GO:0005737; P:GO:0005975; F:GO:0008747	C:cytoplasm; P:carbohydrate metabolic process; F:N-acetylneuraminate lyase activity
CORE_REP|Org5_Gene700_	WP_004385779.1MULTISPECIES: 30S ribosomal protein S6--L-glutamate ligase	300	20	0	99.73	IPR013651 (PFAM); G3DSA:3.40.50.20 (GENE3D); IPR013815 (G3DSA:3.30.1490.GENE3D); IPR004666 (TIGRFAM); G3DSA:3.30.470.80 (GENE3D); PTHR21621:SF0 (PANTHER); PTHR21621 (PANTHER); IPR011761 (PROSITE_PROFILES); IPR023533 (HAMAP); SSF56059 (SUPERFAMILY)	F:GO:0005524; P:GO:0006464; F:GO:0046872	F:ATP binding; P:cellular protein modification process; F:metal ion binding		3	F:GO:0005524; P:GO:0006464; F:GO:0046872	F:ATP binding; P:cellular protein modification process; F:metal ion binding
CORE_REP|Org5_Gene3276_	WP_015386479.1TIGR01777 family protein	300	20	0	98.55	IPR001509 (PFAM); G3DSA:3.40.50.720 (GENE3D); IPR013549 (PFAM); IPR010099 (TIGRFAM); PTHR11092:SF0 (PANTHER); PTHR11092 (PANTHER); cd05242 (CDD); IPR036291 (SUPERFAMILY)	F:GO:0003824; F:GO:0050662	F:catalytic activity; F:coenzyme binding		2	F:GO:0003824; F:GO:0050662	F:catalytic activity; F:coenzyme binding
CORE_REP|Org6_Gene282_	WP_004385164.1MULTISPECIES: formate dehydrogenase subunit beta	300	20	0	99.2	G3DSA:3.30.70.20 (GENE3D); IPR038384 (G3DSA:1.20.5.GENE3D); IPR017896 (PFAM); G3DSA:3.30.70.20 (GENE3D); IPR015246 (PFAM); IPR014603 (PIRSF); IPR006470 (TIGRFAM); PTHR43545:SF3 (PANTHER); PTHR43545 (PANTHER); IPR017896 (PROSITE_PROFILES); IPR006470 (CDD); SSF54862 (SUPERFAMILY)	P:GO:0015944; C:GO:0016021; P:GO:0045333; F:GO:0051539	P:formate oxidation; C:integral component of membrane; P:cellular respiration; F:4 iron, 4 sulfur cluster binding		4	P:GO:0015944; C:GO:0016021; P:GO:0045333; F:GO:0051539	P:formate oxidation; C:integral component of membrane; P:cellular respiration; F:4 iron, 4 sulfur cluster binding
CORE_REP|Org3_Gene842_	WP_004385872.1MULTISPECIES: ATP phosphoribosyltransferase	299	20	0	98.75	IPR013115 (TIGRFAM); G3DSA:3.40.190.10 (GENE3D); IPR013115 (PFAM); IPR013820 (PFAM); IPR013820 (TIGRFAM); G3DSA:3.40.190.10 (GENE3D); IPR015867 (G3DSA:3.30.70.GENE3D); IPR001348 (PANTHER); PTHR21403:SF4 (PANTHER); IPR020621 (HAMAP); cd13592 (CDD); IPR011322 (SUPERFAMILY); SSF53850 (SUPERFAMILY)	P:GO:0000105; F:GO:0000287; F:GO:0003879; C:GO:0005737	P:histidine biosynthetic process; F:magnesium ion binding; F:ATP phosphoribosyltransferase activity; C:cytoplasm		4	P:GO:0000105; F:GO:0000287; F:GO:0003879; C:GO:0005737	P:histidine biosynthetic process; F:magnesium ion binding; F:ATP phosphoribosyltransferase activity; C:cytoplasm
CORE_REP|Org1_Gene3208_	AKE93192.1putative membrane protein	299	20	0	99.74	PS51257 (PROSITE_PROFILES)	no GO terms	no GO terms
CORE_REP|Org6_Gene902_	WP_004386153.1Fe(3+)-hydroxamate ABC transporter substrate-binding protein FhuD	298	20	0	99.5	PR01715 (PRINTS); IPR002491 (PFAM); G3DSA:3.40.50.1980 (GENE3D); G3DSA:3.40.50.1980 (GENE3D); PTHR30532 (PANTHER); PTHR30532:SF1 (PANTHER); IPR002491 (PROSITE_PROFILES); cd01146 (CDD); SSF53807 (SUPERFAMILY)	no GO terms	no GO terms
CORE_REP|Org5_Gene3629_	WP_015387001.1LysR family transcriptional regulator	298	20	0	99.53	G3DSA:3.40.190.290 (GENE3D); IPR036388 (G3DSA:1.10.10.GENE3D); IPR005119 (PFAM); IPR000847 (PFAM); PTHR30537 (PANTHER); IPR000847 (PROSITE_PROFILES); cd08422 (CDD); SSF53850 (SUPERFAMILY); IPR036390 (SUPERFAMILY)	F:GO:0003700; P:GO:0006355	F:DNA-binding transcription factor activity; P:regulation of transcription, DNA-templated		2	F:GO:0003700; P:GO:0006355	F:DNA-binding transcription factor activity; P:regulation of transcription, DNA-templated
CORE_REP|Org1_Gene1751_	WP_007775200.1MULTISPECIES: O-acetylserine/cysteine exporter	298	20	0	99.58	IPR000620 (PFAM); PTHR32322:SF9 (PANTHER); PTHR32322 (PANTHER); SSF103481 (SUPERFAMILY); SSF103481 (SUPERFAMILY)	C:GO:0016020; C:GO:0016021	C:membrane; C:integral component of membrane		1	C:GO:0016021	C:integral component of membrane
CORE_REP|Org3_Gene639_	WP_038878793.1HTH-type transcriptional activator IlvY	297	20	0	99.28	IPR000847 (PRINTS); IPR036388 (G3DSA:1.10.10.GENE3D); IPR000847 (PFAM); G3DSA:3.40.190.10 (GENE3D); IPR005119 (PFAM); G3DSA:3.40.190.10 (GENE3D); PTHR30126 (PANTHER); PTHR30126:SF14 (PANTHER); IPR000847 (PROSITE_PROFILES); IPR037404 (CDD); IPR036390 (SUPERFAMILY); SSF53850 (SUPERFAMILY)	F:GO:0003700; P:GO:0006355	F:DNA-binding transcription factor activity; P:regulation of transcription, DNA-templated		2	F:GO:0003700; P:GO:0006355	F:DNA-binding transcription factor activity; P:regulation of transcription, DNA-templated
CORE_REP|Org3_Gene2984_	SPW22671.1Phosphotransferase enzyme family	297	20	0	99.61	G3DSA:3.90.1200.10 (GENE3D); IPR002575 (PFAM); IPR011009 (SUPERFAMILY)	no GO terms	no GO terms
CORE_REP|Org3_Gene2758_	WP_104658589.1drug/metabolite DMT transporter permease	296	20	0	99.49	IPR000620 (PFAM); PTHR12715:SF24 (PANTHER); PTHR12715 (PANTHER); SSF103481 (SUPERFAMILY); SSF103481 (SUPERFAMILY)	C:GO:0016020; C:GO:0016021	C:membrane; C:integral component of membrane		1	C:GO:0016021	C:integral component of membrane
CORE_REP|Org2_Gene418_	WP_004387545.1phosphate ABC transporter permease PstA	296	20	0	99.53	IPR035906 (G3DSA:1.10.3720.GENE3D); IPR000515 (PFAM); IPR005672 (TIGRFAM); PTHR42922 (PANTHER); IPR000515 (PROSITE_PROFILES); IPR000515 (CDD); IPR035906 (SUPERFAMILY)	F:GO:0005315; C:GO:0005887; C:GO:0016020; P:GO:0035435; P:GO:0055085	F:inorganic phosphate transmembrane transporter activity; C:integral component of plasma membrane; C:membrane; P:phosphate ion transmembrane transport; P:transmembrane transport		3	F:GO:0005315; C:GO:0005887; P:GO:0035435	F:inorganic phosphate transmembrane transporter activity; C:integral component of plasma membrane; P:phosphate ion transmembrane transport
CORE_REP|Org4_Gene398_	WP_004386189.1ribose ABC transporter substrate-binding protein RbsB	295	20	0	99.92	G3DSA:3.40.50.2300 (GENE3D); IPR025997 (PFAM); G3DSA:3.40.50.2300 (GENE3D); PTHR32196:SF60 (PANTHER); PTHR32196 (PANTHER); cd06323 (CDD); IPR028082 (SUPERFAMILY)	no GO terms	no GO terms
CORE_REP|Org2_Gene3329_	WP_097649793.1diguanylate cyclase	295	20	0	99.68	IPR000160 (SMART); IPR000160 (PFAM); G3DSA:1.20.120.30 (GENE3D); IPR000160 (TIGRFAM); G3DSA:3.30.70.270 (GENE3D); PTHR45138 (PANTHER); IPR000160 (PROSITE_PROFILES); IPR000160 (CDD); IPR029787 (SUPERFAMILY)	no GO terms	no GO terms
CORE_REP|Org3_Gene1652_	WP_105580414.1LysR family transcriptional regulator	295	20	0	99.14	IPR000847 (PRINTS); G3DSA:3.40.190.10 (GENE3D); IPR000847 (PFAM); IPR005119 (PFAM); IPR036388 (G3DSA:1.10.10.GENE3D); G3DSA:3.40.190.10 (GENE3D); PTHR30537:SF20 (PANTHER); PTHR30537 (PANTHER); IPR000847 (PROSITE_PROFILES); cd08478 (CDD); SSF53850 (SUPERFAMILY); IPR036390 (SUPERFAMILY)	F:GO:0003700; P:GO:0006355	F:DNA-binding transcription factor activity; P:regulation of transcription, DNA-templated		2	F:GO:0003700; P:GO:0006355	F:DNA-binding transcription factor activity; P:regulation of transcription, DNA-templated
CORE_REP|Org2_Gene2738_	WP_080321497.1sn-glycerol-3-phosphate ABC transporter permease UgpA	295	20	0	99.58	IPR000515 (PFAM); IPR035906 (G3DSA:1.10.3720.GENE3D); PTHR43227:SF8 (PANTHER); PTHR43227 (PANTHER); IPR000515 (PROSITE_PROFILES); IPR000515 (CDD); IPR035906 (SUPERFAMILY)	C:GO:0016020; P:GO:0055085	C:membrane; P:transmembrane transport		2	C:GO:0016020; P:GO:0055085	C:membrane; P:transmembrane transport
CORE_REP|Org2_Gene1365_	WP_097649693.1NAD(P)-dependent oxidoreductase	294	20	0	99.42	IPR013328 (G3DSA:1.10.1040.GENE3D); IPR015815 (PIRSF); IPR006115 (PFAM); IPR029154 (PFAM); G3DSA:3.40.50.720 (GENE3D); PTHR43580 (PANTHER); IPR008927 (SUPERFAMILY); IPR036291 (SUPERFAMILY)	F:GO:0016491; F:GO:0050661; F:GO:0051287; P:GO:0055114	F:oxidoreductase activity; F:NADP binding; F:NAD binding; P:oxidation-reduction process		4	F:GO:0016491; F:GO:0050661; F:GO:0051287; P:GO:0055114	F:oxidoreductase activity; F:NADP binding; F:NAD binding; P:oxidation-reduction process
CORE_REP|Org6_Gene808_	EGL73444.12-oxo-3-deoxygalactonate kinase	294	20	0	99.17	IPR007729 (PFAM); G3DSA:3.30.420.310 (GENE3D); G3DSA:3.30.420.300 (GENE3D)	F:GO:0008671; P:GO:0034194	F:2-dehydro-3-deoxygalactonokinase activity; P:D-galactonate catabolic process		2	F:GO:0008671; P:GO:0034194	F:2-dehydro-3-deoxygalactonokinase activity; P:D-galactonate catabolic process
CORE_REP|Org6_Gene1961_	WP_004387785.1cytidine deaminase	294	20	0	99.46	IPR006263 (TIGRFAM); G3DSA:3.40.140.10 (GENE3D); IPR002125 (PFAM); G3DSA:3.40.140.10 (GENE3D); PIRSF006334 (PIRSF); IPR013171 (PFAM); PTHR11644:SF15 (PANTHER); PTHR11644 (PANTHER); IPR002125 (PROSITE_PROFILES); IPR020797 (HAMAP); cd01283 (CDD); cd01283 (CDD); IPR016193 (SUPERFAMILY); IPR016193 (SUPERFAMILY)	F:GO:0003824; F:GO:0004126; F:GO:0008270; P:GO:0009972	F:catalytic activity; F:cytidine deaminase activity; F:zinc ion binding; P:cytidine deamination		3	F:GO:0004126; F:GO:0008270; P:GO:0009972	F:cytidine deaminase activity; F:zinc ion binding; P:cytidine deamination
CORE_REP|Org6_Gene2853_	WP_007852197.1LysR family transcriptional regulator	293	20	0	99.61	IPR000847 (PRINTS); G3DSA:3.40.190.10 (GENE3D); IPR036388 (G3DSA:1.10.10.GENE3D); G3DSA:3.40.190.10 (GENE3D); IPR000847 (PFAM); IPR005119 (PFAM); PTHR30537 (PANTHER); IPR000847 (PROSITE_PROFILES); cd08422 (CDD); IPR036390 (SUPERFAMILY); SSF53850 (SUPERFAMILY)	F:GO:0003700; P:GO:0006355	F:DNA-binding transcription factor activity; P:regulation of transcription, DNA-templated		2	F:GO:0003700; P:GO:0006355	F:DNA-binding transcription factor activity; P:regulation of transcription, DNA-templated
CORE_REP|Org4_Gene923_	WP_004388214.1excinuclease Cho	293	20	0	99.73	IPR000305 (SMART); IPR035901 (G3DSA:3.40.1440.GENE3D); PTHR30562:SF10 (PANTHER); PTHR30562 (PANTHER); IPR000305 (PROSITE_PROFILES); cd10434 (CDD); IPR035901 (SUPERFAMILY)	no GO terms	no GO terms
CORE_REP|Org2_Gene601_	WP_105605386.1glucose-1-phosphate thymidylyltransferase	293	20	0	96.34	IPR005835 (PFAM); IPR029044 (G3DSA:3.90.550.GENE3D); IPR005907 (TIGRFAM); IPR005907 (PANTHER); PTHR43532:SF3 (PANTHER); IPR005907 (CDD); IPR029044 (SUPERFAMILY)	F:GO:0008879; P:GO:0009058; F:GO:0016779; P:GO:0045226	F:glucose-1-phosphate thymidylyltransferase activity; P:biosynthetic process; F:nucleotidyltransferase activity; P:extracellular polysaccharide biosynthetic process		2	F:GO:0008879; P:GO:0045226	F:glucose-1-phosphate thymidylyltransferase activity; P:extracellular polysaccharide biosynthetic process
CORE_REP|Org3_Gene3852_	WP_105578217.1SMP-30/gluconolactonase/LRE family protein	292	20	0	99.88	IPR005511 (PRINTS); IPR013658 (PFAM); IPR011042 (G3DSA:2.120.10.GENE3D); PTHR10907:SF75 (PANTHER); IPR039096 (PANTHER); SSF63829 (SUPERFAMILY)	no GO terms	no GO terms
CORE_REP|Org5_Gene3388_	WP_015386625.1PHP domain-containing protein	292	20	0	99.78	IPR003141 (SMART); G3DSA:3.20.20.140 (GENE3D); G3DSA:1.10.150.650 (GENE3D); IPR004013 (PFAM); PTHR42924 (PANTHER); cd07438 (CDD); IPR016195 (SUPERFAMILY)	F:GO:0003824	F:catalytic activity		1	F:GO:0003824	F:catalytic activity
CORE_REP|Org3_Gene3298_	AFJ97667.1serine acetyltransferase	291	20	0	99.29	IPR010493 (SMART); IPR005881 (TIGRFAM); IPR001451 (PFAM); IPR010493 (PFAM); IPR005881 (PIRSF); G3DSA:1.10.3130.10 (GENE3D); G3DSA:2.160.10.10 (GENE3D); PTHR42811 (PANTHER); PTHR42811:SF4 (PANTHER); cd03354 (CDD); IPR011004 (SUPERFAMILY)	C:GO:0005737; P:GO:0006535; F:GO:0009001	C:cytoplasm; P:cysteine biosynthetic process from serine; F:serine O-acetyltransferase activity		3	C:GO:0005737; P:GO:0006535; F:GO:0009001	C:cytoplasm; P:cysteine biosynthetic process from serine; F:serine O-acetyltransferase activity
CORE_REP|Org6_Gene2916_	WP_007854029.1ROK family protein	291	20	0	99.35	IPR000600 (PFAM); G3DSA:3.30.420.40 (GENE3D); G3DSA:3.30.420.40 (GENE3D); IPR000600 (PANTHER); PTHR18964:SF145 (PANTHER); cd00012 (CDD); SSF53067 (SUPERFAMILY)	no GO terms	no GO terms
CORE_REP|Org1_Gene3749_	WP_041460634.1ROK family protein	291	20	0	99.91	G3DSA:3.30.420.40 (GENE3D); IPR000600 (PFAM); G3DSA:3.30.420.40 (GENE3D); IPR000600 (PANTHER); PTHR18964:SF151 (PANTHER); cd00012 (CDD); SSF53067 (SUPERFAMILY)	no GO terms	no GO terms
CORE_REP|Org6_Gene425_	WP_004385381.1hydrogenase nickel incorporation protein HypB	290	20	0	99.64	IPR004392 (TIGRFAM); IPR012202 (PIRSF); G3DSA:3.40.50.300 (GENE3D); IPR003495 (PFAM); PTHR30134 (PANTHER); IPR004392 (PTHR30134:PANTHER); IPR027417 (SUPERFAMILY)	F:GO:0003924; F:GO:0016151; P:GO:0051604	F:GTPase activity; F:nickel cation binding; P:protein maturation		3	F:GO:0003924; F:GO:0016151; P:GO:0051604	F:GTPase activity; F:nickel cation binding; P:protein maturation
CORE_REP|Org5_Gene1939_	EGL71836.1putative aldose-1-epimerase	288	20	0	99.43	IPR014718 (G3DSA:2.70.98.GENE3D); IPR008183 (PFAM); PTHR10091 (PANTHER); PTHR10091:SF15 (PANTHER); IPR037480 (CDD); IPR011013 (SUPERFAMILY)	F:GO:0003824; P:GO:0005975; F:GO:0016853; F:GO:0030246	F:catalytic activity; P:carbohydrate metabolic process; F:isomerase activity; F:carbohydrate binding		3	P:GO:0005975; F:GO:0016853; F:GO:0030246	P:carbohydrate metabolic process; F:isomerase activity; F:carbohydrate binding
CORE_REP|Org2_Gene577_	WP_007887537.1MULTISPECIES: glutathione-dependent disulfide-bond oxidoreductase	288	20	0	99.74	G3DSA:1.20.1050.10 (GENE3D); G3DSA:3.40.30.10 (GENE3D); PF13410 (PFAM); IPR004045 (PFAM); IPR040079 (PANTHER); PTHR44051:SF1 (PANTHER); IPR004045 (PROSITE_PROFILES); IPR010987 (PROSITE_PROFILES); cd10292 (CDD); cd03048 (CDD); IPR036282 (SUPERFAMILY); IPR036249 (SUPERFAMILY)	F:GO:0005515	F:protein binding		1	F:GO:0005515	F:protein binding
CORE_REP|Org2_Gene3444_	WP_004388134.1mannosyl-3-phosphoglycerate phosphatase-related protein	288	20	0	99.74	IPR023214 (G3DSA:3.40.50.GENE3D); G3DSA:3.30.980.20 (GENE3D); IPR006380 (PFAM); PF08282 (PFAM); IPR006381 (TIGRFAM); IPR006379 (TIGRFAM); IPR006381 (PTHR10000:PANTHER); PTHR10000 (PANTHER); IPR006381 (CDD); IPR036412 (SUPERFAMILY)	C:GO:0005737; F:GO:0050531; P:GO:0051479	C:cytoplasm; F:mannosyl-3-phosphoglycerate phosphatase activity; P:mannosylglycerate biosynthetic process		3	C:GO:0005737; F:GO:0050531; P:GO:0051479	C:cytoplasm; F:mannosyl-3-phosphoglycerate phosphatase activity; P:mannosylglycerate biosynthetic process
CORE_REP|Org6_Gene2379_	WP_004388465.1YicC family protein	287	20	0	99.58	IPR005229 (TIGRFAM); IPR013527 (PFAM); IPR013551 (PFAM); IPR005229 (PANTHER)	no GO terms	no GO terms
CORE_REP|Org2_Gene2850_	WP_007870958.1FAA hydrolase family protein	287	20	0	99.69	IPR036663 (G3DSA:3.90.850.GENE3D); IPR011234 (PFAM); PTHR11820:SF99 (PANTHER); PTHR11820 (PANTHER); IPR036663 (SUPERFAMILY)	F:GO:0003824	F:catalytic activity		1	F:GO:0003824	F:catalytic activity
CORE_REP|Org3_Gene2746_	WP_007894017.1fructosamine kinase family protein	286	20	0	99.67	IPR016477 (PIRSF); G3DSA:3.30.200.20 (GENE3D); IPR016477 (PFAM); G3DSA:3.90.1200.10 (GENE3D); IPR016477 (PANTHER); PTHR12149:SF8 (PANTHER); IPR011009 (SUPERFAMILY)	no GO terms	no GO terms
CORE_REP|Org3_Gene4133_	WP_105596425.1neutral zinc metallopeptidase	286	20	0	99.79	IPR007343 (PFAM); mobidb-lite (MOBIDB_LITE); mobidb-lite (MOBIDB_LITE); IPR007343 (PANTHER)	no GO terms	no GO terms
CORE_REP|Org6_Gene3374_	WP_015386614.1peptide chain release factor N(5)-glutamine methyltransferase	285	20	0	99.58	IPR025714 (PFAM); G3DSA:3.40.50.150 (GENE3D); IPR019874 (TIGRFAM); IPR004556 (TIGRFAM); G3DSA:1.10.8.10 (GENE3D); PTHR18895 (PANTHER); PTHR18895:SF74 (PANTHER); IPR019874 (HAMAP); cd02440 (CDD); IPR029063 (SUPERFAMILY)	P:GO:0006479; F:GO:0008168; F:GO:0008276	P:protein methylation; F:methyltransferase activity; F:protein methyltransferase activity		2	P:GO:0006479; F:GO:0008276	P:protein methylation; F:protein methyltransferase activity
CORE_REP|Org4_Gene1903_	WP_105574140.1methyl-accepting chemotaxis protein	285	20	0	99.6	IPR025599 (PFAM)	no GO terms	no GO terms
CORE_REP|Org3_Gene1973_	WP_088275578.1co-chaperone YbbN	284	20	0	99.49	PF14561 (PFAM); IPR011990 (G3DSA:1.25.40.GENE3D); IPR013766 (PFAM); PF14559 (PFAM); IPR011990 (G3DSA:1.25.40.GENE3D); G3DSA:3.40.30.10 (GENE3D); PTHR43601:SF3 (PANTHER); PTHR43601 (PANTHER); IPR013766 (PROSITE_PROFILES); cd02956 (CDD); IPR011990 (SUPERFAMILY); IPR036249 (SUPERFAMILY)	F:GO:0005515; P:GO:0045454	F:protein binding; P:cell redox homeostasis		2	F:GO:0005515; P:GO:0045454	F:protein binding; P:cell redox homeostasis
CORE_REP|Org5_Gene3934_	WP_097570536.14Fe-4S dicluster domain-containing protein	284	20	0	98.82	G3DSA:3.30.70.20 (GENE3D); IPR017896 (PFAM); PTHR24960:SF55 (PANTHER); PTHR24960 (PANTHER); IPR017896 (PROSITE_PROFILES); SSF54862 (SUPERFAMILY)	no GO terms	no GO terms
CORE_REP|Org5_Gene402_	WP_004385320.1SDR family oxidoreductase	284	20	0	99.07	IPR008030 (PFAM); G3DSA:3.40.50.720 (GENE3D); G3DSA:3.90.25.10 (GENE3D); PTHR14194:SF36 (PANTHER); PTHR14194 (PANTHER); cd05269 (CDD); IPR036291 (SUPERFAMILY)	no GO terms	no GO terms
CORE_REP|Org1_Gene3470_	WP_041460616.1dihydropteroate synthase	284	20	0	99.8	IPR011005 (G3DSA:3.20.20.GENE3D); IPR006390 (TIGRFAM); IPR000489 (PFAM); PTHR20941 (PANTHER); IPR000489 (PROSITE_PROFILES); IPR006390 (CDD); IPR011005 (SUPERFAMILY)	F:GO:0004156; P:GO:0009396; P:GO:0042558; P:GO:0044237	F:dihydropteroate synthase activity; P:folic acid-containing compound biosynthetic process; P:pteridine-containing compound metabolic process; P:cellular metabolic process		2	F:GO:0004156; P:GO:0009396	F:dihydropteroate synthase activity; P:folic acid-containing compound biosynthetic process
CORE_REP|Org4_Gene3747_	WP_041460905.1glutamate racemase	283	20	0	99.66	G3DSA:3.40.50.1860 (GENE3D); G3DSA:3.40.50.1860 (GENE3D); IPR015942 (PFAM); IPR004391 (TIGRFAM); IPR004391 (PTHR21198:PANTHER); PTHR21198 (PANTHER); IPR004391 (HAMAP); IPR001920 (SUPERFAMILY); IPR001920 (SUPERFAMILY)	P:GO:0006807; F:GO:0008881; P:GO:0009252; F:GO:0016855; F:GO:0036361	P:nitrogen compound metabolic process; F:glutamate racemase activity; P:peptidoglycan biosynthetic process; F:racemase and epimerase activity, acting on amino acids and derivatives; F:racemase activity, acting on amino acids and derivatives		2	F:GO:0008881; P:GO:0009252	F:glutamate racemase activity; P:peptidoglycan biosynthetic process
CORE_REP|Org6_Gene3484_	WP_015386742.1ABC transporter permease	282	20	0	99.73	IPR000515 (PFAM); IPR035906 (G3DSA:1.10.3720.GENE3D); PTHR43386 (PANTHER); IPR000515 (PROSITE_PROFILES); IPR000515 (CDD); IPR035906 (SUPERFAMILY)	C:GO:0016020; P:GO:0055085	C:membrane; P:transmembrane transport		2	C:GO:0016020; P:GO:0055085	C:membrane; P:transmembrane transport
CORE_REP|Org5_Gene1666_	WP_004387295.1type 1 glutamine amidotransferase domain-containing protein	282	20	0	99.72	IPR029062 (G3DSA:3.40.50.GENE3D); IPR002818 (PFAM); PTHR43824 (PANTHER); cd03141 (CDD); IPR029062 (SUPERFAMILY)	no GO terms	no GO terms
CORE_REP|Org6_Gene2243_	WP_004388228.1triphosphoribosyl-dephospho-CoA synthase CitG	280	20	0	98.96	G3DSA:1.10.4200.10 (GENE3D); IPR017551 (TIGRFAM); IPR002736 (PFAM); IPR002736 (PANTHER); IPR017551 (HAMAP)	F:GO:0005524; P:GO:0016310; F:GO:0046917	F:ATP binding; P:phosphorylation; F:triphosphoribosyl-dephospho-CoA synthase activity		3	F:GO:0005524; P:GO:0016310; F:GO:0046917	F:ATP binding; P:phosphorylation; F:triphosphoribosyl-dephospho-CoA synthase activity
CORE_REP|Org3_Gene1467_	WP_085045529.1ABC transporter ATP-binding protein	280	20	0	99.61	IPR003593 (SMART); IPR003439 (PFAM); G3DSA:3.40.50.300 (GENE3D); PTHR42788:SF10 (PANTHER); PTHR42788 (PANTHER); IPR003439 (PROSITE_PROFILES); cd03293 (CDD); IPR027417 (SUPERFAMILY)	F:GO:0005524; F:GO:0016887	F:ATP binding; F:ATPase activity		2	F:GO:0005524; F:GO:0016887	F:ATP binding; F:ATPase activity
CORE_REP|Org5_Gene2193_	ALB50609.1Anaerobic dimethyl sulfoxide reductase chain C	278	20	0	99.44	IPR007059 (PFAM); IPR007059 (PANTHER); PTHR38095:SF2 (PANTHER)	C:GO:0016021; P:GO:0019645	C:integral component of membrane; P:anaerobic electron transport chain		2	C:GO:0016021; P:GO:0019645	C:integral component of membrane; P:anaerobic electron transport chain
CORE_REP|Org4_Gene3785_	AFK01334.1transcriptional activator RhaS	278	20	0	99.69	IPR020449 (PRINTS); IPR018060 (SMART); IPR018060 (PFAM); IPR014710 (G3DSA:2.60.120.GENE3D); IPR003313 (PFAM); G3DSA:1.10.10.60 (GENE3D); PTHR11019:SF193 (PANTHER); PTHR11019 (PANTHER); IPR018060 (PROSITE_PROFILES); IPR023609 (HAMAP); IPR009057 (SUPERFAMILY); IPR009057 (SUPERFAMILY); IPR037923 (SUPERFAMILY)	F:GO:0003677; F:GO:0003700; P:GO:0006355; P:GO:0019299; F:GO:0043565	F:DNA binding; F:DNA-binding transcription factor activity; P:regulation of transcription, DNA-templated; P:rhamnose metabolic process; F:sequence-specific DNA binding		4	F:GO:0003700; P:GO:0006355; P:GO:0019299; F:GO:0043565	F:DNA-binding transcription factor activity; P:regulation of transcription, DNA-templated; P:rhamnose metabolic process; F:sequence-specific DNA binding
CORE_REP|Org1_Gene3802_	PPX80553.1protein of avirulence locus ImpE	277	20	0	99.42	IPR011990 (G3DSA:1.25.40.GENE3D); IPR009211 (PFAM); IPR009211 (PIRSF); SSF144059 (SUPERFAMILY)	F:GO:0005515	F:protein binding		1	F:GO:0005515	F:protein binding
CORE_REP|Org2_Gene579_	WP_104669286.1HTH-type transcriptional regulator HdfR	277	20	0	99.73	IPR000847 (PRINTS); IPR036388 (G3DSA:1.10.10.GENE3D); IPR005119 (PFAM); G3DSA:3.40.190.10 (GENE3D); IPR000847 (PFAM); PTHR30579 (PANTHER); PTHR30579:SF8 (PANTHER); IPR000847 (PROSITE_PROFILES); IPR020890 (HAMAP); IPR036390 (SUPERFAMILY); SSF53850 (SUPERFAMILY)	F:GO:0003677; F:GO:0003700; P:GO:0006355; P:GO:0045892	F:DNA binding; F:DNA-binding transcription factor activity; P:regulation of transcription, DNA-templated; P:negative regulation of transcription, DNA-templated		3	F:GO:0003677; F:GO:0003700; P:GO:0045892	F:DNA binding; F:DNA-binding transcription factor activity; P:negative regulation of transcription, DNA-templated
CORE_REP|Org1_Gene2742_	WP_041460588.1GNAT family N-acetyltransferase	277	20	0	99.44	IPR000182 (PFAM); G3DSA:3.40.630.30 (GENE3D); PTHR43420 (PANTHER); IPR000182 (PROSITE_PROFILES); cd04301 (CDD); IPR016181 (SUPERFAMILY); IPR016181 (SUPERFAMILY)	no GO terms	no GO terms
CORE_REP|Org1_Gene1647_	WP_041460493.1YdcF family protein	276	20	0	99.08	IPR014729 (G3DSA:3.40.50.GENE3D); IPR003848 (PFAM); G3DSA:1.10.3620.10 (GENE3D); PTHR30336 (PANTHER); PTHR30336:SF8 (PANTHER); IPR003848 (CDD)	no GO terms	no GO terms
CORE_REP|Org6_Gene1736_	WP_004387459.1S-formylglutathione hydrolase	276	20	0	99.47	IPR029058 (G3DSA:3.40.50.GENE3D); IPR014186 (TIGRFAM); IPR000801 (PFAM); IPR014186 (PANTHER); IPR029058 (SUPERFAMILY)	F:GO:0018738; P:GO:0046294	F:S-formylglutathione hydrolase activity; P:formaldehyde catabolic process		2	F:GO:0018738; P:GO:0046294	F:S-formylglutathione hydrolase activity; P:formaldehyde catabolic process
CORE_REP|Org3_Gene2917_	WP_032993829.1FTR1 family protein	276	20	0	99.89	IPR004923 (PFAM); IPR005217 (TIGRFAM); PTHR31632:SF2 (PANTHER); IPR004923 (PANTHER); IPR036259 (SUPERFAMILY)	F:GO:0005381; C:GO:0005886; C:GO:0016020; C:GO:0033573; P:GO:0034755	F:iron ion transmembrane transporter activity; C:plasma membrane; C:membrane; C:high-affinity iron permease complex; P:iron ion transmembrane transport		3	F:GO:0005381; C:GO:0033573; P:GO:0034755	F:iron ion transmembrane transporter activity; C:high-affinity iron permease complex; P:iron ion transmembrane transport
CORE_REP|Org3_Gene3103_	WP_004386583.1fructoselysine 3-epimerase	276	20	0	99.71	IPR013022 (PFAM); G3DSA:3.20.20.150 (GENE3D); PTHR43489:SF7 (PANTHER); PTHR43489 (PANTHER); IPR036237 (SUPERFAMILY)	no GO terms	no GO terms
CORE_REP|Org5_Gene4212_	WP_071802410.1protein bax	274	20	0	99.27	IPR002901 (SMART); G3DSA:1.10.530.10 (GENE3D); IPR002901 (PFAM); PTHR40572 (PANTHER)	F:GO:0004040	F:amidase activity		1	F:GO:0004040	F:amidase activity
CORE_REP|Org2_Gene1890_	WP_105578311.1NAD-dependent protein deacylase	274	20	0	99.62	G3DSA:3.40.50.1220 (GENE3D); IPR003000 (PFAM); IPR026591 (G3DSA:3.30.1600.GENE3D); PTHR42984:SF1 (PANTHER); PTHR42984 (PANTHER); IPR027546 (HAMAP); IPR026590 (PROSITE_PROFILES); IPR027546 (CDD); IPR029035 (SUPERFAMILY)	F:GO:0036054; F:GO:0036055; F:GO:0070403	F:protein-malonyllysine demalonylase activity; F:protein-succinyllysine desuccinylase activity; F:NAD+ binding		3	F:GO:0036054; F:GO:0036055; F:GO:0070403	F:protein-malonyllysine demalonylase activity; F:protein-succinyllysine desuccinylase activity; F:NAD+ binding
CORE_REP|Org5_Gene2355_	WP_004388371.1DUF2950 family protein	274	20	0	98.85	IPR021556 (PFAM)	no GO terms	no GO terms
CORE_REP|Org3_Gene3449_	WP_105605129.1DUF2384 domain-containing protein	273	20	2.34538e-169	99.47	no IPS match	no IPS match	no IPS match
CORE_REP|Org2_Gene1468_	WP_097649734.1peptidoglycan endopeptidase	272	20	0	99.45	IPR000064 (PFAM); G3DSA:3.90.1720.10 (GENE3D); mobidb-lite (MOBIDB_LITE); mobidb-lite (MOBIDB_LITE); IPR038765 (SUPERFAMILY)	no GO terms	no GO terms
CORE_REP|Org6_Gene1278_	WP_004386735.1pyridoxal phosphatase	272	20	0	99.91	IPR006379 (TIGRFAM); IPR000150 (TIGRFAM); IPR023214 (G3DSA:3.40.50.GENE3D); G3DSA:3.30.1240.10 (GENE3D); PF08282 (PFAM),SFLDS00003 (SFLD),SFLDG01140 (SFLD); PTHR10000:SF48 (PANTHER); PTHR10000 (PANTHER); cd07516 (CDD); IPR036412 (SUPERFAMILY)	F:GO:0016787	F:hydrolase activity		1	F:GO:0016787	F:hydrolase activity
CORE_REP|Org3_Gene996_	WP_076726625.1DUF72 domain-containing protein	272	20	0	99.69	IPR002763 (PFAM); IPR036520 (G3DSA:3.20.20.GENE3D); IPR002763 (PANTHER); PTHR30348:SF9 (PANTHER); IPR036520 (SUPERFAMILY)	no GO terms	no GO terms
CORE_REP|Org2_Gene960_	WP_097571169.123S rRNA (guanine(745)-N(1))-methyltransferase	271	20	0	98.95	IPR025714 (PFAM); IPR016718 (PIRSF); G3DSA:3.40.50.150 (GENE3D); PTHR42912:SF22 (PANTHER); PTHR42912 (PANTHER); cd02440 (CDD); IPR029063 (SUPERFAMILY)	F:GO:0008168	F:methyltransferase activity		1	F:GO:0008168	F:methyltransferase activity
CORE_REP|Org5_Gene2180_	WP_004388051.1tetratricopeptide repeat-containing protein	269	20	0	98.99	IPR032698 (PFAM); PF13371 (PFAM); PTHR31350 (PANTHER)	no GO terms	no GO terms
CORE_REP|Org3_Gene1061_	WP_105579540.1MBL fold metallo-hydrolase	268	20	0	98.86	IPR001279 (SMART); IPR001279 (PFAM); IPR036866 (G3DSA:3.60.15.GENE3D); PTHR42978:SF2 (PANTHER); PTHR42978 (PANTHER); cd07730 (CDD); IPR036866 (SUPERFAMILY)	no GO terms	no GO terms
CORE_REP|Org2_Gene1387_	WP_054625432.1ABC transporter permease	268	20	0	99.5	IPR000515 (PFAM); IPR035906 (G3DSA:1.10.3720.GENE3D); PTHR43357 (PANTHER); PTHR43357:SF4 (PANTHER); IPR000515 (PROSITE_PROFILES); IPR000515 (CDD); IPR035906 (SUPERFAMILY)	C:GO:0016020; P:GO:0055085	C:membrane; P:transmembrane transport		2	C:GO:0016020; P:GO:0055085	C:membrane; P:transmembrane transport
CORE_REP|Org2_Gene2398_	WP_007897571.1ribonuclease I	268	20	0	99.7	IPR001568 (PFAM); IPR036430 (G3DSA:3.90.730.GENE3D); IPR001568 (PANTHER); IPR039378 (CDD); IPR036430 (SUPERFAMILY)	F:GO:0003723; F:GO:0033897	F:RNA binding; F:ribonuclease T2 activity		2	F:GO:0003723; F:GO:0033897	F:RNA binding; F:ribonuclease T2 activity
CORE_REP|Org2_Gene1120_	WP_014728759.1peptide ABC transporter ATP-binding protein SapF	268	20	0	98.79	IPR003593 (SMART); G3DSA:3.40.50.300 (GENE3D); IPR003439 (PFAM); PTHR43776:SF4 (PANTHER); PTHR43776 (PANTHER); IPR003439 (PROSITE_PROFILES); cd03257 (CDD); IPR027417 (SUPERFAMILY)	F:GO:0005524; F:GO:0016887	F:ATP binding; F:ATPase activity		2	F:GO:0005524; F:GO:0016887	F:ATP binding; F:ATPase activity
CORE_REP|Org1_Gene2774_	STD15133.1N-acyl homoserine lactonase	268	20	0	99.78	IPR001279 (SMART); IPR036866 (G3DSA:3.60.15.GENE3D); IPR001279 (PFAM); PTHR23200:SF38 (PANTHER); IPR039344 (PANTHER); cd07742 (CDD); IPR036866 (SUPERFAMILY)	no GO terms	no GO terms
CORE_REP|Org3_Gene1777_	WP_004387056.1MULTISPECIES: methionine ABC transporter substrate-binding protein	267	20	0	99.63	IPR004872 (PIRSF); G3DSA:3.40.190.10 (GENE3D); G3DSA:3.40.190.10 (GENE3D); IPR004872 (PFAM); IPR004872 (PANTHER); PTHR30429:SF0 (PANTHER); SSF53850 (SUPERFAMILY)	no GO terms	no GO terms
CORE_REP|Org2_Gene2267_	WP_069681544.1ABC transporter substrate-binding protein	267	20	0	99.79	G3DSA:3.40.190.10 (GENE3D); G3DSA:3.40.190.10 (GENE3D); IPR004872 (PFAM); IPR004872 (PIRSF); IPR004872 (PANTHER); PTHR30429:SF0 (PANTHER); cd13597 (CDD); SSF53850 (SUPERFAMILY)	no GO terms	no GO terms
CORE_REP|Org1_Gene2659_	WP_041460579.1ImpE family T6SS protein Cts1E	267	20	0	99.19	IPR011990 (G3DSA:1.25.40.GENE3D); IPR009211 (PIRSF); IPR009211 (PFAM); SSF144059 (SUPERFAMILY)	F:GO:0005515	F:protein binding		1	F:GO:0005515	F:protein binding
CORE_REP|Org2_Gene2302_	WP_054625390.1conjugal transfer protein TraB	266	20	0	99.72	IPR002816 (PFAM); PTHR40590 (PANTHER)	no GO terms	no GO terms
CORE_REP|Org6_Gene897_	WP_004386147.1vitamin B12 ABC transporter substrate-binding protein BtuF	266	20	0	99.21	IPR002491 (PFAM); G3DSA:3.40.50.1980 (GENE3D); G3DSA:3.40.50.1980 (GENE3D); PTHR42860 (PANTHER); IPR023544 (HAMAP); IPR002491 (PROSITE_PROFILES); cd01144 (CDD); SSF53807 (SUPERFAMILY)	P:GO:0015889; F:GO:0031419; C:GO:0042597	P:cobalamin transport; F:cobalamin binding; C:periplasmic space		3	P:GO:0015889; F:GO:0031419; C:GO:0042597	P:cobalamin transport; F:cobalamin binding; C:periplasmic space
CORE_REP|Org4_Gene2889_	WP_014729137.1aminodeoxychorismate lyase	266	20	0	98.35	IPR017824 (TIGRFAM); IPR001544 (PFAM); G3DSA:3.20.10.10 (GENE3D); G3DSA:3.30.470.10 (GENE3D); PTHR42743 (PANTHER); PTHR42743:SF2 (PANTHER); IPR017824 (CDD); IPR036038 (SUPERFAMILY)	F:GO:0003824; F:GO:0008696; F:GO:0030170; P:GO:0046656	F:catalytic activity; F:4-amino-4-deoxychorismate lyase activity; F:pyridoxal phosphate binding; P:folic acid biosynthetic process		3	F:GO:0008696; F:GO:0030170; P:GO:0046656	F:4-amino-4-deoxychorismate lyase activity; F:pyridoxal phosphate binding; P:folic acid biosynthetic process
CORE_REP|Org2_Gene2942_	WP_105579760.1oxidative stress defense protein	265	20	0	99.49	G3DSA:3.30.110.170 (GENE3D); IPR007497 (PFAM); G3DSA:3.30.70.2970 (GENE3D); mobidb-lite (MOBIDB_LITE); mobidb-lite (MOBIDB_LITE); IPR007497 (PANTHER)	no GO terms	no GO terms
CORE_REP|Org4_Gene1590_	WP_012124041.1enhanced serine sensitivity protein SseB	265	20	0	99.7	IPR027945 (PFAM); IPR009839 (PFAM)	no GO terms	no GO terms
CORE_REP|Org1_Gene1186_	WP_012124372.1SDR family oxidoreductase	264	20	0	99.79	IPR002347 (PRINTS); IPR002347 (PFAM); G3DSA:3.40.50.720 (GENE3D); PTHR42898:SF8 (PANTHER); PTHR42898 (PANTHER); cd05233 (CDD); IPR036291 (SUPERFAMILY)	no GO terms	no GO terms
CORE_REP|Org2_Gene3058_	WP_097649978.1nucleoside triphosphate pyrophosphohydrolase	263	20	0	99.39	G3DSA:1.10.287.1080 (GENE3D); IPR011551 (TIGRFAM); G3DSA:1.10.287.1080 (GENE3D); IPR004518 (PFAM); IPR011551 (PANTHER); cd11528 (CDD); cd11529 (CDD); SSF101386 (SUPERFAMILY); SSF101386 (SUPERFAMILY)	no GO terms	no GO terms
CORE_REP|Org2_Gene2505_	WP_097648982.1molybdenum-dependent transcriptional regulator	263	20	0	98.69
CORE_REP|Org2_Gene1135_	WP_105605333.1sugar phosphate isomerase/epimerase	262	20	0	99.81	IPR013022 (PFAM); G3DSA:3.20.20.150 (GENE3D); PTHR43489:SF9 (PANTHER); PTHR43489 (PANTHER); IPR036237 (SUPERFAMILY)	no GO terms	no GO terms
CORE_REP|Org6_Gene1108_	WP_004386484.1hydroxamate siderophore iron reductase FhuF	262	20	0	99.58	IPR008090 (PRINTS); IPR024726 (PFAM); IPR022770 (PFAM); IPR008090 (TIGRFAM)	F:GO:0051537	F:2 iron, 2 sulfur cluster binding		1	F:GO:0051537	F:2 iron, 2 sulfur cluster binding
CORE_REP|Org5_Gene547_	WP_004385552.1TagK domain-containing protein	262	20	0	98.3	no IPS match	no IPS match	no IPS match
CORE_REP|Org1_Gene62_	WP_041460348.1nucleotidyltransferase domain-containing protein	262	20	0	99.75	IPR018775 (PFAM); IPR018775 (PANTHER); PTHR34817:SF2 (PANTHER)	no GO terms	no GO terms
CORE_REP|Org5_Gene540_	EGL73861.1putative pilus assembly protein	260	20	0	99.04	no IPS match	no IPS match	no IPS match
CORE_REP|Org6_Gene2432_	WP_004388539.1acetolactate decarboxylase	259	20	0	99.86	IPR005128 (PFAM); G3DSA:3.30.1330.80 (GENE3D); G3DSA:3.30.1330.80 (GENE3D); IPR005128 (PIRSF); IPR005128 (TIGRFAM); IPR005128 (PANTHER); SSF117856 (SUPERFAMILY)	P:GO:0045151; F:GO:0047605	P:acetoin biosynthetic process; F:acetolactate decarboxylase activity		2	P:GO:0045151; F:GO:0047605	P:acetoin biosynthetic process; F:acetolactate decarboxylase activity
CORE_REP|Org5_Gene3106_	WP_007899815.1pimeloyl-ACP methyl ester esterase BioH	259	20	0	99.38	IPR029058 (G3DSA:3.40.50.GENE3D); IPR000073 (PFAM); IPR010076 (TIGRFAM); PTHR10992 (PANTHER); PTHR10992:SF981 (PANTHER); IPR010076 (HAMAP); IPR029058 (SUPERFAMILY)	P:GO:0009102; F:GO:0052689	P:biotin biosynthetic process; F:carboxylic ester hydrolase activity		2	P:GO:0009102; F:GO:0052689	P:biotin biosynthetic process; F:carboxylic ester hydrolase activity
CORE_REP|Org2_Gene2142_	WP_080321320.1taurine ABC transporter ATP-binding subunit	259	20	0	99.36	IPR003593 (SMART); IPR003439 (PFAM); G3DSA:3.40.50.300 (GENE3D); PTHR42788:SF11 (PANTHER); PTHR42788 (PANTHER); IPR015859 (PROSITE_PROFILES); IPR003439 (PROSITE_PROFILES); cd03293 (CDD); IPR027417 (SUPERFAMILY)	F:GO:0005524; F:GO:0015411; P:GO:0015734; C:GO:0016020; F:GO:0016887	F:ATP binding; F:taurine-transporting ATPase activity; P:taurine transport; C:membrane; F:ATPase activity		4	F:GO:0005524; F:GO:0015411; P:GO:0015734; C:GO:0016020	F:ATP binding; F:taurine-transporting ATPase activity; P:taurine transport; C:membrane
CORE_REP|Org3_Gene2743_	CCK06011.1Putative outer membrane protein	258	20	0	99.53	IPR007433 (PFAM); mobidb-lite (MOBIDB_LITE)	no GO terms	no GO terms
CORE_REP|Org1_Gene2835_	WP_012125516.1DUF2076 domain-containing protein	258	20	0	99.01	IPR018648 (PFAM); mobidb-lite (MOBIDB_LITE); mobidb-lite (MOBIDB_LITE); mobidb-lite (MOBIDB_LITE); mobidb-lite (MOBIDB_LITE); mobidb-lite (MOBIDB_LITE)	no GO terms	no GO terms
CORE_REP|Org1_Gene2568_	CBA29243.1UPF0135 protein ybgI	258	20	0	99.8	G3DSA:3.40.1390.30 (GENE3D); IPR002678 (TIGRFAM); G3DSA:3.40.1390.30 (GENE3D); IPR002678 (PFAM); PTHR13799:SF22 (PANTHER); IPR002678 (PANTHER); IPR036069 (SUPERFAMILY)	no GO terms	no GO terms
CORE_REP|Org5_Gene1734_	WP_004387394.1two-component system QseEF-associated lipoprotein QseG	257	20	0	98.95	IPR025262 (PFAM); mobidb-lite (MOBIDB_LITE); mobidb-lite (MOBIDB_LITE); PD117379 (PRODOM)	no GO terms	no GO terms
CORE_REP|Org3_Gene3215_	WP_004387638.1cyclic-guanylate-specific phosphodiesterase	257	20	0	99.51	IPR001633 (SMART); IPR035919 (G3DSA:3.20.20.GENE3D); IPR001633 (PFAM); PTHR33121:SF6 (PANTHER); PTHR33121 (PANTHER); IPR001633 (PROSITE_PROFILES); IPR001633 (CDD); IPR035919 (SUPERFAMILY)	no GO terms	no GO terms
CORE_REP|Org2_Gene3718_	WP_012125812.1peroxide stress protein YaaA	257	20	0	99.73	IPR005583 (PFAM); IPR005583 (PANTHER); PTHR30283:SF4 (PANTHER); IPR005583 (HAMAP)	no GO terms	no GO terms
CORE_REP|Org1_Gene877_	CBA32465.1Uncharacterized GST-like protein yfcF	257	20	0	99.31	G3DSA:1.20.1050.10 (GENE3D); IPR004045 (PFAM); IPR034338 (PFAM); G3DSA:3.40.30.10 (GENE3D); PTHR42673 (PANTHER); IPR034339 (PTHR42673:PANTHER); IPR004045 (PROSITE_PROFILES); IPR034338 (CDD); cd00570 (CDD); IPR036249 (SUPERFAMILY); IPR036282 (SUPERFAMILY)	F:GO:0005515	F:protein binding		1	F:GO:0005515	F:protein binding
CORE_REP|Org2_Gene1252_	WP_080320749.1DUF1264 domain-containing protein	257	20	0	99.4	IPR010686 (PFAM); mobidb-lite (MOBIDB_LITE); PTHR31360:SF3 (PANTHER); IPR010686 (PANTHER)	no GO terms	no GO terms
CORE_REP|Org4_Gene3463_	WP_014729792.1thiazole synthase	256	20	0	98.95	IPR033983 (PFAM); IPR013785 (G3DSA:3.20.20.GENE3D); IPR008867 (PANTHER); IPR008867 (HAMAP); IPR008867 (CDD); SSF110399 (SUPERFAMILY)	F:GO:0003824; P:GO:0009228	F:catalytic activity; P:thiamine biosynthetic process		2	F:GO:0003824; P:GO:0009228	F:catalytic activity; P:thiamine biosynthetic process
CORE_REP|Org4_Gene2550_	WP_014728732.1SDR family oxidoreductase	256	20	0	99.22	IPR002347 (PRINTS); IPR002347 (PRINTS); IPR002347 (PFAM); G3DSA:3.40.50.720 (GENE3D); PTHR44169 (PANTHER); PTHR44169:SF2 (PANTHER); cd05374 (CDD); IPR036291 (SUPERFAMILY)	no GO terms	no GO terms
CORE_REP|Org3_Gene1663_	WP_004385353.1MULTISPECIES: class II glutamine amidotransferase	255	20	0	99.12	IPR026869 (PFAM); IPR029055 (G3DSA:3.60.20.GENE3D); PTHR42824 (PANTHER); IPR017932 (PROSITE_PROFILES); cd01908 (CDD); IPR029055 (SUPERFAMILY)	no GO terms	no GO terms
CORE_REP|Org6_Gene2386_	WP_004388474.1glycosyltransferase family 2 protein	255	20	0	99.1	IPR001173 (PFAM); IPR029044 (G3DSA:3.90.550.GENE3D); PTHR43630 (PANTHER); PTHR43630:SF2 (PANTHER); cd02511 (CDD); IPR029044 (SUPERFAMILY)	no GO terms	no GO terms
CORE_REP|Org4_Gene3048_	AFK00306.1acyl-CoA esterase	255	20	0	99.14	IPR000073 (PRINTS); IPR029058 (G3DSA:3.40.50.GENE3D); IPR000073 (PFAM); PTHR10992:SF1001 (PANTHER); PTHR10992 (PANTHER); IPR029058 (SUPERFAMILY)	no GO terms	no GO terms
CORE_REP|Org1_Gene2491_	WP_004387497.1MULTISPECIES: endonuclease/exonuclease/phosphatase family protein	253	20	0	99.29	IPR036691 (G3DSA:3.60.10.GENE3D); IPR005135 (PFAM); PTHR14859 (PANTHER); PTHR14859:SF0 (PANTHER); IPR036691 (SUPERFAMILY)	no GO terms	no GO terms
CORE_REP|Org4_Gene1449_	WP_007889010.1ankyrin repeat domain-containing protein	253	20	0	95.89	IPR002110 (SMART); IPR036770 (G3DSA:1.25.40.GENE3D); IPR020683 (PFAM); IPR036770 (G3DSA:1.25.40.GENE3D); PTHR44181 (PANTHER); PS51257 (PROSITE_PROFILES); IPR020683 (PROSITE_PROFILES); IPR020683 (CDD); IPR036770 (SUPERFAMILY)	F:GO:0005515	F:protein binding		1	F:GO:0005515	F:protein binding
CORE_REP|Org1_Gene3862_	WP_041460643.1protein BsmA	253	20	0	99.88	IPR018724 (PFAM); G3DSA:2.60.120.620 (GENE3D)	no GO terms	no GO terms
CORE_REP|Org4_Gene2021_	WP_014728115.1LysM peptidoglycan-binding domain-containing protein	252	20	0	99.54	IPR018392 (SMART); IPR036779 (G3DSA:3.10.350.GENE3D); IPR011055 (G3DSA:2.70.70.GENE3D); IPR016047 (PFAM); IPR018392 (PFAM); mobidb-lite (MOBIDB_LITE); mobidb-lite (MOBIDB_LITE); PTHR45330 (PANTHER); IPR018392 (PROSITE_PROFILES); IPR018392 (CDD); IPR011055 (SUPERFAMILY)	no GO terms	no GO terms
CORE_REP|Org3_Gene3210_	WP_085661529.1SDR family oxidoreductase	252	20	1.22597e-179	99.13	IPR002347 (PRINTS); IPR002347 (PRINTS); PF13561 (PFAM); G3DSA:3.40.50.720 (GENE3D); PTHR42760:SF53 (PANTHER); PTHR42760 (PANTHER); IPR036291 (SUPERFAMILY)	no GO terms	no GO terms
CORE_REP|Org6_Gene3590_	WP_015386871.1malonyl-ACP O-methyltransferase BioC	252	20	0	99.21	IPR013216 (PFAM); IPR011814 (TIGRFAM); G3DSA:3.40.50.150 (GENE3D); PTHR43591 (PANTHER); IPR011814 (HAMAP); cd02440 (CDD); IPR029063 (SUPERFAMILY)	F:GO:0008168; P:GO:0009102; F:GO:0010340	F:methyltransferase activity; P:biotin biosynthetic process; F:carboxyl-O-methyltransferase activity		2	P:GO:0009102; F:GO:0010340	P:biotin biosynthetic process; F:carboxyl-O-methyltransferase activity
CORE_REP|Org1_Gene4227_	WP_012126400.1phosphoglycolate phosphatase	252	20	0	99.15	IPR006439 (PRINTS); IPR006439 (TIGRFAM); IPR023214 (G3DSA:3.40.50.GENE3D); IPR006439 (TIGRFAM); IPR023198 (G3DSA:1.10.150.GENE3D); PF13419 (PFAM); IPR006346 (TIGRFAM); PTHR43434:SF7 (PANTHER); PTHR43434 (PANTHER); IPR037512 (HAMAP); cd16417 (CDD); IPR036412 (SUPERFAMILY)	P:GO:0005975; F:GO:0008967; F:GO:0016787; F:GO:0016791	P:carbohydrate metabolic process; F:phosphoglycolate phosphatase activity; F:hydrolase activity; F:phosphatase activity		2	P:GO:0005975; F:GO:0008967	P:carbohydrate metabolic process; F:phosphoglycolate phosphatase activity
CORE_REP|Org2_Gene3046_	WP_069683290.1flap endonuclease Xni	251	20	0	99.76	IPR008918 (SMART); IPR002421 (SMART); IPR020045 (PFAM); G3DSA:1.10.150.20 (GENE3D); G3DSA:3.40.50.1010 (GENE3D); IPR020046 (PFAM); IPR038969 (PANTHER); IPR022895 (HAMAP); IPR020045 (CDD); cd09859 (CDD); IPR036279 (SUPERFAMILY); IPR029060 (SUPERFAMILY)	F:GO:0003677; F:GO:0003824; F:GO:0017108; P:GO:0033567; F:GO:0048256	F:DNA binding; F:catalytic activity; F:5'-flap endonuclease activity; P:DNA replication, Okazaki fragment processing; F:flap endonuclease activity		3	F:GO:0003677; F:GO:0017108; P:GO:0033567	F:DNA binding; F:5'-flap endonuclease activity; P:DNA replication, Okazaki fragment processing
CORE_REP|Org5_Gene1590_	WP_004387185.1MULTISPECIES: HAD-IIA family hydrolase	250	20	0	99.46	IPR006357 (TIGRFAM); PF13242 (PFAM); IPR006357 (PFAM); IPR023214 (G3DSA:3.40.50.GENE3D); IPR023214 (G3DSA:3.40.50.GENE3D); PTHR19288 (PANTHER); PTHR19288:SF64 (PANTHER); cd07530 (CDD); IPR036412 (SUPERFAMILY)	no GO terms	no GO terms
CORE_REP|Org1_Gene1906_	WP_007867537.1glucose 1-dehydrogenase	250	20	1.3666e-179	99.54	IPR002347 (PRINTS); SM00822 (SMART); PF13561 (PFAM); G3DSA:3.40.50.720 (GENE3D); PTHR43008 (PANTHER); PTHR43008:SF4 (PANTHER); cd05233 (CDD); IPR036291 (SUPERFAMILY)	no GO terms	no GO terms
CORE_REP|Org6_Gene1303_	WP_004386766.1colanic acid biosynthesis glycosyltransferase WcaE	250	20	0	99.66	IPR029044 (G3DSA:3.90.550.GENE3D); IPR001173 (PFAM); IPR024010 (TIGRFAM); PTHR22916 (PANTHER); PTHR22916:SF4 (PANTHER); IPR029044 (SUPERFAMILY)	no GO terms	no GO terms
CORE_REP|Org2_Gene425_	STC97775.1holo-(acyl carrier protein) synthase 2	249	20	0	99.34	IPR037143 (G3DSA:3.90.470.GENE3D); PTHR12215:SF16 (PANTHER); PTHR12215 (PANTHER); IPR037143 (SUPERFAMILY)	F:GO:0000287; F:GO:0008897	F:magnesium ion binding; F:holo-[acyl-carrier-protein] synthase activity		2	F:GO:0000287; F:GO:0008897	F:magnesium ion binding; F:holo-[acyl-carrier-protein] synthase activity
CORE_REP|Org4_Gene1792_	WP_014727842.1sugar phosphate isomerase/epimerase	249	20	9.20138e-180	99.48	G3DSA:3.20.20.150 (GENE3D); IPR036237 (SUPERFAMILY)	no GO terms	no GO terms
CORE_REP|Org5_Gene1235_	WP_004386627.1MipA/OmpV family protein	248	20	1.22315e-179	99.64	IPR010583 (PFAM); IPR010583 (PANTHER); IPR011250 (SUPERFAMILY)	no GO terms	no GO terms
CORE_REP|Org1_Gene1693_	WP_015386706.1YnfC family lipoprotein	248	20	0	99.49	IPR010646 (PFAM); IPR010646 (PRODOM); PS51257 (PROSITE_PROFILES); IPR010646 (HAMAP)	C:GO:0005886	C:plasma membrane		1	C:GO:0005886	C:plasma membrane
CORE_REP|Org1_Gene3214_	AKE93200.1membrane protein	247	20	0	99.61	IPR009331 (PFAM); G3DSA:2.40.160.40 (GENE3D); IPR009331 (PANTHER); SSF56935 (SUPERFAMILY)	no GO terms	no GO terms
CORE_REP|Org6_Gene2788_	WP_007850851.1copper homeostasis protein CutC	246	20	1.08272e-179	99.37	IPR023648 (PFAM); IPR036822 (G3DSA:3.20.20.GENE3D); IPR005627 (PANTHER); IPR005627 (HAMAP); IPR036822 (SUPERFAMILY)	F:GO:0005507; P:GO:0055070	F:copper ion binding; P:copper ion homeostasis		2	F:GO:0005507; P:GO:0055070	F:copper ion binding; P:copper ion homeostasis
CORE_REP|Org1_Gene247_	WP_012123734.1oxo-acid lyase	246	20	7.79043e-180	99.33	IPR010763 (TIGRFAM); IPR013785 (G3DSA:3.20.20.GENE3D); IPR010763 (PFAM); SSF51569 (SUPERFAMILY)	F:GO:0003824	F:catalytic activity		1	F:GO:0003824	F:catalytic activity
CORE_REP|Org3_Gene1162_	CCK10687.1Ferric siderophore transport system, periplasmic binding protein TonB	246	20	4.05254e-168	99.24	IPR003538 (PRINTS); PF16031 (PFAM); G3DSA:3.30.2420.10 (GENE3D); IPR006260 (TIGRFAM); IPR037682 (PFAM); mobidb-lite (MOBIDB_LITE); mobidb-lite (MOBIDB_LITE); mobidb-lite (MOBIDB_LITE); PTHR33446:SF6 (PANTHER); PTHR33446 (PANTHER); SSF74653 (SUPERFAMILY)	F:GO:0015343; P:GO:0015891; C:GO:0030288; F:GO:0031992; P:GO:0055085	F:siderophore transmembrane transporter activity; P:siderophore transport; C:outer membrane-bounded periplasmic space; F:energy transducer activity; P:transmembrane transport		5	F:GO:0015343; P:GO:0015891; C:GO:0030288; F:GO:0031992; P:GO:0055085	F:siderophore transmembrane transporter activity; P:siderophore transport; C:outer membrane-bounded periplasmic space; F:energy transducer activity; P:transmembrane transport
CORE_REP|Org6_Gene3022_	AFK00018.1putative hydrolase	245	20	0	99.63	IPR003141 (SMART); G3DSA:3.20.20.140 (GENE3D); IPR004013 (PFAM); PTHR36928 (PANTHER); IPR023710 (HAMAP); cd07437 (CDD); IPR016195 (SUPERFAMILY)	F:GO:0003824; F:GO:0008270	F:catalytic activity; F:zinc ion binding		2	F:GO:0003824; F:GO:0008270	F:catalytic activity; F:zinc ion binding
CORE_REP|Org3_Gene2137_	WP_105583169.1GntR family transcriptional regulator	245	20	4.58829e-174	98.64	IPR000524 (PRINTS); IPR000524 (SMART); IPR011663 (SMART); IPR011663 (PFAM); IPR028978 (G3DSA:3.40.1410.GENE3D); IPR000524 (PFAM); IPR036388 (G3DSA:1.10.10.GENE3D); PTHR44846 (PANTHER); PTHR44846:SF1 (PANTHER); IPR000524 (PROSITE_PROFILES); IPR000524 (CDD); IPR036390 (SUPERFAMILY); IPR028978 (SUPERFAMILY)	F:GO:0003677; F:GO:0003700; P:GO:0006355	F:DNA binding; F:DNA-binding transcription factor activity; P:regulation of transcription, DNA-templated		3	F:GO:0003677; F:GO:0003700; P:GO:0006355	F:DNA binding; F:DNA-binding transcription factor activity; P:regulation of transcription, DNA-templated
CORE_REP|Org1_Gene71_	CCK08704.1YjbG polysaccharide synthesis-related protein	244	20	2.08859e-179	99.73	G3DSA:3.10.560.10 (GENE3D); G3DSA:3.10.20.700 (GENE3D); IPR010425 (PFAM)	no GO terms	no GO terms
CORE_REP|Org1_Gene4046_	WP_004387604.1MULTISPECIES: DUF3053 domain-containing protein	243	20	5.25475e-178	99.56	IPR021413 (PFAM); PS51257 (PROSITE_PROFILES)	no GO terms	no GO terms
CORE_REP|Org5_Gene1197_	WP_004386581.1MULTISPECIES: transcriptional regulator PhoB	243	20	0	99.47	IPR000524 (PRINTS); IPR000524 (SMART); IPR011663 (SMART); IPR011663 (PFAM); IPR000524 (PFAM); IPR036388 (G3DSA:1.10.10.GENE3D); IPR028978 (G3DSA:3.40.1410.GENE3D); PTHR44846:SF2 (PANTHER); PTHR44846 (PANTHER); IPR000524 (PROSITE_PROFILES); IPR000524 (CDD); IPR028978 (SUPERFAMILY); IPR036390 (SUPERFAMILY)	F:GO:0003677; F:GO:0003700; P:GO:0006355	F:DNA binding; F:DNA-binding transcription factor activity; P:regulation of transcription, DNA-templated		3	F:GO:0003677; F:GO:0003700; P:GO:0006355	F:DNA binding; F:DNA-binding transcription factor activity; P:regulation of transcription, DNA-templated
CORE_REP|Org5_Gene3042_	WP_007867540.1two-component system response regulator RstA	243	20	1.28001e-176	99.07	IPR001789 (SMART); IPR001867 (SMART); G3DSA:3.40.50.2300 (GENE3D); IPR001789 (PFAM); IPR036388 (G3DSA:1.10.10.GENE3D); IPR001867 (PFAM); PTHR26402:SF548 (PANTHER); IPR039420 (PANTHER); IPR001867 (PROSITE_PROFILES); IPR001789 (PROSITE_PROFILES); IPR001789 (CDD); IPR001867 (CDD); IPR011006 (SUPERFAMILY); IPR016032 (SUPERFAMILY)	P:GO:0000160; F:GO:0003677; P:GO:0006355	P:phosphorelay signal transduction system; F:DNA binding; P:regulation of transcription, DNA-templated		3	P:GO:0000160; F:GO:0003677; P:GO:0006355	P:phosphorelay signal transduction system; F:DNA binding; P:regulation of transcription, DNA-templated
CORE_REP|Org3_Gene3846_	WP_038878287.1peptidoglycan editing factor PgeF	242	20	9.69193e-179	99.32	IPR038371 (G3DSA:3.60.140.GENE3D); IPR003730 (TIGRFAM); IPR003730 (PFAM); IPR003730 (PANTHER); PTHR30616:SF2 (PANTHER); PS51257 (PROSITE_PROFILES); IPR003730 (CDD); IPR011324 (SUPERFAMILY)	no GO terms	no GO terms
CORE_REP|Org1_Gene2199_	WP_007866801.1DUF3053 domain-containing protein	242	20	5.36787e-178	99.64	IPR021413 (PFAM)	no GO terms	no GO terms
CORE_REP|Org5_Gene250_	WP_004385098.1monofunctional biosynthetic peptidoglycan transglycosylase	241	20	1.08955e-173	99.54	IPR036950 (G3DSA:1.10.3810.GENE3D); IPR001264 (PFAM); IPR011812 (TIGRFAM); IPR011812 (PANTHER); IPR011812 (HAMAP); IPR023346 (SUPERFAMILY)	P:GO:0009252; C:GO:0009274; C:GO:0016021; F:GO:0016763	P:peptidoglycan biosynthetic process; C:peptidoglycan-based cell wall; C:integral component of membrane; F:transferase activity, transferring pentosyl groups		4	P:GO:0009252; C:GO:0009274; C:GO:0016021; F:GO:0016763	P:peptidoglycan biosynthetic process; C:peptidoglycan-based cell wall; C:integral component of membrane; F:transferase activity, transferring pentosyl groups
CORE_REP|Org3_Gene936_	WP_004387980.1transcriptional regulator SdiA	241	20	0	99.71	IPR000792 (PRINTS); IPR000792 (SMART); IPR036388 (G3DSA:1.10.10.GENE3D); IPR000792 (PFAM); IPR005143 (PFAM); IPR036693 (G3DSA:3.30.450.GENE3D); PTHR43214 (PANTHER); PTHR43214:SF15 (PANTHER); IPR000792 (PROSITE_PROFILES); IPR000792 (CDD); IPR036693 (SUPERFAMILY); IPR016032 (SUPERFAMILY)	F:GO:0003677; P:GO:0006355	F:DNA binding; P:regulation of transcription, DNA-templated		2	F:GO:0003677; P:GO:0006355	F:DNA binding; P:regulation of transcription, DNA-templated
CORE_REP|Org6_Gene1198_	WP_004386612.1MULTISPECIES: transcriptional regulator	240	20	1.1305e-177	98.42	IPR039445 (PFAM); IPR013559 (PFAM); IPR039446 (PANTHER); IPR013559 (PRODOM)	no GO terms	no GO terms
CORE_REP|Org6_Gene2121_	WP_004388033.1branched-chain amino acid permease (azaleucine resistance)	240	20	3.41379e-172	99.1	IPR011606 (PFAM); IPR011606 (PANTHER)	no GO terms	no GO terms
CORE_REP|Org6_Gene2729_	WP_007849483.1EAL domain-containing protein	239	20	1.2396e-174	99.64	IPR035919 (G3DSA:3.20.20.GENE3D); IPR001633 (PFAM); PTHR33121:SF43 (PANTHER); PTHR33121 (PANTHER); IPR035919 (SUPERFAMILY)	no GO terms	no GO terms
CORE_REP|Org3_Gene1969_	WP_109995857.1DUF3142 domain-containing protein	239	20	2.234e-169	98.24	IPR021488 (PFAM)	no GO terms	no GO terms
CORE_REP|Org5_Gene2900_	WP_007852150.1DUF554 domain-containing protein	239	20	1.7468e-164	99.69	IPR007563 (PFAM); IPR007563 (PANTHER)	no GO terms	no GO terms
CORE_REP|Org1_Gene684_	STD03749.1ABC-type uncharacterized transport system, periplasmic component	239	20	6.97091e-178	98.18	IPR016537 (PIRSF); IPR010412 (PFAM)	no GO terms	no GO terms
CORE_REP|Org1_Gene2655_	KZE24088.1GCN5 family acetyltransferase	239	20	1.81088e-177	99.58	G3DSA:3.40.630.30 (GENE3D); IPR000182 (PFAM); PTHR43441:SF2 (PANTHER); PTHR43441 (PANTHER); IPR000182 (PROSITE_PROFILES); cd04301 (CDD); IPR016181 (SUPERFAMILY)	no GO terms	no GO terms
CORE_REP|Org5_Gene2427_	WP_004388466.1MULTISPECIES: ribonuclease PH	238	20	5.23187e-172	99.54	IPR015847 (PFAM); IPR002381 (TIGRFAM); IPR027408 (G3DSA:3.30.230.GENE3D); IPR001247 (PFAM); PTHR11953:SF0 (PANTHER); PTHR11953 (PANTHER); IPR002381 (HAMAP); IPR002381 (CDD); IPR020568 (SUPERFAMILY); IPR036345 (SUPERFAMILY)	F:GO:0000049; P:GO:0008033; F:GO:0009022	F:tRNA binding; P:tRNA processing; F:tRNA nucleotidyltransferase activity		3	F:GO:0000049; P:GO:0008033; F:GO:0009022	F:tRNA binding; P:tRNA processing; F:tRNA nucleotidyltransferase activity
CORE_REP|Org5_Gene2295_	WP_004388234.1DUF2884 family protein	238	20	1.78233e-173	99.31	IPR021307 (PFAM)	no GO terms	no GO terms
CORE_REP|Org4_Gene1177_	WP_007794951.1MULTISPECIES: outer membrane permeability protein SanA	237	20	1.78134e-173	99.62	IPR023604 (PIRSF); IPR003848 (PFAM); PTHR30336:SF0 (PANTHER); PTHR30336 (PANTHER); IPR003848 (CDD)	no GO terms	no GO terms
CORE_REP|Org5_Gene809_	WP_004385967.1MULTISPECIES: type VI secretion system-associated protein TagF	236	20	2.9442e-174	95.5	IPR017748 (PIRSF); IPR038225 (G3DSA:3.40.1730.GENE3D); IPR017748 (TIGRFAM); IPR017748 (PFAM)	no GO terms	no GO terms
CORE_REP|Org1_Gene381_	WP_041460378.1IclR family transcriptional regulator	236	20	7.09465e-173	99.35	IPR005471 (SMART); IPR029016 (G3DSA:3.30.450.GENE3D); IPR036388 (G3DSA:1.10.10.GENE3D); PTHR30136:SF31 (PANTHER); PTHR30136 (PANTHER); IPR005471 (PROSITE_PROFILES); SSF55781 (SUPERFAMILY); IPR036390 (SUPERFAMILY)	F:GO:0003677; P:GO:0006355	F:DNA binding; P:regulation of transcription, DNA-templated		2	F:GO:0003677; P:GO:0006355	F:DNA binding; P:regulation of transcription, DNA-templated
CORE_REP|Org2_Gene717_	AFK01363.1putative glutathione S-transferase	236	20	1.49857e-171	99.22	G3DSA:1.20.1050.10 (GENE3D); G3DSA:3.40.30.10 (GENE3D); IPR004046 (PFAM); IPR004045 (PFAM); IPR034343 (PTHR42673:PANTHER); PTHR42673 (PANTHER); IPR010987 (PROSITE_PROFILES); IPR004045 (PROSITE_PROFILES); cd03205 (CDD); IPR036249 (SUPERFAMILY); IPR036282 (SUPERFAMILY)	F:GO:0005515	F:protein binding		1	F:GO:0005515	F:protein binding
CORE_REP|Org6_Gene467_	WP_004385440.1tRNA (N6-threonylcarbamoyladenosine(37)-N6)-methyltransferase TrmO	235	20	1.80493e-171	99.68	IPR023370 (TIGRFAM); IPR036414 (G3DSA:2.40.30.GENE3D); G3DSA:3.30.2310.10 (GENE3D); IPR023370 (PFAM); PTHR12818:SF0 (PANTHER); PTHR12818 (PANTHER); IPR023370 (PROSITE_PROFILES); IPR023370 (CDD); IPR036413 (SUPERFAMILY)	no GO terms	no GO terms
CORE_REP|Org1_Gene2372_	AHB71000.1cytidylate kinase	235	20	3.91462e-167	99.58	G3DSA:3.40.50.300 (GENE3D); IPR003136 (TIGRFAM); IPR011994 (PFAM); PTHR21299 (PANTHER); PTHR21299:SF2 (PANTHER); IPR003136 (HAMAP); cd02020 (CDD); IPR027417 (SUPERFAMILY)	F:GO:0004127; F:GO:0005524; P:GO:0006139	F:cytidylate kinase activity; F:ATP binding; P:nucleobase-containing compound metabolic process		3	F:GO:0004127; F:GO:0005524; P:GO:0006139	F:cytidylate kinase activity; F:ATP binding; P:nucleobase-containing compound metabolic process
CORE_REP|Org5_Gene2102_	WP_004387934.1leucyl/phenylalanyl-tRNA--protein transferase	234	20	4.67024e-173	99.64	IPR004616 (PFAM); G3DSA:2.30.210.20 (GENE3D); G3DSA:3.40.630.70 (GENE3D); IPR004616 (TIGRFAM); PTHR30098:SF2 (PANTHER); IPR004616 (PANTHER); IPR004616 (HAMAP); IPR016181 (SUPERFAMILY)	F:GO:0008914; P:GO:0030163	F:leucyltransferase activity; P:protein catabolic process		2	F:GO:0008914; P:GO:0030163	F:leucyltransferase activity; P:protein catabolic process
CORE_REP|Org3_Gene667_	WP_012126043.1DUF484 domain-containing protein	234	20	5.60347e-169	99.57	IPR029016 (G3DSA:3.30.450.GENE3D); IPR007435 (PFAM); IPR007435 (PANTHER)	no GO terms	no GO terms
CORE_REP|Org1_Gene540_	CCK08228.1putative acetyltransferase (GNAT family)	234	20	4.84436e-177	99.74	IPR000182 (PFAM); G3DSA:3.40.630.30 (GENE3D); PTHR43441:SF2 (PANTHER); PTHR43441 (PANTHER); IPR000182 (PROSITE_PROFILES); IPR016181 (SUPERFAMILY)	no GO terms	no GO terms
CORE_REP|Org4_Gene3268_	WP_014729573.1DNA/RNA nuclease SfsA	234	20	7.16463e-173	99.15	G3DSA:3.40.1350.60 (GENE3D); IPR005224 (TIGRFAM); IPR005224 (PFAM); G3DSA:2.40.50.580 (GENE3D); IPR005224 (PANTHER); IPR005224 (HAMAP)	no GO terms	no GO terms
CORE_REP|Org5_Gene1376_	AXW96833.1extensin (plasmid)	233	20	1.02664e-173	99.64	IPR009683 (PFAM)	no GO terms	no GO terms
CORE_REP|Org3_Gene4038_	WP_054625240.1DTW domain-containing protein	233	20	6.87657e-171	99.72	IPR005636 (SMART); IPR005636 (PFAM); IPR039262 (PANTHER); PTHR21392:SF1 (PANTHER)	no GO terms	no GO terms
CORE_REP|Org6_Gene717_	WP_004385840.1pirin family protein	233	20	2.50152e-172	99.57	IPR014710 (G3DSA:2.60.120.GENE3D); IPR003829 (PFAM); IPR014710 (G3DSA:2.60.120.GENE3D); IPR012093 (PIRSF); PTHR43212:SF2 (PANTHER); PTHR43212 (PANTHER); IPR011051 (SUPERFAMILY)	no GO terms	no GO terms
CORE_REP|Org4_Gene3247_	WP_014729549.1copper homeostasis/adhesion lipoprotein NlpE	232	20	2.06698e-174	99.57	IPR038139 (G3DSA:2.40.50.GENE3D); IPR033450 (PFAM); G3DSA:2.40.128.300 (GENE3D); IPR007298 (PFAM); PS51257 (PROSITE_PROFILES)	no GO terms	no GO terms
CORE_REP|Org3_Gene2924_	WP_105573110.1pyrimidine utilization protein B	232	20	6.63865e-172	99.76	IPR019916 (TIGRFAM); IPR000868 (PFAM); IPR036380 (G3DSA:3.40.50.GENE3D); PTHR11080 (PANTHER); PTHR11080:SF19 (PANTHER); IPR019916 (HAMAP); cd00431 (CDD); IPR036380 (SUPERFAMILY)	F:GO:0003824; F:GO:0016811	F:catalytic activity; F:hydrolase activity, acting on carbon-nitrogen (but not peptide) bonds, in linear amides		1	F:GO:0016811	F:hydrolase activity, acting on carbon-nitrogen (but not peptide) bonds, in linear amides
CORE_REP|Org6_Gene3746_	WP_015387060.1DUF1120 domain-containing protein	232	20	5.51892e-164	98.19	IPR010546 (PFAM)	no GO terms	no GO terms
CORE_REP|Org5_Gene2184_	EGL71498.1Cation transport protein chaC	232	20	1.53373e-169	99.57	G3DSA:3.10.490.10 (GENE3D); IPR006840 (PFAM); PTHR12192:SF9 (PANTHER); IPR006840 (PANTHER); IPR013024 (CDD); IPR036568 (SUPERFAMILY)	F:GO:0003839; P:GO:0006751	F:gamma-glutamylcyclotransferase activity; P:glutathione catabolic process		2	F:GO:0003839; P:GO:0006751	F:gamma-glutamylcyclotransferase activity; P:glutathione catabolic process
CORE_REP|Org3_Gene708_	STC98070.1Protein of uncharacterised function (DUF1481)	232	20	2.12803e-170	98.89	IPR010858 (PFAM); PS51257 (PROSITE_PROFILES)	no GO terms	no GO terms
CORE_REP|Org5_Gene2225_	EGL71410.1putative hydrolase	232	20	2.56e-171	99.14	IPR003607 (SMART); G3DSA:1.10.3210.50 (GENE3D); IPR006674 (PFAM); PTHR33594 (PANTHER); IPR003607 (PROSITE_PROFILES); IPR003607 (CDD); SSF109604 (SUPERFAMILY)	no GO terms	no GO terms
CORE_REP|Org5_Gene2080_	WP_004387902.1Tol-Pal system protein TolQ	232	20	1.0596e-167	99.17	IPR014163 (TIGRFAM); IPR002898 (PFAM); PTHR30625:SF3 (PANTHER); PTHR30625 (PANTHER); IPR014163 (HAMAP)	C:GO:0016021; P:GO:0043213	C:integral component of membrane; P:bacteriocin transport		2	C:GO:0016021; P:GO:0043213	C:integral component of membrane; P:bacteriocin transport
CORE_REP|Org5_Gene2153_	WP_004388011.1MULTISPECIES: pirin family protein	231	20	3.51716e-171	98.55	IPR012093 (PIRSF); IPR014710 (G3DSA:2.60.120.GENE3D); IPR003829 (PFAM); IPR014710 (G3DSA:2.60.120.GENE3D); PTHR43212 (PANTHER); IPR011051 (SUPERFAMILY)	no GO terms	no GO terms
CORE_REP|Org6_Gene178_	WP_004385019.1aquaporin Z	231	20	2.4905e-160	99.81	IPR000425 (PRINTS); IPR000425 (PFAM); IPR000425 (TIGRFAM); IPR023271 (G3DSA:1.20.1080.GENE3D); IPR034294 (PANTHER); PTHR19139:SF199 (PANTHER); PS51257 (PROSITE_PROFILES); IPR023743 (HAMAP); IPR000425 (CDD); IPR023271 (SUPERFAMILY)	P:GO:0006833; F:GO:0015250; F:GO:0015267; C:GO:0016020; C:GO:0016021; P:GO:0055085	P:water transport; F:water channel activity; F:channel activity; C:membrane; C:integral component of membrane; P:transmembrane transport		4	P:GO:0006833; F:GO:0015250; C:GO:0016021; P:GO:0055085	P:water transport; F:water channel activity; C:integral component of membrane; P:transmembrane transport
CORE_REP|Org2_Gene686_	WP_097650267.1pilus assembly protein PapD	231	20	2.35949e-167	99.11	IPR001829 (PRINTS); IPR016148 (PFAM); IPR016147 (PFAM); IPR013783 (G3DSA:2.60.40.GENE3D); IPR013783 (G3DSA:2.60.40.GENE3D); PTHR30251 (PANTHER); IPR008962 (SUPERFAMILY); IPR036316 (SUPERFAMILY)	C:GO:0030288; P:GO:0043711; P:GO:0061077; P:GO:0071555	C:outer membrane-bounded periplasmic space; P:pilus organization; P:chaperone-mediated protein folding; P:cell wall organization		4	C:GO:0030288; P:GO:0043711; P:GO:0061077; P:GO:0071555	C:outer membrane-bounded periplasmic space; P:pilus organization; P:chaperone-mediated protein folding; P:cell wall organization
CORE_REP|Org4_Gene3394_	PWV30063.1SanA protein	230	20	1.81242e-167	98.3	IPR003848 (PFAM); PTHR30336:SF6 (PANTHER); PTHR30336 (PANTHER); IPR003848 (CDD)	no GO terms	no GO terms
CORE_REP|Org3_Gene2910_	WP_069683039.1molecular chaperone	229	20	5.07303e-168	99.21	IPR001829 (PRINTS); IPR013783 (G3DSA:2.60.40.GENE3D); IPR013783 (G3DSA:2.60.40.GENE3D); IPR016148 (PFAM); IPR016147 (PFAM); PTHR30251 (PANTHER); IPR008962 (SUPERFAMILY); IPR036316 (SUPERFAMILY)	C:GO:0030288; P:GO:0043711; P:GO:0061077; P:GO:0071555	C:outer membrane-bounded periplasmic space; P:pilus organization; P:chaperone-mediated protein folding; P:cell wall organization		4	C:GO:0030288; P:GO:0043711; P:GO:0061077; P:GO:0071555	C:outer membrane-bounded periplasmic space; P:pilus organization; P:chaperone-mediated protein folding; P:cell wall organization
CORE_REP|Org6_Gene2921_	WP_007854168.1DUF1120 domain-containing protein	229	20	1.6796e-159	89.44	IPR010546 (PFAM); IPR008966 (SUPERFAMILY)	no GO terms	no GO terms
CORE_REP|Org4_Gene3322_	WP_014729636.1tRNA/rRNA methyltransferase	228	20	5.46042e-163	99.82	IPR004384 (PIRSF); IPR004384 (TIGRFAM); IPR029026 (G3DSA:3.40.1280.GENE3D); IPR001537 (PFAM); IPR004384 (PANTHER); PTHR42786:SF1 (PANTHER); IPR029028 (SUPERFAMILY)	F:GO:0003723; P:GO:0006396; F:GO:0008173	F:RNA binding; P:RNA processing; F:RNA methyltransferase activity		3	F:GO:0003723; P:GO:0006396; F:GO:0008173	F:RNA binding; P:RNA processing; F:RNA methyltransferase activity
CORE_REP|Org3_Gene3364_	WP_007872040.1porin OmpL	228	20	4.38055e-170	98.99	IPR009331 (PFAM); G3DSA:2.40.160.40 (GENE3D); PTHR38105:SF2 (PANTHER); IPR009331 (PANTHER); IPR011250 (SUPERFAMILY)	no GO terms	no GO terms
CORE_REP|Org5_Gene497_	WP_004385475.1ABC transporter ATP-binding protein	228	20	4.44618e-161	99.56	IPR003593 (SMART); G3DSA:3.40.50.300 (GENE3D); IPR003439 (PFAM); PTHR42798 (PANTHER); PTHR42798:SF2 (PANTHER); IPR003439 (PROSITE_PROFILES); cd03255 (CDD); IPR027417 (SUPERFAMILY)	F:GO:0005524; F:GO:0016887	F:ATP binding; F:ATPase activity		2	F:GO:0005524; F:GO:0016887	F:ATP binding; F:ATPase activity
CORE_REP|Org6_Gene2670_	WP_007848452.1type 1 glutamine amidotransferase domain-containing protein	226	20	6.42261e-164	98.94	IPR029062 (G3DSA:3.40.50.GENE3D); IPR002818 (PFAM); mobidb-lite (MOBIDB_LITE); PTHR43824:SF4 (PANTHER); PTHR43824 (PANTHER); cd03141 (CDD); IPR029062 (SUPERFAMILY)	no GO terms	no GO terms
CORE_REP|Org3_Gene4017_	STD02417.1Oligogalacturonate-specific porin kdgM precursor	226	20	6.12587e-166	99.29	G3DSA:2.40.160.40 (GENE3D); IPR009331 (PFAM); IPR009331 (PANTHER); PTHR38105:SF5 (PANTHER); SSF56935 (SUPERFAMILY)	no GO terms	no GO terms
CORE_REP|Org5_Gene3472_	WP_015386761.1type VI secretion system contractile sheath small subunit	225	20	3.82661e-165	98.54	IPR008312 (TIGRFAM); IPR008312 (PFAM); IPR010732 (PFAM); PTHR35850:SF2 (PANTHER); IPR008312 (PANTHER)	no GO terms	no GO terms
CORE_REP|Org4_Gene1288_	WP_007865143.1AroM family protein	225	20	5.13188e-160	99.44	IPR010843 (PFAM); IPR010843 (PRODOM)	no GO terms	no GO terms
CORE_REP|Org5_Gene3970_	WP_029464283.1DNA utilization protein GntX	225	20	1.59344e-157	99.36	G3DSA:3.40.50.2020 (GENE3D); IPR000836 (PFAM); PTHR11907:SF9 (PANTHER); PTHR11907 (PANTHER); IPR000836 (CDD); IPR029057 (SUPERFAMILY)	P:GO:0009116	P:nucleoside metabolic process		1	P:GO:0009116	P:nucleoside metabolic process
CORE_REP|Org6_Gene416_	WP_004385363.1phage shock protein PspA	223	20	3.45256e-153	99.3	IPR007157 (PFAM); IPR014319 (TIGRFAM); PTHR31088:SF6 (PANTHER); PTHR31088 (PANTHER)	no GO terms	no GO terms
CORE_REP|Org3_Gene1101_	WP_097649562.1YecA family protein	223	20	5.25623e-163	98.81	G3DSA:1.20.120.740 (GENE3D); G3DSA:3.10.450.50 (GENE3D); IPR011978 (TIGRFAM); IPR011978 (PFAM); IPR004027 (PFAM); PTHR33747:SF1 (PANTHER); PTHR33747 (PANTHER); IPR036255 (SUPERFAMILY); SSF103642 (SUPERFAMILY)	no GO terms	no GO terms
CORE_REP|Org2_Gene556_	WP_007871357.1glutathione S-transferase	222	20	1.82498e-161	99.53	G3DSA:1.20.1050.10 (GENE3D); IPR004046 (PFAM); G3DSA:3.40.30.10 (GENE3D); IPR004045 (PFAM); IPR040079 (PANTHER); PTHR43900:SF3 (PANTHER); IPR004045 (PROSITE_PROFILES); IPR010987 (PROSITE_PROFILES); cd03189 (CDD); cd03046 (CDD); IPR036282 (SUPERFAMILY); IPR036249 (SUPERFAMILY)	F:GO:0005515	F:protein binding		1	F:GO:0005515	F:protein binding
CORE_REP|Org5_Gene398_	WP_004385315.1iron-sulfur cluster repair protein YtfE	221	20	1.54471e-162	99.34	IPR012312 (PFAM); IPR019903 (PFAM); IPR019903 (TIGRFAM); G3DSA:1.20.120.520 (GENE3D); IPR019903 (PANTHER); IPR023742 (HAMAP); cd12108 (CDD)	P:GO:0030091	P:protein repair		1	P:GO:0030091	P:protein repair
CORE_REP|Org3_Gene2940_	WP_004385411.1MULTISPECIES: FtsH protease modulator YccA	219	20	8.70101e-151	98.95	IPR006214 (PFAM); PTHR23291:SF37 (PANTHER); IPR006214 (PANTHER); cd10433 (CDD)	no GO terms	no GO terms
CORE_REP|Org1_Gene3424_	CCK06311.1Beta-fimbriae probable major subunit	219	20	2.95726e-158	99.05	no IPS match	no IPS match	no IPS match
CORE_REP|Org5_Gene649_	WP_004385684.1hypothetical protein	219	20	6.64236e-162	99.54	PF15977 (PFAM); IPR018490 (SUPERFAMILY)	no GO terms	no GO terms
CORE_REP|Org2_Gene1590_	WP_004388457.1MULTISPECIES: glutamine ABC transporter permease GlnP	219	20	3.50027e-151	99.59	IPR035906 (G3DSA:1.10.3720.GENE3D); IPR000515 (PFAM); IPR010065 (TIGRFAM); PTHR30614 (PANTHER); PTHR30614:SF20 (PANTHER); IPR000515 (PROSITE_PROFILES); IPR000515 (CDD); IPR035906 (SUPERFAMILY)	C:GO:0016020; C:GO:0016021; F:GO:0022857; C:GO:0043190; P:GO:0055085; P:GO:0071705	C:membrane; C:integral component of membrane; F:transmembrane transporter activity; C:ATP-binding cassette (ABC) transporter complex; P:transmembrane transport; P:nitrogen compound transport		4	F:GO:0022857; C:GO:0043190; P:GO:0055085; P:GO:0071705	F:transmembrane transporter activity; C:ATP-binding cassette (ABC) transporter complex; P:transmembrane transport; P:nitrogen compound transport
CORE_REP|Org2_Gene287_	WP_097650074.1DUF1190 domain-containing protein	218	20	1.05659e-159	98.83	IPR009576 (PFAM); mobidb-lite (MOBIDB_LITE)	no GO terms	no GO terms
CORE_REP|Org2_Gene2462_	WP_097564553.15-oxoprolinase subunit PxpB	218	20	2.58738e-155	99.43	IPR003833 (SMART); IPR029000 (G3DSA:2.40.100.GENE3D); IPR003833 (PFAM); IPR010016 (TIGRFAM); IPR010016 (PANTHER); IPR029000 (SUPERFAMILY); SSF160467 (SUPERFAMILY)	no GO terms	no GO terms
CORE_REP|Org2_Gene2900_	WP_004385609.1MULTISPECIES: DUF1190 family protein	217	20	1.95268e-159	99.36	IPR009576 (PFAM); mobidb-lite (MOBIDB_LITE); mobidb-lite (MOBIDB_LITE)	no GO terms	no GO terms
CORE_REP|Org2_Gene1835_	WP_097649075.1DUF480 domain-containing protein	217	20	7.7961e-158	98.69	IPR036388 (G3DSA:1.10.10.GENE3D); IPR036388 (G3DSA:1.10.10.GENE3D); IPR007432 (PFAM); IPR007432 (PANTHER); IPR007432 (HAMAP); IPR036390 (SUPERFAMILY); IPR036390 (SUPERFAMILY)	no GO terms	no GO terms
CORE_REP|Org4_Gene3138_	WP_014729422.1type I-E CRISPR-associated protein Cas6/Cse3/CasE	216	20	6.73273e-160	98.59	IPR010179 (SMART); G3DSA:3.30.70.1210 (GENE3D); G3DSA:3.30.70.1200 (GENE3D); IPR010179 (PFAM); IPR010179 (TIGRFAM); cd09727 (CDD); SSF117987 (SUPERFAMILY); SSF117987 (SUPERFAMILY)	no GO terms	no GO terms
CORE_REP|Org1_Gene1970_	WP_007849599.1MULTISPECIES: riboflavin synthase	216	20	2.23485e-157	99.42	IPR026017 (PFAM); IPR001783 (PIRSF); IPR001783 (TIGRFAM); IPR023366 (G3DSA:2.40.30.GENE3D); IPR023366 (G3DSA:2.40.30.GENE3D); IPR001783 (PANTHER); PTHR21098:SF7 (PANTHER); IPR026017 (PROSITE_PROFILES); IPR001783 (CDD); IPR017938 (SUPERFAMILY); IPR017938 (SUPERFAMILY)	no GO terms	no GO terms
CORE_REP|Org5_Gene724_	WP_004385823.1DUF1120 domain-containing protein	216	20	6.49025e-156	98.75	IPR010546 (PFAM)	no GO terms	no GO terms
CORE_REP|Org4_Gene3421_	WP_014729747.1NAD-dependent epimerase/dehydratase family protein	216	20	3.54945e-156	99.61	G3DSA:3.40.50.720 (GENE3D); IPR016040 (PFAM); PTHR14097:SF7 (PANTHER); PTHR14097 (PANTHER); IPR036291 (SUPERFAMILY)	no GO terms	no GO terms
CORE_REP|Org4_Gene2944_	WP_014729200.1MBL fold metallo-hydrolase	215	20	1.6104e-156	99.47	IPR001279 (SMART); IPR001279 (PFAM); IPR036866 (G3DSA:3.60.15.GENE3D); PTHR11935 (PANTHER); PTHR11935:SF118 (PANTHER); cd07737 (CDD); IPR036866 (SUPERFAMILY)	no GO terms	no GO terms
CORE_REP|Org4_Gene1311_	WP_007866763.1glutaredoxin 2	215	20	1.87098e-158	99.28	G3DSA:1.20.1050.10 (GENE3D); IPR007494 (PFAM); G3DSA:3.40.30.10 (GENE3D); IPR004045 (PFAM); IPR011901 (TIGRFAM); IPR004045 (PROSITE_PROFILES); cd03037 (CDD); IPR007494 (CDD); IPR036282 (SUPERFAMILY); IPR036249 (SUPERFAMILY)	F:GO:0005515; C:GO:0005829; F:GO:0097573	F:protein binding; C:cytosol; F:glutathione oxidoreductase activity		3	F:GO:0005515; C:GO:0005829; F:GO:0097573	F:protein binding; C:cytosol; F:glutathione oxidoreductase activity
CORE_REP|Org3_Gene3448_	WP_063264263.1RES domain-containing protein	214	20	4.83232e-155	99.25	IPR014914 (SMART); IPR014914 (PFAM)	no GO terms	no GO terms
CORE_REP|Org1_Gene750_	WP_004386541.1nitrate/nitrite response regulator protein NarP	214	20	1.13402e-149	97.09	IPR000792 (PRINTS); IPR001789 (SMART); IPR000792 (SMART); IPR000792 (PFAM); G3DSA:3.40.50.12740 (GENE3D); IPR001789 (PFAM); PTHR43214:SF13 (PANTHER); PTHR43214 (PANTHER); IPR001789 (PROSITE_PROFILES); IPR000792 (PROSITE_PROFILES); IPR001789 (CDD); IPR000792 (CDD); IPR011006 (SUPERFAMILY); IPR016032 (SUPERFAMILY)	P:GO:0000160; F:GO:0003677; P:GO:0006355	P:phosphorelay signal transduction system; F:DNA binding; P:regulation of transcription, DNA-templated		3	P:GO:0000160; F:GO:0003677; P:GO:0006355	P:phosphorelay signal transduction system; F:DNA binding; P:regulation of transcription, DNA-templated
CORE_REP|Org2_Gene519_	WP_105605070.1glutamate racemase	213	20	1.03873e-149	99.25	no IPS match	no IPS match	no IPS match
CORE_REP|Org5_Gene2342_	WP_004388327.1MULTISPECIES: protein phosphatase CheZ	213	20	2.4021e-153	97.63	G3DSA:1.20.5.590 (GENE3D); IPR007439 (PFAM); G3DSA:1.10.287.500 (GENE3D); IPR007439 (PIRSF); PTHR43693 (PANTHER); SSF75708 (SUPERFAMILY)	F:GO:0003824; C:GO:0009288; P:GO:0050920	F:catalytic activity; C:bacterial-type flagellum; P:regulation of chemotaxis		3	F:GO:0003824; C:GO:0009288; P:GO:0050920	F:catalytic activity; C:bacterial-type flagellum; P:regulation of chemotaxis
CORE_REP|Org1_Gene3516_	WP_004385111.1MULTISPECIES: stringent starvation protein A	213	20	6.92681e-156	98.65	IPR004046 (PFAM); G3DSA:3.40.30.10 (GENE3D); IPR004045 (PFAM); G3DSA:1.20.1050.10 (GENE3D),SFLDS00019 (SFLD),SFLDG00358 (SFLD); IPR040079 (PANTHER); IPR010987 (PROSITE_PROFILES); IPR004045 (PROSITE_PROFILES); cd03186 (CDD); IPR034341 (CDD); IPR036249 (SUPERFAMILY); IPR036282 (SUPERFAMILY)	F:GO:0005515	F:protein binding		1	F:GO:0005515	F:protein binding
CORE_REP|Org4_Gene1567_	WP_007902804.1lipoyl(octanoyl) transferase LipB	213	20	3.20714e-157	99.2	IPR000544 (PIRSF); IPR000544 (TIGRFAM); IPR004143 (PFAM); G3DSA:3.30.930.10 (GENE3D); PTHR10993:SF2 (PANTHER); PTHR10993 (PANTHER); PD006086 (PRODOM); IPR000544 (HAMAP); IPR004143 (PROSITE_PROFILES); IPR000544 (CDD); SSF55681 (SUPERFAMILY)	P:GO:0006464; P:GO:0009249; F:GO:0033819	P:cellular protein modification process; P:protein lipoylation; F:lipoyl(octanoyl) transferase activity		2	P:GO:0009249; F:GO:0033819	P:protein lipoylation; F:lipoyl(octanoyl) transferase activity
CORE_REP|Org5_Gene2931_	CCK04321.1Putative lipase	212	20	1.3621e-151	99.2	IPR036709 (G3DSA:2.40.128.GENE3D); IPR036709 (SUPERFAMILY)	no GO terms	no GO terms
CORE_REP|Org5_Gene3951_	ALB50199.1sugar O-acyltransferase	212	20	3.73155e-152	98.99	IPR001451 (PFAM); G3DSA:3.40.50.20 (GENE3D); IPR020019 (TIGRFAM); IPR001451 (PFAM); G3DSA:2.160.10.10 (GENE3D); G3DSA:2.160.10.10 (GENE3D); PTHR23416:SF70 (PANTHER); PTHR23416 (PANTHER); IPR020019 (CDD); IPR011004 (SUPERFAMILY)	no GO terms	no GO terms
CORE_REP|Org1_Gene3487_	WP_004385083.1phospholipid-binding protein MlaC	211	20	3.67706e-154	98.93	G3DSA:3.10.450.710 (GENE3D); IPR008869 (PFAM); IPR008869 (PIRSF); IPR008869 (PANTHER)	no GO terms	no GO terms
CORE_REP|Org3_Gene3638_	WP_105561204.1arginine exporter ArgO	211	20	1.99651e-145	99.86	IPR001123 (PFAM); IPR004777 (TIGRFAM); PTHR30086:SF0 (PANTHER); IPR001123 (PANTHER); IPR023445 (HAMAP)	P:GO:0006865; F:GO:0015181; P:GO:0015809; C:GO:0016020; C:GO:0016021	P:amino acid transport; F:arginine transmembrane transporter activity; P:arginine transport; C:membrane; C:integral component of membrane		3	F:GO:0015181; P:GO:0015809; C:GO:0016021	F:arginine transmembrane transporter activity; P:arginine transport; C:integral component of membrane
CORE_REP|Org3_Gene100_	WP_007871427.1YjbF family lipoprotein	211	20	8.43466e-156	99.79	IPR021308 (PFAM); IPR023373 (G3DSA:2.40.360.GENE3D); PS51257 (PROSITE_PROFILES); IPR023373 (SUPERFAMILY)	no GO terms	no GO terms
CORE_REP|Org6_Gene3479_	WP_015386737.1dimethylsulfoxide reductase subunit B	209	20	2.67345e-154	99.35	IPR017896 (PFAM); G3DSA:3.30.70.20 (GENE3D); IPR017896 (PFAM); IPR014297 (TIGRFAM); mobidb-lite (MOBIDB_LITE); PTHR43177 (PANTHER); PTHR43177:SF5 (PANTHER); IPR017896 (PROSITE_PROFILES); cd16371 (CDD); SSF54862 (SUPERFAMILY)	no GO terms	no GO terms
CORE_REP|Org5_Gene2026_	WP_004387818.1GSH-dependent disulfide bond oxidoreductase	208	20	6.65836e-153	99.62	G3DSA:3.40.30.10 (GENE3D); IPR004046 (PFAM); IPR004045 (PFAM); G3DSA:1.20.1050.10 (GENE3D),SFLDG01151 (SFLD),SFLDS00019 (SFLD); IPR040079 (PANTHER); PTHR44051:SF1 (PANTHER); IPR010987 (PROSITE_PROFILES); IPR004045 (PROSITE_PROFILES); cd03048 (CDD); cd10291 (CDD); IPR036282 (SUPERFAMILY); IPR036249 (SUPERFAMILY)	F:GO:0005515	F:protein binding		1	F:GO:0005515	F:protein binding
CORE_REP|Org5_Gene2224_	WP_004388117.1MULTISPECIES: glutathione S-transferase family protein	208	20	1.69225e-152	99.37	G3DSA:3.40.30.10 (GENE3D); G3DSA:1.20.1050.10 (GENE3D); IPR004045 (PFAM); IPR004046 (PFAM); PTHR43900:SF3 (PANTHER); PTHR43900 (PANTHER); IPR010987 (PROSITE_PROFILES); IPR004045 (PROSITE_PROFILES); cd03047 (CDD); IPR036249 (SUPERFAMILY); IPR036282 (SUPERFAMILY)	F:GO:0005515	F:protein binding		1	F:GO:0005515	F:protein binding
CORE_REP|Org5_Gene1740_	WP_004387402.1Crp/Fnr family transcriptional regulator	208	20	3.60146e-153	99.37	PF15977 (PFAM); IPR018490 (SUPERFAMILY)	no GO terms	no GO terms
CORE_REP|Org5_Gene4044_	WP_029590671.1glycoside hydrolase family 19 protein	207	20	8.98668e-151	97.18	IPR000726 (PFAM); PTHR34408 (PANTHER); IPR023346 (SUPERFAMILY)	F:GO:0004568; P:GO:0006032; P:GO:0016998	F:chitinase activity; P:chitin catabolic process; P:cell wall macromolecule catabolic process		3	F:GO:0004568; P:GO:0006032; P:GO:0016998	F:chitinase activity; P:chitin catabolic process; P:cell wall macromolecule catabolic process
CORE_REP|Org1_Gene2810_	CCJ97099.1Hypothetical lipoprotein yajI	207	20	2.23844e-149	99.31	IPR037125 (G3DSA:2.60.40.GENE3D); IPR021658 (PFAM)	no GO terms	no GO terms
CORE_REP|Org4_Gene3476_	WP_014729807.1homoserine/homoserine lactone efflux protein	206	20	7.45319e-145	98.4	IPR001123 (PIRSF); IPR001123 (PFAM); PTHR30086:SF14 (PANTHER); IPR001123 (PANTHER)	P:GO:0006865; C:GO:0016020	P:amino acid transport; C:membrane		2	P:GO:0006865; C:GO:0016020	P:amino acid transport; C:membrane
CORE_REP|Org4_Gene1108_	WP_007775522.1MULTISPECIES: threonylcarbamoyl-AMP synthase	206	20	5.09714e-149	99.59	G3DSA:3.90.870.10 (GENE3D); IPR006070 (TIGRFAM); IPR006070 (PFAM); PTHR42828:SF2 (PANTHER); PTHR42828 (PANTHER); IPR006070 (PROSITE_PROFILES); IPR017945 (SUPERFAMILY)	F:GO:0003725	F:double-stranded RNA binding		1	F:GO:0003725	F:double-stranded RNA binding
CORE_REP|Org2_Gene1300_	WP_097649521.1XRE family transcriptional regulator	206	20	2.85451e-148	99.7	IPR001387 (SMART); G3DSA:1.10.260.40 (GENE3D); IPR001387 (PFAM); IPR014710 (G3DSA:2.60.120.GENE3D); IPR013096 (PFAM); PTHR10245 (PANTHER); PTHR10245:SF105 (PANTHER); IPR001387 (PROSITE_PROFILES); IPR001387 (CDD); IPR011051 (SUPERFAMILY); IPR010982 (SUPERFAMILY)	F:GO:0003677; F:GO:0043565	F:DNA binding; F:sequence-specific DNA binding		1	F:GO:0043565	F:sequence-specific DNA binding
CORE_REP|Org5_Gene1158_	WP_004386532.1TetR/AcrR family transcriptional regulator	205	20	6.34739e-149	99.66	IPR001647 (PFAM); G3DSA:1.10.357.10 (GENE3D); PTHR30328:SF32 (PANTHER); IPR039419 (PANTHER); IPR001647 (PROSITE_PROFILES); IPR009057 (SUPERFAMILY)	F:GO:0003677	F:DNA binding		1	F:GO:0003677	F:DNA binding
CORE_REP|Org4_Gene2930_	WP_014729185.1TfoX/Sxy family DNA transformation protein	204	20	3.70695e-149	99.51	IPR007077 (PFAM); IPR007076 (PFAM); IPR026256 (PIRSF); G3DSA:3.30.1460.30 (GENE3D); G3DSA:1.10.150.20 (GENE3D); PTHR36121 (PANTHER); SSF159894 (SUPERFAMILY)	no GO terms	no GO terms
CORE_REP|Org4_Gene467_	WP_004386476.1molecular chaperone OsmY	204	20	1.52049e-137	98.5	IPR014004 (SMART); IPR007055 (PFAM); PTHR34606:SF11 (PANTHER); PTHR34606 (PANTHER); IPR007055 (PROSITE_PROFILES)	no GO terms	no GO terms
CORE_REP|Org3_Gene3520_	STD05771.1Predicted outer membrane protein	204	20	2.06818e-144	98.34	IPR025419 (PFAM); PTHR38593 (PANTHER)	no GO terms	no GO terms
CORE_REP|Org5_Gene838_	WP_004386008.1cytochrome c biogenesis heme-transporting ATPase CcmA	204	20	8.45178e-142	98.33	IPR003593 (SMART); IPR005895 (TIGRFAM); G3DSA:3.40.50.300 (GENE3D); IPR003439 (PFAM); IPR005895 (PANTHER); PTHR43499:SF2 (PANTHER); IPR005895 (PROSITE_PROFILES); IPR003439 (PROSITE_PROFILES); IPR027417 (SUPERFAMILY)	F:GO:0005215; F:GO:0005524; F:GO:0016887; P:GO:0017004	F:transporter activity; F:ATP binding; F:ATPase activity; P:cytochrome complex assembly		4	F:GO:0005215; F:GO:0005524; F:GO:0016887; P:GO:0017004	F:transporter activity; F:ATP binding; F:ATPase activity; P:cytochrome complex assembly
CORE_REP|Org1_Gene2760_	EGL73353.1putative lipoprotein	204	20	2.07496e-142	99.21	IPR039366 (PFAM); mobidb-lite (MOBIDB_LITE); PTHR38013 (PANTHER)	no GO terms	no GO terms
CORE_REP|Org1_Gene1149_	WP_012124345.1bifunctional phosphoribosyl-AMP cyclohydrolase/phosphoribosyl-ATP diphosphatase HisIE	203	20	1.56059e-148	99.75	G3DSA:1.10.287.1080 (GENE3D); IPR002496 (PFAM); IPR038019 (G3DSA:3.10.20.GENE3D); IPR008179 (TIGRFAM); IPR021130 (PFAM); PTHR42945 (PANTHER); IPR002496 (PRODOM); IPR008179 (HAMAP); IPR023019 (HAMAP); IPR008179 (CDD); SSF101386 (SUPERFAMILY); IPR038019 (SUPERFAMILY)	P:GO:0000105; F:GO:0004635; F:GO:0004636	P:histidine biosynthetic process; F:phosphoribosyl-AMP cyclohydrolase activity; F:phosphoribosyl-ATP diphosphatase activity		3	P:GO:0000105; F:GO:0004635; F:GO:0004636	P:histidine biosynthetic process; F:phosphoribosyl-AMP cyclohydrolase activity; F:phosphoribosyl-ATP diphosphatase activity
CORE_REP|Org1_Gene1280_	WP_069682000.1cupin domain-containing protein	203	20	2.11782e-149	99.49	IPR014500 (PIRSF); IPR014710 (G3DSA:2.60.120.GENE3D); PTHR36448 (PANTHER); PTHR36448:SF2 (PANTHER); IPR011051 (SUPERFAMILY)	no GO terms	no GO terms
CORE_REP|Org4_Gene3467_	WP_014729797.1IMPACT family protein	203	20	2.74636e-145	99.11	IPR015269 (PFAM); IPR015796 (TIGRFAM); IPR036956 (G3DSA:3.30.230.GENE3D); G3DSA:3.30.70.240 (GENE3D); IPR001498 (PFAM); IPR023582 (PANTHER); PTHR16301:SF0 (PANTHER); IPR020568 (SUPERFAMILY); IPR035647 (SUPERFAMILY)	no GO terms	no GO terms
CORE_REP|Org6_Gene1550_	WP_004387177.1helix-turn-helix domain-containing protein	203	20	1.44238e-149	99.29	PF15977 (PFAM)	no GO terms	no GO terms
CORE_REP|Org1_Gene370_	WP_041460377.1flavodoxin family protein	203	20	6.06128e-150	99.66	IPR029039 (G3DSA:3.40.50.GENE3D); IPR003680 (PFAM); PTHR10204:SF36 (PANTHER); PTHR10204 (PANTHER); IPR029039 (SUPERFAMILY)	no GO terms	no GO terms
CORE_REP|Org1_Gene4369_	WP_041460772.1type VI secretion system tube protein Hcp	202	20	2.9546e-147	99.06	IPR036624 (G3DSA:2.30.110.GENE3D); IPR008514 (PFAM); PTHR36152:SF5 (PANTHER); PTHR36152 (PANTHER); IPR036624 (SUPERFAMILY)	no GO terms	no GO terms
CORE_REP|Org2_Gene174_	WP_004387043.1MULTISPECIES: endonuclease SmrB	202	20	6.65535e-147	99.41	IPR002625 (SMART); G3DSA:3.30.1370.110 (GENE3D); IPR002625 (PFAM); mobidb-lite (MOBIDB_LITE); mobidb-lite (MOBIDB_LITE); PTHR35562:SF1 (PANTHER); PTHR35562 (PANTHER); IPR022990 (HAMAP); IPR002625 (PROSITE_PROFILES); IPR036063 (SUPERFAMILY)	no GO terms	no GO terms
CORE_REP|Org5_Gene879_	WP_004386089.1glutathione transferase GstA	202	20	1.28564e-146	99.53	IPR004045 (PFAM); IPR004046 (PFAM); G3DSA:1.20.1050.10 (GENE3D); G3DSA:3.40.30.10 (GENE3D),SFLDG00358 (SFLD),SFLDG01150 (SFLD); PTHR43900 (PANTHER); PTHR43900:SF3 (PANTHER); IPR004045 (PROSITE_PROFILES); IPR010987 (PROSITE_PROFILES); cd03188 (CDD); cd03057 (CDD); IPR036249 (SUPERFAMILY); IPR036282 (SUPERFAMILY)	F:GO:0005515	F:protein binding		1	F:GO:0005515	F:protein binding
CORE_REP|Org1_Gene1232_	WP_012124405.1class I SAM-dependent methyltransferase	201	20	5.64478e-147	99.65	G3DSA:3.40.50.150 (GENE3D); PF13649 (PFAM); PTHR43464:SF17 (PANTHER); PTHR43464 (PANTHER); cd02440 (CDD); IPR029063 (SUPERFAMILY)	no GO terms	no GO terms
CORE_REP|Org1_Gene2756_	WP_012125470.1type I-E CRISPR-associated protein Cse2/CasB	201	20	2.35524e-145	96.14	IPR013382 (TIGRFAM); IPR038287 (G3DSA:1.10.520.GENE3D); IPR013382 (PFAM); mobidb-lite (MOBIDB_LITE); cd09731 (CDD)	no GO terms	no GO terms
CORE_REP|Org4_Gene234_	WP_004385517.1SCP2 domain-containing protein	201	20	6.50914e-141	99.4	IPR036527 (G3DSA:3.30.1050.GENE3D); IPR003033 (PFAM); IPR038989 (PANTHER); IPR036527 (SUPERFAMILY)	P:GO:0032150	P:ubiquinone biosynthetic process from chorismate		1	P:GO:0032150	P:ubiquinone biosynthetic process from chorismate
CORE_REP|Org4_Gene202_	WP_004385377.1MULTISPECIES: 4Fe-4S dicluster domain-containing protein	201	20	9.40389e-144	99.35	IPR017896 (PFAM); PTHR43073 (PANTHER); PTHR43073:SF1 (PANTHER); IPR017896 (PROSITE_PROFILES); cd10554 (CDD); SSF54862 (SUPERFAMILY)	no GO terms	no GO terms
CORE_REP|Org2_Gene2721_	WP_032987537.116S rRNA (guanine(966)-N(2))-methyltransferase	201	20	8.80469e-144	99.4	PF03602 (PFAM); G3DSA:3.40.50.150 (GENE3D); IPR004398 (TIGRFAM); IPR004398 (PIRSF); PTHR43542:SF1 (PANTHER); PTHR43542 (PANTHER); cd02440 (CDD); IPR029063 (SUPERFAMILY)	F:GO:0008168; P:GO:0031167	F:methyltransferase activity; P:rRNA methylation		2	F:GO:0008168; P:GO:0031167	F:methyltransferase activity; P:rRNA methylation
CORE_REP|Org1_Gene4242_	WP_004386591.1putative adenosine monophosphate-protein transferase Fic	200	20	5.66618e-145	99.6	IPR036597 (G3DSA:1.10.3290.GENE3D); IPR003812 (PFAM); PTHR39560 (PANTHER); IPR003812 (PROSITE_PROFILES); IPR036597 (SUPERFAMILY)	no GO terms	no GO terms
CORE_REP|Org4_Gene2866_	STD11783.1Uncharacterised protein	200	20	3.14215e-149	98.47	no IPS match	no IPS match	no IPS match
CORE_REP|Org1_Gene1413_	AFJ99269.1disulfide bond formation protein B	200	20	1.30706e-143	99.61	IPR023380 (G3DSA:1.20.1550.GENE3D); IPR003752 (PFAM); PTHR36570:SF2 (PANTHER); PTHR36570 (PANTHER); IPR022920 (HAMAP); IPR023380 (SUPERFAMILY)	F:GO:0015035; C:GO:0016020	F:protein disulfide oxidoreductase activity; C:membrane		2	F:GO:0015035; C:GO:0016020	F:protein disulfide oxidoreductase activity; C:membrane
CORE_REP|Org1_Gene1267_	AKE95582.1GNAT family acetyltransferase	200	20	3.21188e-149	98.59	IPR000182 (PFAM); G3DSA:3.40.630.30 (GENE3D); PTHR42919 (PANTHER); PTHR42919:SF7 (PANTHER); IPR000182 (PROSITE_PROFILES); cd04301 (CDD); IPR016181 (SUPERFAMILY)	no GO terms	no GO terms
CORE_REP|Org5_Gene1048_	WP_004386334.1DUF1454 family protein	199	20	8.09489e-142	99.22	IPR009918 (PFAM)	no GO terms	no GO terms
CORE_REP|Org2_Gene3573_	AFJ98920.1putative phosphinothricin N-acetyltransferase	199	20	1.09662e-143	99.36	G3DSA:3.40.630.30 (GENE3D); PF13420 (PFAM); PTHR43072:SF8 (PANTHER); PTHR43072 (PANTHER); IPR000182 (PROSITE_PROFILES); cd04301 (CDD); IPR016181 (SUPERFAMILY)	no GO terms	no GO terms
CORE_REP|Org5_Gene3870_	WP_029463934.1ribonuclease HI	199	20	8.14468e-150	95.94	IPR002156 (PFAM); IPR036397 (G3DSA:3.30.420.GENE3D); mobidb-lite (MOBIDB_LITE); PTHR10642 (PANTHER); PTHR10642:SF0 (PANTHER); IPR002156 (PROSITE_PROFILES); IPR022892 (HAMAP); IPR022892 (CDD); IPR012337 (SUPERFAMILY)	F:GO:0003676; F:GO:0004523	F:nucleic acid binding; F:RNA-DNA hybrid ribonuclease activity		2	F:GO:0003676; F:GO:0004523	F:nucleic acid binding; F:RNA-DNA hybrid ribonuclease activity
CORE_REP|Org5_Gene2205_	WP_004388091.1tellurite resistance methyltransferase TehB	197	20	1.37811e-144	99.24	IPR004537 (TIGRFAM); IPR015985 (PFAM); G3DSA:3.40.50.150 (GENE3D); PTHR43464 (PANTHER); PTHR43464:SF17 (PANTHER); cd02440 (CDD); IPR029063 (SUPERFAMILY)	C:GO:0005737; F:GO:0008757; P:GO:0046690	C:cytoplasm; F:S-adenosylmethionine-dependent methyltransferase activity; P:response to tellurium ion		3	C:GO:0005737; F:GO:0008757; P:GO:0046690	C:cytoplasm; F:S-adenosylmethionine-dependent methyltransferase activity; P:response to tellurium ion
CORE_REP|Org6_Gene1934_	WP_004387745.1MULTISPECIES: protein deglycase YajL	197	20	1.42207e-139	99.67	IPR006287 (TIGRFAM); IPR002818 (PFAM); IPR029062 (G3DSA:3.40.50.GENE3D); PTHR43444 (PANTHER); PTHR43444:SF4 (PANTHER); cd03135 (CDD); IPR029062 (SUPERFAMILY)	no GO terms	no GO terms
CORE_REP|Org1_Gene375_	WP_012123825.1XTP/dITP diphosphatase	197	20	2.42585e-141	99.44	IPR002637 (PFAM); IPR002637 (TIGRFAM); IPR029001 (G3DSA:3.90.950.GENE3D); IPR002637 (PANTHER); IPR020922 (HAMAP); IPR002637 (CDD); IPR029001 (SUPERFAMILY)	P:GO:0009143; F:GO:0017111; F:GO:0047429	P:nucleoside triphosphate catabolic process; F:nucleoside-triphosphatase activity; F:nucleoside-triphosphate diphosphatase activity		3	P:GO:0009143; F:GO:0017111; F:GO:0047429	P:nucleoside triphosphate catabolic process; F:nucleoside-triphosphatase activity; F:nucleoside-triphosphate diphosphatase activity
CORE_REP|Org5_Gene136_	WP_004384948.1flavin reductase	197	20	1.24596e-145	99.87	IPR002563 (SMART); IPR002563 (PFAM); IPR012349 (G3DSA:2.30.110.GENE3D); PTHR43567 (PANTHER); SSF50475 (SUPERFAMILY)	F:GO:0010181; F:GO:0048037	F:FMN binding; F:cofactor binding		1	F:GO:0010181	F:FMN binding
CORE_REP|Org1_Gene3569_	WP_004388099.1MULTISPECIES: DUF416 family protein	196	20	3.17949e-143	99.46	IPR007338 (PFAM); IPR023381 (G3DSA:1.20.1590.GENE3D)	no GO terms	no GO terms
CORE_REP|Org5_Gene455_	WP_004385401.1malonic semialdehyde reductase	196	20	3.97523e-141	99.72	IPR000415 (G3DSA:3.40.109.GENE3D); IPR029479 (PFAM); PTHR43543 (PANTHER); IPR023936 (HAMAP); IPR023936 (CDD); IPR000415 (SUPERFAMILY)	F:GO:0016491; P:GO:0055114	F:oxidoreductase activity; P:oxidation-reduction process		2	F:GO:0016491; P:GO:0055114	F:oxidoreductase activity; P:oxidation-reduction process
CORE_REP|Org6_Gene1161_	WP_004386566.1MULTISPECIES: metal-dependent hydrolase	196	20	9.44139e-142	99.41	IPR007404 (PFAM); IPR016956 (PIRSF); PTHR35531 (PANTHER)	no GO terms	no GO terms
CORE_REP|Org6_Gene1017_	WP_004386318.1TetR/AcrR family transcriptional regulator	195	20	1.31217e-135	99.64	IPR001647 (PRINTS); IPR001647 (PFAM); G3DSA:1.10.357.10 (GENE3D); IPR039419 (PANTHER); PTHR30328:SF37 (PANTHER); IPR001647 (PROSITE_PROFILES); IPR009057 (SUPERFAMILY)	F:GO:0003677	F:DNA binding		1	F:GO:0003677	F:DNA binding
CORE_REP|Org4_Gene2533_	WP_014728711.1TetR/AcrR family transcriptional regulator	195	20	4.39661e-140	99.26	IPR001647 (PRINTS); IPR001647 (PFAM); G3DSA:1.10.357.10 (GENE3D); IPR039419 (PANTHER); IPR001647 (PROSITE_PROFILES); IPR009057 (SUPERFAMILY)	F:GO:0003677	F:DNA binding		1	F:GO:0003677	F:DNA binding
CORE_REP|Org5_Gene2012_	WP_004387794.1YIP1 family protein	195	20	8.82474e-137	99.31	IPR009698 (PFAM)	no GO terms	no GO terms
CORE_REP|Org1_Gene3908_	WP_041460646.1molybdenum cofactor guanylyltransferase MobA	195	20	1.06321e-142	98.96	IPR029044 (G3DSA:3.90.550.GENE3D); IPR013482 (TIGRFAM); IPR025877 (PFAM); PTHR19136:SF81 (PANTHER); PTHR19136 (PANTHER); IPR013482 (HAMAP); IPR013482 (CDD); IPR029044 (SUPERFAMILY)	F:GO:0003824; P:GO:0006777	F:catalytic activity; P:Mo-molybdopterin cofactor biosynthetic process		2	F:GO:0003824; P:GO:0006777	F:catalytic activity; P:Mo-molybdopterin cofactor biosynthetic process
CORE_REP|Org5_Gene333_	WP_004385224.1MULTISPECIES: 30S ribosomal protein S5 alanine N-acetyltransferase	194	20	3.35161e-144	99.64	G3DSA:3.40.630.30 (GENE3D); IPR000182 (PFAM); PTHR43792 (PANTHER); IPR000182 (PROSITE_PROFILES); IPR016181 (SUPERFAMILY)	no GO terms	no GO terms
CORE_REP|Org6_Gene2457_	WP_004388571.1RpoE-regulated lipoprotein	194	20	2.51248e-140	98.61	IPR038714 (G3DSA:2.60.460.GENE3D); IPR010938 (PFAM); IPR010938 (PRODOM); PS51257 (PROSITE_PROFILES)	no GO terms	no GO terms
CORE_REP|Org1_Gene1813_	WP_041460508.1carboxymuconolactone decarboxylase family protein	194	20	5.01597e-140	99.5	IPR029032 (G3DSA:1.20.1290.GENE3D); IPR003779 (PFAM); IPR004675 (TIGRFAM); PTHR35446 (PANTHER); IPR029032 (SUPERFAMILY)	F:GO:0051920; P:GO:0055114	F:peroxiredoxin activity; P:oxidation-reduction process		2	F:GO:0051920; P:GO:0055114	F:peroxiredoxin activity; P:oxidation-reduction process
CORE_REP|Org6_Gene2572_	WP_007777987.1MULTISPECIES: YecA family protein	194	20	1.06955e-139	98.94	IPR011978 (TIGRFAM); IPR011978 (PFAM); G3DSA:1.20.120.740 (GENE3D); PTHR37528 (PANTHER); IPR011978 (HAMAP); IPR036255 (SUPERFAMILY)	no GO terms	no GO terms
CORE_REP|Org1_Gene1953_	WP_004386104.1TetR/AcrR family transcriptional regulator	193	20	2.45813e-140	99.15	IPR001647 (PRINTS); IPR011075 (PFAM); IPR001647 (PFAM); G3DSA:1.10.357.10 (GENE3D); IPR039419 (PANTHER); IPR001647 (PROSITE_PROFILES); IPR009057 (SUPERFAMILY); IPR036271 (SUPERFAMILY)	F:GO:0003677	F:DNA binding		1	F:GO:0003677	F:DNA binding
CORE_REP|Org6_Gene1639_	STD09538.1Uncharacterised protein	193	20	7.43202e-141	99.4	PS51257 (PROSITE_PROFILES)	no GO terms	no GO terms
CORE_REP|Org4_Gene1575_	WP_012123703.1DUF1349 domain-containing protein	193	20	1.08676e-142	99.43	IPR009784 (PFAM); IPR015987 (PIRSF); G3DSA:2.60.120.200 (GENE3D); IPR009784 (PANTHER); PTHR35332:SF5 (PANTHER); IPR013320 (SUPERFAMILY)	no GO terms	no GO terms
CORE_REP|Org4_Gene789_	CCK05822.1Hypothetical lipoprotein YajG precursor	192	20	2.78473e-138	99.32	IPR005619 (PFAM); IPR012640 (PFAM); PS51257 (PROSITE_PROFILES)	no GO terms	no GO terms
CORE_REP|Org3_Gene1951_	STD14896.1S-fimbrial adhesin protein SfaS precursor	192	20	2.61715e-136	99.48	IPR036937 (G3DSA:2.60.40.GENE3D); IPR000259 (PFAM); PTHR33420 (PANTHER); IPR008966 (SUPERFAMILY)	P:GO:0007155; C:GO:0009289	P:cell adhesion; C:pilus		2	P:GO:0007155; C:GO:0009289	P:cell adhesion; C:pilus
CORE_REP|Org2_Gene299_	AFJ98080.1putative cell envelope opacity-associated protein	192	20	6.34199e-138	99.17	IPR013731 (PFAM); G3DSA:3.10.450.350 (GENE3D); IPR007340 (PFAM); PTHR21666 (PANTHER)	no GO terms	no GO terms
CORE_REP|Org5_Gene1156_	WP_004386530.1nucleotidyltransferase family protein	192	20	9.78324e-135	97.88	IPR025877 (PFAM); IPR029044 (G3DSA:3.90.550.GENE3D); IPR029044 (G3DSA:3.90.550.GENE3D); PTHR43777 (PANTHER); cd04182 (CDD); IPR029044 (SUPERFAMILY)	no GO terms	no GO terms
CORE_REP|Org6_Gene577_	WP_004385614.1MULTISPECIES: esterase YqiA	191	20	6.47086e-139	99.71	IPR029058 (G3DSA:3.40.50.GENE3D); IPR008886 (PFAM); PTHR35602:SF3 (PANTHER); IPR008886 (PANTHER); IPR029058 (SUPERFAMILY)	no GO terms	no GO terms
CORE_REP|Org3_Gene2540_	WP_004385041.1osmotically-inducible protein OsmY	191	20	2.22863e-134	98.06	IPR014004 (SMART); IPR007055 (PFAM); PTHR34606 (PANTHER); PTHR34606:SF4 (PANTHER); IPR007055 (PROSITE_PROFILES); PS51257 (PROSITE_PROFILES)	no GO terms	no GO terms
CORE_REP|Org2_Gene3191_	WP_097649765.1septum formation inhibitor Maf	191	20	3.06365e-134	97.93	IPR029001 (G3DSA:3.90.950.GENE3D); IPR003697 (PFAM); IPR003697 (PIRSF); IPR003697 (TIGRFAM); PTHR43213:SF7 (PANTHER); IPR003697 (PANTHER); IPR003697 (HAMAP); IPR003697 (CDD); IPR029001 (SUPERFAMILY)	F:GO:0047429	F:nucleoside-triphosphate diphosphatase activity		1	F:GO:0047429	F:nucleoside-triphosphate diphosphatase activity
CORE_REP|Org1_Gene1091_	STD06411.1Uncharacterised protein	190	20	6.85042e-138	95.58	no IPS match	no IPS match	no IPS match
CORE_REP|Org4_Gene1389_	WP_007871474.1L-threonylcarbamoyladenylate synthase type 1 TsaC	190	20	2.70067e-137	99.11	G3DSA:3.90.870.10 (GENE3D); IPR006070 (PFAM); PTHR17490 (PANTHER); IPR023535 (PTHR17490:PANTHER); IPR023535 (HAMAP); IPR006070 (PROSITE_PROFILES); IPR017945 (SUPERFAMILY)	P:GO:0002949; F:GO:0003725; F:GO:0005524	P:tRNA threonylcarbamoyladenosine modification; F:double-stranded RNA binding; F:ATP binding		3	P:GO:0002949; F:GO:0003725; F:GO:0005524	P:tRNA threonylcarbamoyladenosine modification; F:double-stranded RNA binding; F:ATP binding
CORE_REP|Org2_Gene484_	WP_004386961.1MULTISPECIES: type VI secretion system baseplate subunit TssE	190	20	2.41512e-138	96.36	IPR017737 (TIGRFAM); IPR007048 (PFAM); mobidb-lite (MOBIDB_LITE); mobidb-lite (MOBIDB_LITE); PTHR38595 (PANTHER); SSF160719 (SUPERFAMILY)	no GO terms	no GO terms
CORE_REP|Org4_Gene2672_	WP_085661834.1lipoprotein nlpC	189	20	4.86536e-139	99.5	G3DSA:3.90.1720.10 (GENE3D); IPR000064 (PFAM); IPR038765 (SUPERFAMILY)	no GO terms	no GO terms
CORE_REP|Org2_Gene4055_	CCK11555.1Acetyltransferase YpeA	189	20	3.37075e-136	97.15	IPR000182 (PFAM); G3DSA:3.40.630.30 (GENE3D); PTHR43072:SF7 (PANTHER); PTHR43072 (PANTHER); IPR023072 (HAMAP); IPR000182 (PROSITE_PROFILES); cd04301 (CDD); IPR016181 (SUPERFAMILY)	F:GO:0016747	F:transferase activity, transferring acyl groups other than amino-acyl groups		1	F:GO:0016747	F:transferase activity, transferring acyl groups other than amino-acyl groups
CORE_REP|Org2_Gene4012_	WP_004386999.1MULTISPECIES: glycine cleavage system transcriptional repressor	189	20	4.46572e-138	96.26	IPR016867 (PIRSF); G3DSA:3.30.70.260 (GENE3D); G3DSA:3.30.70.260 (GENE3D); PF13740 (PFAM); PTHR34875 (PANTHER); PTHR34875:SF5 (PANTHER); IPR002912 (PROSITE_PROFILES); cd04893 (CDD); SSF55021 (SUPERFAMILY); SSF55021 (SUPERFAMILY)	P:GO:0006355	P:regulation of transcription, DNA-templated		1	P:GO:0006355	P:regulation of transcription, DNA-templated
CORE_REP|Org3_Gene3655_	AFJ98241.1putative alginate biosynthesis nucleoside diphosphate kinase regulator AlgH	189	20	1.43212e-136	98.78	G3DSA:3.40.1740.10 (GENE3D); IPR003774 (PFAM); IPR003774 (PANTHER); IPR003774 (HAMAP); SSF143456 (SUPERFAMILY)	no GO terms	no GO terms
CORE_REP|Org1_Gene1021_	WP_004387441.1MULTISPECIES: bifunctional murein DD-endopeptidase/murein LD-carboxypeptidase	189	20	1.19407e-139	97.54	IPR000064 (PFAM); G3DSA:3.90.1720.10 (GENE3D); PS51257 (PROSITE_PROFILES); IPR038765 (SUPERFAMILY)	no GO terms	no GO terms
CORE_REP|Org1_Gene2091_	WP_014729086.1MULTISPECIES: protein Ves	189	20	3.10891e-138	98.57	IPR014710 (G3DSA:2.60.120.GENE3D); IPR010282 (PFAM); IPR014710 (G3DSA:2.60.120.GENE3D); IPR010282 (PANTHER); PTHR37943:SF1 (PANTHER); IPR023482 (HAMAP); IPR011051 (SUPERFAMILY)	no GO terms	no GO terms
CORE_REP|Org5_Gene109_	WP_004384892.1MULTISPECIES: polyketide synthase	188	20	1.24039e-124	99.07	IPR007893 (SMART); IPR007893 (PFAM); PTHR37089 (PANTHER)	no GO terms	no GO terms
CORE_REP|Org4_Gene2906_	WP_014729154.1molecular chaperone	188	20	1.36892e-131	99.1	G3DSA:1.10.3480.10 (GENE3D); IPR020945 (PFAM); IPR026269 (PIRSF); PTHR34227:SF1 (PANTHER); PTHR34227 (PANTHER); IPR036411 (SUPERFAMILY)	no GO terms	no GO terms
CORE_REP|Org3_Gene3207_	KZE19936.1GCN5 family acetyltransferase	188	20	9.45841e-136	99.28	G3DSA:3.40.630.30 (GENE3D); IPR000182 (PFAM); PTHR13256:SF67 (PANTHER); IPR039135 (PANTHER); IPR000182 (PROSITE_PROFILES); cd04301 (CDD); IPR016181 (SUPERFAMILY)	F:GO:0016747	F:transferase activity, transferring acyl groups other than amino-acyl groups		1	F:GO:0016747	F:transferase activity, transferring acyl groups other than amino-acyl groups
CORE_REP|Org4_Gene2039_	WP_014728136.1prepilin-type cleavage/methylation domain-containing protein	187	20	2.99463e-135	98.96	IPR012902 (PFAM); IPR016419 (PIRSF); IPR012902 (TIGRFAM); PTHR39583 (PANTHER)	no GO terms	no GO terms
CORE_REP|Org6_Gene2982_	WP_007866582.1membrane integrity-associated transporter subunit PqiC	187	20	2.35699e-134	99.79	G3DSA:3.40.50.10610 (GENE3D); IPR005586 (PFAM); PS51257 (PROSITE_PROFILES); SSF159594 (SUPERFAMILY)	no GO terms	no GO terms
CORE_REP|Org3_Gene985_	WP_012124449.1VOC family protein	187	20	2.54519e-134	99.28	IPR029068 (G3DSA:3.10.180.GENE3D); IPR010393 (PFAM); IPR010393 (PANTHER); PTHR37519:SF1 (PANTHER); IPR010393 (CDD); IPR029068 (SUPERFAMILY)	no GO terms	no GO terms
CORE_REP|Org2_Gene1407_	WP_004385862.1DNA endonuclease SmrA	187	20	1.72997e-135	98.69	IPR002625 (SMART); IPR002625 (PFAM); G3DSA:3.30.1370.110 (GENE3D); PTHR35562:SF2 (PANTHER); PTHR35562 (PANTHER); IPR002625 (PROSITE_PROFILES); IPR036063 (SUPERFAMILY)	no GO terms	no GO terms
CORE_REP|Org6_Gene2156_	WP_004388089.150S ribosomal protein L7/L12-serine acetyltransferase	186	20	1.03997e-137	99.65	G3DSA:3.40.630.30 (GENE3D); IPR000182 (PFAM); PTHR43441:SF1 (PANTHER); PTHR43441 (PANTHER); IPR000182 (PROSITE_PROFILES); cd04301 (CDD); IPR016181 (SUPERFAMILY)	no GO terms	no GO terms
CORE_REP|Org1_Gene2225_	WP_004385231.1MULTISPECIES: lipoprotein	186	20	1.54279e-132	99.52	IPR010835 (PFAM); G3DSA:3.15.10.40 (GENE3D); PS51257 (PROSITE_PROFILES)	no GO terms	no GO terms
CORE_REP|Org5_Gene2110_	STD11077.1Predicted ATPase/kinase involved in NAD metabolism	186	20	1.45464e-134	98.58	G3DSA:3.40.50.300 (GENE3D); IPR038727 (PFAM); cd00009 (CDD); IPR027417 (SUPERFAMILY)	no GO terms	no GO terms
CORE_REP|Org2_Gene1236_	WP_004387243.1MULTISPECIES: spermidine N1-acetyltransferase	186	20	1.24228e-136	97.31	G3DSA:3.40.630.30 (GENE3D); IPR000182 (PFAM); PTHR43415:SF2 (PANTHER); PTHR43415 (PANTHER); IPR000182 (PROSITE_PROFILES); cd04301 (CDD); IPR016181 (SUPERFAMILY)	no GO terms	no GO terms
CORE_REP|Org6_Gene888_	WP_004386136.1MULTISPECIES: ribosome recycling factor	185	20	1.40868e-128	99.16	IPR002661 (TIGRFAM); IPR023584 (PFAM); G3DSA:1.10.132.20 (GENE3D); G3DSA:1.10.132.20 (GENE3D); G3DSA:3.30.1360.40 (GENE3D); IPR002661 (PANTHER); IPR002661 (HAMAP); IPR002661 (CDD); IPR036191 (SUPERFAMILY)	P:GO:0006412	P:translation		1	P:GO:0006412	P:translation
CORE_REP|Org4_Gene557_	WP_004386825.1MULTISPECIES: DUF1795 domain-containing protein	185	20	1.58655e-129	99.59	IPR016123 (G3DSA:3.40.1000.GENE3D); IPR014894 (PFAM); PS51257 (PROSITE_PROFILES)	no GO terms	no GO terms
CORE_REP|Org3_Gene3803_	WP_004387561.1YtfJ family protein	185	20	1.9742e-135	99.57	IPR006513 (PFAM); IPR006513 (TIGRFAM); G3DSA:3.40.30.10 (GENE3D)	no GO terms	no GO terms
CORE_REP|Org5_Gene2554_	WP_004388639.1gamma carbonic anhydrase family protein	185	20	1.56335e-131	99.03	G3DSA:2.160.10.10 (GENE3D); IPR001451 (PFAM); PTHR13061 (PANTHER); PTHR13061:SF0 (PANTHER); cd04645 (CDD); IPR011004 (SUPERFAMILY)	no GO terms	no GO terms
CORE_REP|Org3_Gene2080_	WP_088275470.1zinc ribbon-containing protein	185	20	1.00391e-133	99.16	IPR009912 (PFAM)	no GO terms	no GO terms
CORE_REP|Org1_Gene1295_	SPW21513.1Uncharacterized secreted protein	184	20	2.61471e-126	98.35	IPR007893 (SMART); IPR007893 (PFAM); PTHR37089 (PANTHER)	no GO terms	no GO terms
CORE_REP|Org5_Gene340_	WP_004385236.1cytochrome b	184	20	2.33477e-128	99.1	IPR011577 (PFAM); PTHR30529 (PANTHER); PTHR30529:SF1 (PANTHER); IPR016174 (SUPERFAMILY)	F:GO:0009055; C:GO:0016020; C:GO:0016021; P:GO:0022904	F:electron transfer activity; C:membrane; C:integral component of membrane; P:respiratory electron transport chain		3	F:GO:0009055; C:GO:0016021; P:GO:0022904	F:electron transfer activity; C:integral component of membrane; P:respiratory electron transport chain
CORE_REP|Org1_Gene3420_	STD16939.1Uncharacterised protein	183	20	7.24142e-133	99.53	no IPS match	no IPS match	no IPS match
CORE_REP|Org5_Gene2025_	WP_004387815.1MULTISPECIES: glutathione peroxidase	183	20	5.42048e-135	99.45	IPR000889 (PRINTS); G3DSA:3.40.30.10 (GENE3D); IPR000889 (PIRSF); IPR000889 (PFAM); IPR000889 (PANTHER); PTHR11592:SF40 (PANTHER); IPR000889 (PROSITE_PROFILES); IPR033674 (HAMAP); IPR000889 (CDD); IPR036249 (SUPERFAMILY)	F:GO:0004602; P:GO:0006979; P:GO:0055114	F:glutathione peroxidase activity; P:response to oxidative stress; P:oxidation-reduction process		3	F:GO:0004602; P:GO:0006979; P:GO:0055114	F:glutathione peroxidase activity; P:response to oxidative stress; P:oxidation-reduction process
CORE_REP|Org5_Gene352_	WP_004385258.1MULTISPECIES: ribosome-associated protein	183	20	3.19832e-124	99.1	G3DSA:1.10.60.30 (GENE3D); IPR006839 (PFAM); G3DSA:1.10.60.30 (GENE3D); IPR006839 (PIRSF); mobidb-lite (MOBIDB_LITE); IPR006839 (PANTHER); IPR006839 (HAMAP); IPR006839 (CDD); IPR023153 (SUPERFAMILY)	no GO terms	no GO terms
CORE_REP|Org4_Gene1453_	WP_007889301.1MarR family transcriptional regulator	182	20	5.07391e-130	98.79	IPR000835 (PRINTS); IPR000835 (SMART); IPR036388 (G3DSA:1.10.10.GENE3D); IPR000835 (PFAM); PTHR33164 (PANTHER); PTHR33164:SF42 (PANTHER); IPR000835 (PROSITE_PROFILES); IPR036390 (SUPERFAMILY)	F:GO:0003700; P:GO:0006355	F:DNA-binding transcription factor activity; P:regulation of transcription, DNA-templated		2	F:GO:0003700; P:GO:0006355	F:DNA-binding transcription factor activity; P:regulation of transcription, DNA-templated
CORE_REP|Org1_Gene2000_	WP_004385851.1MULTISPECIES: electron transport protein HydN	182	20	5.31205e-129	99.7	IPR017896 (PFAM); G3DSA:3.30.70.20 (GENE3D); IPR017896 (PFAM); G3DSA:3.30.70.20 (GENE3D); PTHR42859 (PANTHER); PTHR42859:SF7 (PANTHER); IPR017896 (PROSITE_PROFILES); cd10554 (CDD); SSF54862 (SUPERFAMILY)	no GO terms	no GO terms
CORE_REP|Org2_Gene3900_	WP_004385444.1YaeQ family protein	181	20	1.06097e-128	99.36	IPR009822 (SMART); IPR009822 (PIRSF); IPR038590 (G3DSA:3.10.640.GENE3D); IPR009822 (PFAM); IPR009822 (PANTHER); IPR011335 (SUPERFAMILY)	no GO terms	no GO terms
CORE_REP|Org6_Gene1114_	WP_004386493.1primosomal protein DnaT	181	20	1.45562e-129	98.62	G3DSA:1.10.8.1180 (GENE3D); IPR020917 (HAMAP)	P:GO:0006260	P:DNA replication		1	P:GO:0006260	P:DNA replication
CORE_REP|Org1_Gene851_	WP_004388548.1MULTISPECIES: elongation factor P hydroxylase	181	20	1.82142e-132	99.48	IPR007411 (PFAM)	no GO terms	no GO terms
CORE_REP|Org3_Gene3497_	WP_004388515.1membrane protein	180	20	9.97709e-127	99.32	IPR023614 (G3DSA:2.40.160.GENE3D); IPR009998 (PFAM); IPR011250 (SUPERFAMILY)	no GO terms	no GO terms
CORE_REP|Org4_Gene3070_	WP_014729344.1acireductone dioxygenase	180	20	1.61466e-132	98.92	IPR014710 (G3DSA:2.60.120.GENE3D); IPR004313 (PFAM); PTHR23418:SF0 (PANTHER); IPR004313 (PANTHER); IPR023956 (HAMAP); IPR011051 (SUPERFAMILY)	F:GO:0005506; F:GO:0010308; F:GO:0010309; F:GO:0016151; P:GO:0019284; P:GO:0055114	F:iron ion binding; F:acireductone dioxygenase (Ni2+-requiring) activity; F:acireductone dioxygenase [iron(II)-requiring] activity; F:nickel cation binding; P:L-methionine salvage from S-adenosylmethionine; P:oxidation-reduction process		6	F:GO:0005506; F:GO:0010308; F:GO:0010309; F:GO:0016151; P:GO:0019284; P:GO:0055114	F:iron ion binding; F:acireductone dioxygenase (Ni2+-requiring) activity; F:acireductone dioxygenase [iron(II)-requiring] activity; F:nickel cation binding; P:L-methionine salvage from S-adenosylmethionine; P:oxidation-reduction process
CORE_REP|Org5_Gene3165_	WP_012905609.1MULTISPECIES: translation initiation factor IF-3	180	20	1.43581e-125	99.92	IPR036787 (G3DSA:3.10.20.GENE3D); IPR036788 (G3DSA:3.30.110.GENE3D); IPR019814 (PFAM); IPR019815 (PFAM); IPR001288 (TIGRFAM); IPR001288 (PANTHER); PTHR10938:SF0 (PANTHER); IPR001288 (HAMAP); IPR036787 (SUPERFAMILY); IPR036788 (SUPERFAMILY)	F:GO:0003743; P:GO:0006413	F:translation initiation factor activity; P:translational initiation		2	F:GO:0003743; P:GO:0006413	F:translation initiation factor activity; P:translational initiation
CORE_REP|Org2_Gene901_	WP_004387404.1SRPBCC family protein	180	20	6.5355e-130	98.56	IPR005031 (PFAM); IPR023393 (G3DSA:3.30.530.GENE3D); mobidb-lite (MOBIDB_LITE); PTHR33824:SF2 (PANTHER); PTHR33824 (PANTHER); cd07817 (CDD); SSF55961 (SUPERFAMILY)	no GO terms	no GO terms
CORE_REP|Org1_Gene3786_	ABU79095.1hypothetical protein ESA_03909	179	20	1.10478e-130	97.27	no IPS match	no IPS match	no IPS match
CORE_REP|Org5_Gene2629_	WP_007779881.1MULTISPECIES: MltR family transcriptional regulator	179	20	2.31921e-127	99.33	G3DSA:1.20.120.330 (GENE3D); IPR007761 (PFAM); IPR007761 (PANTHER); IPR038026 (SUPERFAMILY)	no GO terms	no GO terms
CORE_REP|Org5_Gene2667_	SPW13515.1Predicted lysozyme (DUF847)	179	20	6.10788e-131	97.04	IPR008565 (PFAM); IPR018537 (PFAM); G3DSA:1.20.141.10 (GENE3D); IPR023346 (SUPERFAMILY)	no GO terms	no GO terms
CORE_REP|Org1_Gene3819_	WP_007853510.1MULTISPECIES: type VI secretion system contractile sheath small subunit	178	20	3.13297e-125	98.34	IPR008312 (TIGRFAM); IPR008312 (PFAM); IPR008312 (PIRSF); PTHR35850:SF1 (PANTHER); IPR008312 (PANTHER)	no GO terms	no GO terms
CORE_REP|Org6_Gene1353_	WP_004386858.1isochorismatase family protein	177	20	1.32347e-128	99.41	IPR036380 (G3DSA:3.40.50.GENE3D); IPR000868 (PFAM); PTHR43540 (PANTHER); IPR036380 (SUPERFAMILY)	F:GO:0003824	F:catalytic activity		1	F:GO:0003824	F:catalytic activity
CORE_REP|Org4_Gene1148_	WP_007780593.1MULTISPECIES: PadR family transcriptional regulator	177	20	2.56757e-126	99.46	IPR005149 (PFAM); IPR036388 (G3DSA:1.10.10.GENE3D); mobidb-lite (MOBIDB_LITE); PTHR43252:SF2 (PANTHER); PTHR43252 (PANTHER); IPR036390 (SUPERFAMILY)	no GO terms	no GO terms
CORE_REP|Org5_Gene1106_	WP_004386446.1transcriptional repressor MprA	176	20	1.48704e-125	97.95	IPR000835 (PRINTS); IPR000835 (SMART); IPR000835 (PFAM); IPR036388 (G3DSA:1.10.10.GENE3D); PTHR42742 (PANTHER); PTHR42742:SF1 (PANTHER); IPR000835 (PROSITE_PROFILES); IPR036390 (SUPERFAMILY)	F:GO:0003700; P:GO:0006355	F:DNA-binding transcription factor activity; P:regulation of transcription, DNA-templated		2	F:GO:0003700; P:GO:0006355	F:DNA-binding transcription factor activity; P:regulation of transcription, DNA-templated
CORE_REP|Org3_Gene3765_	CCK12614.1Glutathione-regulated potassium-efflux system ancillary protein KefG	176	20	9.33892e-128	99.46	IPR003680 (PFAM); IPR029039 (G3DSA:3.40.50.GENE3D); PTHR10204:SF42 (PANTHER); PTHR10204 (PANTHER); IPR029039 (SUPERFAMILY)	no GO terms	no GO terms
CORE_REP|Org6_Gene966_	WP_004386241.1glutathione-regulated potassium-efflux system oxidoreductase KefF	176	20	7.23956e-129	99.09	IPR003680 (PFAM); IPR029039 (G3DSA:3.40.50.GENE3D); PTHR10204 (PANTHER); IPR023948 (PTHR10204:PANTHER); IPR023948 (HAMAP); IPR029039 (SUPERFAMILY)	P:GO:0006813	P:potassium ion transport		1	P:GO:0006813	P:potassium ion transport
CORE_REP|Org3_Gene4033_	STD03465.1Uncharacterised protein	176	20	1.43587e-126	99.12	IPR025494 (PFAM)	no GO terms	no GO terms
CORE_REP|Org4_Gene296_	WP_004385732.1MULTISPECIES: ATP-dependent protease subunit HslV	176	20	2.46856e-124	98.98	IPR029055 (G3DSA:3.60.20.GENE3D); IPR022281 (PIRSF); IPR001353 (PFAM); IPR022281 (TIGRFAM); IPR022281 (PANTHER); IPR022281 (HAMAP); IPR023333 (PROSITE_PROFILES); IPR022281 (CDD); IPR029055 (SUPERFAMILY)	F:GO:0004298; C:GO:0005839; P:GO:0006508; C:GO:0009376; P:GO:0051603	F:threonine-type endopeptidase activity; C:proteasome core complex; P:proteolysis; C:HslUV protease complex; P:proteolysis involved in cellular protein catabolic process		4	F:GO:0004298; C:GO:0005839; C:GO:0009376; P:GO:0051603	F:threonine-type endopeptidase activity; C:proteasome core complex; C:HslUV protease complex; P:proteolysis involved in cellular protein catabolic process
CORE_REP|Org1_Gene547_	CBA33204.1Protein ygaD	176	20	7.62913e-125	99.19	IPR008136 (TIGRFAM); IPR036653 (G3DSA:3.90.950.GENE3D); IPR008136 (PFAM); PTHR13939:SF0 (PANTHER); PTHR13939 (PANTHER); IPR036653 (SUPERFAMILY)	no GO terms	no GO terms
CORE_REP|Org2_Gene1688_	CCK01940.1probable lipoprotein	175	20	2.40617e-126	98.57	G3DSA:3.10.450.50 (GENE3D); IPR024289 (PFAM); mobidb-lite (MOBIDB_LITE); PS51257 (PROSITE_PROFILES)	no GO terms	no GO terms
CORE_REP|Org6_Gene3461_	WP_015386715.1GNAT family N-acetyltransferase	175	20	1.24817e-125	99.6	G3DSA:3.40.630.30 (GENE3D); IPR000182 (PFAM); PTHR23091 (PANTHER); PTHR23091:SF280 (PANTHER); IPR000182 (PROSITE_PROFILES); cd04301 (CDD); IPR016181 (SUPERFAMILY)	no GO terms	no GO terms
CORE_REP|Org2_Gene3273_	WP_105604948.1SCP2 domain-containing protein	174	20	3.44887e-122	98.74	IPR036527 (G3DSA:3.30.1050.GENE3D); IPR003033 (PFAM); IPR016830 (PIRSF); PTHR10094:SF12 (PANTHER); IPR039543 (PANTHER); IPR036527 (SUPERFAMILY)	no GO terms	no GO terms
CORE_REP|Org1_Gene1198_	WP_012124382.1protein DsrB	173	20	8.16097e-125	97.47	IPR019717 (PFAM); IPR019717 (HAMAP)	no GO terms	no GO terms
CORE_REP|Org2_Gene2199_	WP_004387751.1MULTISPECIES: phosphatidylglycerophosphatase A	173	20	1.23259e-121	98.93	IPR007686 (PFAM); IPR026037 (PIRSF); IPR026037 (PANTHER); IPR007686 (CDD); IPR036681 (SUPERFAMILY)	P:GO:0006629; F:GO:0008962	P:lipid metabolic process; F:phosphatidylglycerophosphatase activity		2	P:GO:0006629; F:GO:0008962	P:lipid metabolic process; F:phosphatidylglycerophosphatase activity
CORE_REP|Org1_Gene1787_	WP_041460506.1GrpB family protein	173	20	3.70305e-125	99.13	G3DSA:3.30.460.10 (GENE3D); IPR007344 (PFAM); IPR007344 (PANTHER); SSF81301 (SUPERFAMILY)	no GO terms	no GO terms
CORE_REP|Org5_Gene203_	WP_004385044.1MULTISPECIES: type 1 glutamine amidotransferase	172	20	1.62604e-120	98.92	IPR006286 (TIGRFAM); IPR002818 (PFAM); IPR029062 (G3DSA:3.40.50.GENE3D); PTHR42733:SF5 (PANTHER); PTHR42733 (PANTHER); IPR006286 (PROSITE_PROFILES); cd03134 (CDD); IPR029062 (SUPERFAMILY)	no GO terms	no GO terms
CORE_REP|Org4_Gene1440_	AFJ99631.1GCN5-related N-acetyltransferase	172	20	1.17286e-124	99.33	G3DSA:3.40.630.30 (GENE3D); IPR000182 (PFAM); PTHR43072:SF11 (PANTHER); PTHR43072 (PANTHER); IPR000182 (PROSITE_PROFILES); cd04301 (CDD); IPR016181 (SUPERFAMILY)	no GO terms	no GO terms
CORE_REP|Org6_Gene1384_	WP_004386904.1primosomal protein	171	20	7.70459e-116	99.18	IPR038338 (G3DSA:1.20.1270.GENE3D); IPR010890 (PFAM)	no GO terms	no GO terms
CORE_REP|Org1_Gene2855_	CCK11030.1Protein Implicated in DNA repair function with RecA and MutS	171	20	8.55457e-124	99.58	IPR008136 (TIGRFAM); IPR008136 (PFAM); IPR036653 (G3DSA:3.90.950.GENE3D); PTHR13939 (PANTHER); PTHR13939:SF4 (PANTHER); IPR036653 (SUPERFAMILY)	no GO terms	no GO terms
CORE_REP|Org4_Gene1515_	WP_007897252.1co-chaperone HscB	171	20	2.79153e-119	99.3	IPR001623 (SMART); IPR001623 (PFAM); IPR036869 (G3DSA:1.10.287.GENE3D); IPR004640 (TIGRFAM); IPR036386 (G3DSA:1.20.1280.GENE3D); IPR009073 (PFAM); PTHR14021:SF16 (PANTHER); IPR004640 (PANTHER); IPR001623 (PROSITE_PROFILES); IPR004640 (HAMAP); IPR001623 (CDD); IPR036869 (SUPERFAMILY); IPR036386 (SUPERFAMILY)	F:GO:0001671; F:GO:0051087; P:GO:0051259; P:GO:0097428	F:ATPase activator activity; F:chaperone binding; P:protein complex oligomerization; P:protein maturation by iron-sulfur cluster transfer		4	F:GO:0001671; F:GO:0051087; P:GO:0051259; P:GO:0097428	F:ATPase activator activity; F:chaperone binding; P:protein complex oligomerization; P:protein maturation by iron-sulfur cluster transfer
CORE_REP|Org4_Gene3393_	WP_014729717.1M48 family peptidase	170	20	9.76375e-124	99.41	G3DSA:3.30.2010.10 (GENE3D); IPR002725 (PFAM); PTHR30399 (PANTHER); PTHR30399:SF4 (PANTHER); cd07344 (CDD)	no GO terms	no GO terms
CORE_REP|Org4_Gene2688_	WP_014728904.1ferritin-like domain-containing protein	169	20	7.84327e-124	99.17	IPR010287 (PFAM); IPR012347 (G3DSA:1.20.1260.GENE3D); PTHR30565:SF1 (PANTHER); PTHR30565 (PANTHER); IPR009078 (SUPERFAMILY)	no GO terms	no GO terms
CORE_REP|Org2_Gene1974_	CCK06007.1Proteinase inhibitor I11, ecotin precursor	169	20	1.19296e-122	99.47	IPR027438 (G3DSA:4.10.1230.GENE3D); IPR005658 (PFAM); G3DSA:2.60.40.550 (GENE3D); IPR005658 (PIRSF); PTHR35890:SF4 (PANTHER); IPR005658 (PANTHER); PS51257 (PROSITE_PROFILES); IPR036198 (SUPERFAMILY)	no GO terms	no GO terms
CORE_REP|Org2_Gene358_	WP_004386043.1DUF3828 domain-containing protein	169	20	7.27995e-123	98.9	IPR024289 (PFAM); G3DSA:3.10.450.50 (GENE3D)	no GO terms	no GO terms
CORE_REP|Org1_Gene3356_	AFK01002.1N-acetyltransferase YjgM	168	20	1.45764e-121	99.22	IPR000182 (PFAM); G3DSA:3.40.630.30 (GENE3D); PTHR13947:SF37 (PANTHER); PTHR13947 (PANTHER); IPR000182 (PROSITE_PROFILES); cd04301 (CDD); IPR016181 (SUPERFAMILY)	no GO terms	no GO terms
CORE_REP|Org4_Gene343_	WP_004385973.1MULTISPECIES: type VI secretion system lipoprotein TssJ	168	20	3.19136e-119	96.46	IPR017734 (PFAM); IPR038706 (G3DSA:2.60.40.GENE3D); IPR017734 (TIGRFAM); IPR017734 (PANTHER); PS51257 (PROSITE_PROFILES)	no GO terms	no GO terms
CORE_REP|Org1_Gene1871_	WP_041460511.1GNAT family N-acetyltransferase	168	20	5.88784e-120	98.54	IPR000182 (PFAM); G3DSA:3.40.630.30 (GENE3D); PTHR23091:SF280 (PANTHER); PTHR23091 (PANTHER); IPR000182 (PROSITE_PROFILES); cd04301 (CDD); IPR016181 (SUPERFAMILY)	no GO terms	no GO terms
CORE_REP|Org1_Gene89_	WP_012123621.1cupin domain-containing protein	168	20	8.23733e-122	99.32	IPR014710 (G3DSA:2.60.120.GENE3D); IPR013096 (PFAM); PTHR10245 (PANTHER); PTHR10245:SF108 (PANTHER); IPR011051 (SUPERFAMILY)	no GO terms	no GO terms
CORE_REP|Org1_Gene3628_	WP_004388411.1MULTISPECIES: thioesterase family protein	167	20	5.33754e-120	98.3	IPR006683 (PFAM); IPR003736 (TIGRFAM); G3DSA:3.10.129.10 (GENE3D); PTHR43240 (PANTHER); PTHR43240:SF11 (PANTHER); cd03443 (CDD); IPR029069 (SUPERFAMILY)	no GO terms	no GO terms
CORE_REP|Org1_Gene2528_	CCK06096.1Probable secreted protein	167	20	1.21046e-110	98.13	IPR020363 (PFAM); mobidb-lite (MOBIDB_LITE); mobidb-lite (MOBIDB_LITE); mobidb-lite (MOBIDB_LITE)	no GO terms	no GO terms
CORE_REP|Org6_Gene195_	WP_004385047.1MULTISPECIES: N-acetyltransferase	167	20	5.50248e-116	99.25	G3DSA:3.40.630.30 (GENE3D); IPR000182 (PFAM); PTHR43617 (PANTHER); PTHR43617:SF2 (PANTHER); IPR000182 (PROSITE_PROFILES); cd04301 (CDD); IPR016181 (SUPERFAMILY)	no GO terms	no GO terms
CORE_REP|Org5_Gene366_	WP_004385277.1MULTISPECIES: ferritin-like domain-containing protein	166	20	8.96132e-114	94.82	IPR012347 (G3DSA:1.20.1260.GENE3D); IPR010287 (PFAM); PTHR30565 (PANTHER); PTHR30565:SF9 (PANTHER); cd07909 (CDD); IPR009078 (SUPERFAMILY)	no GO terms	no GO terms
CORE_REP|Org1_Gene180_	AFJ98063.1transcriptional repressor NsrR	166	20	1.54521e-120	94.37	IPR036388 (G3DSA:1.10.10.GENE3D); IPR000944 (TIGRFAM); IPR000944 (PFAM); IPR000944 (PANTHER); PTHR33221:SF4 (PANTHER); IPR000944 (PROSITE_PROFILES); IPR023761 (HAMAP); IPR036390 (SUPERFAMILY)	P:GO:0045892	P:negative regulation of transcription, DNA-templated		1	P:GO:0045892	P:negative regulation of transcription, DNA-templated
CORE_REP|Org1_Gene4168_	STC99598.1Spermidine N(1)-acetyltransferase	165	20	2.14907e-120	98.88	IPR000182 (PFAM); G3DSA:3.40.630.30 (GENE3D); PTHR43617:SF13 (PANTHER); PTHR43617 (PANTHER); IPR000182 (PROSITE_PROFILES); cd04301 (CDD); IPR016181 (SUPERFAMILY)	no GO terms	no GO terms
CORE_REP|Org6_Gene2798_	WP_007851048.1very short patch repair endonuclease	165	20	4.97168e-118	98.76	IPR004603 (TIGRFAM); IPR004603 (PIRSF); IPR004603 (PFAM); G3DSA:3.40.960.10 (GENE3D); IPR004603 (CDD); IPR011335 (SUPERFAMILY)	F:GO:0004519; P:GO:0006298	F:endonuclease activity; P:mismatch repair		2	F:GO:0004519; P:GO:0006298	F:endonuclease activity; P:mismatch repair
CORE_REP|Org5_Gene813_	RHW59207.1SH3 domain-containing protein	164	20	3.3513e-118	97.95	PS51257 (PROSITE_PROFILES)	no GO terms	no GO terms
CORE_REP|Org1_Gene1367_	WP_012124481.1GAF domain-containing protein	164	20	8.44467e-117	98.38	IPR003018 (SMART); IPR003018 (PFAM); IPR029016 (G3DSA:3.30.450.GENE3D); PTHR21021:SF15 (PANTHER); PTHR21021 (PANTHER); SSF55781 (SUPERFAMILY)	F:GO:0005515	F:protein binding		1	F:GO:0005515	F:protein binding
CORE_REP|Org1_Gene886_	WP_012124154.1YfbU family protein	164	20	1.18876e-120	99.57	IPR005587 (PIRSF); IPR023145 (G3DSA:1.10.287.GENE3D); IPR005587 (PFAM); IPR023146 (G3DSA:1.10.3190.GENE3D); IPR005587 (PRODOM); IPR005587 (HAMAP); SSF116960 (SUPERFAMILY)	no GO terms	no GO terms
CORE_REP|Org1_Gene3253_	AFK00894.1carbon catabolite repressor CreA	164	20	2.14174e-117	99.23	IPR010292 (PIRSF); IPR010292 (PFAM); PTHR37952:SF2 (PANTHER); IPR010292 (PANTHER)	no GO terms	no GO terms
CORE_REP|Org4_Gene3158_	WP_014729444.1YajQ family cyclic di-GMP-binding protein	163	20	3.57459e-114	97.85	IPR035571 (G3DSA:3.30.70.GENE3D); IPR035570 (G3DSA:3.30.70.GENE3D); IPR007551 (PFAM); IPR007551 (PANTHER); IPR007551 (HAMAP); IPR007551 (CDD); IPR036183 (SUPERFAMILY); IPR036183 (SUPERFAMILY)	no GO terms	no GO terms
CORE_REP|Org3_Gene2607_	WP_004385110.1ClpXP protease specificity-enhancing factor	163	20	1.94143e-112	98.23	IPR007481 (PFAM); IPR007481 (PIRSF); IPR036760 (G3DSA:2.30.30.GENE3D); mobidb-lite (MOBIDB_LITE); IPR007481 (PANTHER); IPR036760 (SUPERFAMILY)	no GO terms	no GO terms
CORE_REP|Org4_Gene3181_	WP_014729470.1DUF1641 domain-containing protein	162	20	1.58816e-114	98.8	no IPS match	no IPS match	no IPS match
CORE_REP|Org2_Gene1187_	WP_012124669.1GNAT family N-acetyltransferase	162	20	1.91392e-114	99.04	G3DSA:3.40.630.30 (GENE3D); IPR000182 (PFAM); PTHR43877 (PANTHER); PTHR43877:SF2 (PANTHER); IPR000182 (PROSITE_PROFILES); cd04301 (CDD); IPR016181 (SUPERFAMILY)	no GO terms	no GO terms
CORE_REP|Org1_Gene3836_	WP_007765888.1MULTISPECIES: heat shock chaperone IbpB	161	20	8.67176e-116	99.59	IPR008978 (G3DSA:2.60.40.GENE3D); IPR002068 (PFAM); mobidb-lite (MOBIDB_LITE); PTHR11527:SF256 (PANTHER); IPR031107 (PANTHER); IPR002068 (PROSITE_PROFILES); IPR037913 (CDD); IPR008978 (SUPERFAMILY)	no GO terms	no GO terms
CORE_REP|Org2_Gene192_	WP_004386645.1MULTISPECIES: colicin V production protein	161	20	6.97645e-110	99.5	IPR003825 (PFAM); PTHR36926 (PANTHER)	P:GO:0009403; C:GO:0016020	P:toxin biosynthetic process; C:membrane		2	P:GO:0009403; C:GO:0016020	P:toxin biosynthetic process; C:membrane
CORE_REP|Org4_Gene1209_	PPX79951.1type VI secretion system baseplate subunit TssE	160	20	8.43638e-114	96.69	IPR007048 (PFAM); PTHR38595 (PANTHER); SSF160719 (SUPERFAMILY)	no GO terms	no GO terms
CORE_REP|Org6_Gene2122_	WP_004388034.1MULTISPECIES: GNAT family N-acetyltransferase	160	20	1.08341e-114	98.31	G3DSA:3.40.630.30 (GENE3D); IPR000182 (PFAM); IPR000182 (PROSITE_PROFILES); cd04301 (CDD); IPR016181 (SUPERFAMILY)	no GO terms	no GO terms
CORE_REP|Org5_Gene985_	WP_004386239.1MULTISPECIES: type 3 dihydrofolate reductase	159	20	1.77686e-114	98.77	PR00070 (PRINTS); IPR024072 (G3DSA:3.40.430.GENE3D); IPR001796 (PFAM); IPR012259 (PIRSF); PTHR22778 (PANTHER); IPR012259 (PTHR22778:PANTHER); IPR001796 (PROSITE_PROFILES); IPR001796 (CDD); IPR024072 (SUPERFAMILY)	F:GO:0004146; P:GO:0006545; P:GO:0046654; F:GO:0050661; P:GO:0055114	F:dihydrofolate reductase activity; P:glycine biosynthetic process; P:tetrahydrofolate biosynthetic process; F:NADP binding; P:oxidation-reduction process		5	F:GO:0004146; P:GO:0006545; P:GO:0046654; F:GO:0050661; P:GO:0055114	F:dihydrofolate reductase activity; P:glycine biosynthetic process; P:tetrahydrofolate biosynthetic process; F:NADP binding; P:oxidation-reduction process
CORE_REP|Org6_Gene682_	WP_004385778.1MULTISPECIES: YbjN domain-containing protein	159	20	3.47078e-114	97.44	IPR019660 (PFAM)	no GO terms	no GO terms
CORE_REP|Org5_Gene1528_	WP_004387091.1GNAT family N-acetyltransferase	158	20	1.12681e-112	98.61	IPR000182 (PFAM); G3DSA:3.40.630.30 (GENE3D); PTHR10545 (PANTHER); IPR000182 (PROSITE_PROFILES); cd04301 (CDD); IPR016181 (SUPERFAMILY)	no GO terms	no GO terms
CORE_REP|Org6_Gene772_	WP_004385942.1GNAT family N-acetyltransferase	158	20	1.99397e-112	97.63	G3DSA:3.40.630.30 (GENE3D); IPR000182 (PFAM); IPR000182 (PROSITE_PROFILES); cd04301 (CDD); IPR016181 (SUPERFAMILY)	no GO terms	no GO terms
CORE_REP|Org1_Gene2511_	WP_007896459.1kinase inhibitor	158	20	1.94615e-113	99.87	IPR005247 (TIGRFAM); IPR008914 (PFAM); IPR036610 (G3DSA:3.90.280.GENE3D); PTHR30289:SF3 (PANTHER); IPR005247 (PANTHER); IPR005247 (CDD); IPR036610 (SUPERFAMILY)	no GO terms	no GO terms
CORE_REP|Org6_Gene1163_	STC99871.1Uncharacterised protein	158	20	2.22032e-108	98.86	no IPS match	no IPS match	no IPS match
CORE_REP|Org5_Gene2045_	WP_004387841.1MULTISPECIES: acetyl-CoA carboxylase biotin carboxyl carrier protein	158	20	1.58002e-108	96.3	IPR001249 (PRINTS); G3DSA:2.40.50.100 (GENE3D); IPR000089 (PFAM); IPR001249 (TIGRFAM); PTHR43416 (PANTHER); PTHR43416:SF4 (PANTHER); IPR000089 (PROSITE_PROFILES); cd06850 (CDD); IPR011053 (SUPERFAMILY)	F:GO:0003989; P:GO:0006633; C:GO:0009317	F:acetyl-CoA carboxylase activity; P:fatty acid biosynthetic process; C:acetyl-CoA carboxylase complex		3	F:GO:0003989; P:GO:0006633; C:GO:0009317	F:acetyl-CoA carboxylase activity; P:fatty acid biosynthetic process; C:acetyl-CoA carboxylase complex
CORE_REP|Org2_Gene1272_	WP_097649506.1GNAT family N-acetyltransferase	157	20	2.30188e-112	99.24	IPR000182 (PFAM); G3DSA:3.40.630.30 (GENE3D); PTHR43877 (PANTHER); PTHR43877:SF2 (PANTHER); IPR000182 (PROSITE_PROFILES); cd04301 (CDD); IPR016181 (SUPERFAMILY)	no GO terms	no GO terms
CORE_REP|Org4_Gene1036_	WP_004388634.1MULTISPECIES: DUF494 domain-containing protein	157	20	1.77696e-110	99.27	IPR007456 (PFAM); IPR007456 (PANTHER); IPR007456 (HAMAP)	no GO terms	no GO terms
CORE_REP|Org5_Gene743_	WP_004385854.1hydrogenase maturation peptidase HycI	157	20	4.00315e-110	98.82	IPR000671 (PRINTS); IPR023430 (G3DSA:3.40.50.GENE3D); IPR000671 (TIGRFAM); IPR000671 (PFAM); IPR004420 (TIGRFAM); PTHR30302:SF4 (PANTHER); IPR000671 (PANTHER); IPR004420 (CDD); IPR023430 (SUPERFAMILY)	F:GO:0008047; F:GO:0008233	F:enzyme activator activity; F:peptidase activity		2	F:GO:0008047; F:GO:0008233	F:enzyme activator activity; F:peptidase activity
CORE_REP|Org1_Gene3124_	CCK18138.1Predicted chaperone lipoprotein YacC, potentially involved in protein secretion	156	20	1.54222e-110	93.77	IPR038432 (G3DSA:1.20.58.GENE3D); IPR019114 (PFAM); PD074041 (PRODOM)	no GO terms	no GO terms
CORE_REP|Org2_Gene234_	WP_007864668.1GNAT family N-acetyltransferase	156	20	3.38309e-112	99.55	G3DSA:3.40.630.30 (GENE3D); IPR000182 (PFAM); PTHR43072 (PANTHER); PTHR43072:SF9 (PANTHER); IPR000182 (PROSITE_PROFILES); cd04301 (CDD); IPR016181 (SUPERFAMILY)	no GO terms	no GO terms
CORE_REP|Org1_Gene3764_	WP_041460636.1cell wall assembly protein	155	20	2.73812e-109	97.29	IPR018958 (SMART); IPR037883 (G3DSA:3.40.1580.GENE3D); IPR018958 (PFAM); SSF160631 (SUPERFAMILY)	no GO terms	no GO terms
CORE_REP|Org2_Gene2742_	WP_007871710.1DUF2756 family protein	155	20	3.10628e-101	99.16	IPR020158 (PFAM); IPR020158 (PRODOM)	no GO terms	no GO terms
CORE_REP|Org1_Gene73_	PWV25672.1UDP-3-O-(3-hydroxymyristoyl)glucosamine N-acyltransferase	155	20	1.16586e-108	99.68	IPR001451 (PFAM); IPR001451 (PFAM); G3DSA:2.160.10.10 (GENE3D); PTHR43300 (PANTHER); cd03358 (CDD); IPR011004 (SUPERFAMILY)	no GO terms	no GO terms
CORE_REP|Org1_Gene2010_	WP_004385378.1formate hydrogenlyase regulator HycA	154	20	3.80984e-109	98.44	IPR021285 (PFAM)	no GO terms	no GO terms
CORE_REP|Org4_Gene2828_	AFJ99838.1putative lipoprotein NlpC	154	20	7.07098e-112	98.63	G3DSA:3.90.1720.10 (GENE3D); IPR000064 (PFAM); PS51257 (PROSITE_PROFILES); IPR038765 (SUPERFAMILY)	no GO terms	no GO terms
CORE_REP|Org3_Gene2602_	WP_105604944.1YhcH/YjgK/YiaL family protein	154	20	2.35602e-108	98.54	IPR037012 (G3DSA:2.60.120.GENE3D); IPR004375 (TIGRFAM); IPR004375 (PFAM); PTHR34986:SF1 (PANTHER); IPR004375 (PANTHER); SSF51197 (SUPERFAMILY)	no GO terms	no GO terms
CORE_REP|Org6_Gene3378_	WP_015386618.1YchJ family protein	152	20	1.32766e-110	99.38	G3DSA:3.10.450.50 (GENE3D); IPR004027 (PFAM); PTHR33747:SF6 (PANTHER); PTHR33747 (PANTHER); IPR023006 (HAMAP); SSF103642 (SUPERFAMILY); IPR032710 (SUPERFAMILY)	no GO terms	no GO terms
CORE_REP|Org1_Gene2313_	WP_041460723.1type VI secretion system baseplate subunit TssE	152	20	1.99466e-105	99.57	IPR017737 (TIGRFAM); IPR007048 (PFAM); G3DSA:3.10.450.40 (GENE3D); SSF160719 (SUPERFAMILY)	no GO terms	no GO terms
CORE_REP|Org6_Gene1848_	WP_004387616.1DUF1311 domain-containing protein	152	20	3.86918e-108	98.95	IPR009739 (PFAM); G3DSA:1.20.1270.180 (GENE3D)	no GO terms	no GO terms
CORE_REP|Org1_Gene2836_	WP_012125517.1YaiI/YqxD family protein	151	20	1.05906e-104	99.64	IPR003791 (PFAM); IPR003791 (PANTHER); IPR003791 (HAMAP)	no GO terms	no GO terms
CORE_REP|Org3_Gene314_	CCK09265.1GCN5-related N-acetyltransferase	150	20	7.46326e-105	98.07	IPR000182 (PFAM); G3DSA:3.40.630.30 (GENE3D); IPR000182 (PROSITE_PROFILES); cd04301 (CDD); IPR016181 (SUPERFAMILY)	no GO terms	no GO terms
CORE_REP|Org4_Gene3382_	WP_014729704.1YhcH/YjgK/YiaL family protein	150	20	7.77993e-106	98.63	IPR004375 (TIGRFAM); IPR004375 (PFAM); IPR037012 (G3DSA:2.60.120.GENE3D); PTHR34986:SF4 (PANTHER); IPR004375 (PANTHER); SSF51197 (SUPERFAMILY)	no GO terms	no GO terms
CORE_REP|Org4_Gene480_	STD11489.1Uncharacterised protein	149	20	9.01472e-109	95.91	no IPS match	no IPS match	no IPS match
CORE_REP|Org2_Gene3557_	AFJ98937.1putative GCN5-related N-acetyltransferase	149	20	1.75483e-105	99.49	IPR000182 (PFAM); G3DSA:3.40.630.30 (GENE3D); PTHR43420 (PANTHER); PTHR43420:SF17 (PANTHER); IPR000182 (PROSITE_PROFILES); cd04301 (CDD); IPR016181 (SUPERFAMILY)	no GO terms	no GO terms
CORE_REP|Org4_Gene416_	CCK05294.1Putative membrane protein	148	20	6.36106e-104	96.61	IPR036388 (G3DSA:1.10.10.GENE3D); IPR016032 (SUPERFAMILY)	F:GO:0003677; P:GO:0006355	F:DNA binding; P:regulation of transcription, DNA-templated		2	F:GO:0003677; P:GO:0006355	F:DNA binding; P:regulation of transcription, DNA-templated
CORE_REP|Org2_Gene907_	WP_004386298.1MULTISPECIES: peptidoglycan-binding protein LysM	148	20	5.34914e-103	99.49	IPR018392 (SMART); IPR014004 (SMART); IPR018392 (PFAM); IPR007055 (PFAM); IPR036779 (G3DSA:3.10.350.GENE3D); PTHR34700 (PANTHER); PTHR34700:SF6 (PANTHER); IPR018392 (PROSITE_PROFILES); IPR007055 (PROSITE_PROFILES); IPR018392 (CDD); SSF54106 (SUPERFAMILY)	no GO terms	no GO terms
CORE_REP|Org3_Gene2738_	WP_097583993.1GNAT family N-acetyltransferase	148	20	3.68746e-107	98.71	IPR000182 (PFAM); G3DSA:3.40.630.30 (GENE3D); PTHR43617 (PANTHER); PTHR43617:SF11 (PANTHER); IPR000182 (PROSITE_PROFILES); cd04301 (CDD); IPR016181 (SUPERFAMILY)	no GO terms	no GO terms
CORE_REP|Org6_Gene155_	WP_004384983.1YcgN family cysteine cluster protein	148	20	4.493e-107	99.59	IPR005358 (PFAM); IPR008228 (PIRSF); IPR008228 (PANTHER); IPR008228 (HAMAP)	no GO terms	no GO terms
CORE_REP|Org4_Gene2044_	WP_014728142.1cysteine desulfurase sulfur acceptor subunit CsdE	147	20	7.30035e-102	98.47	IPR003808 (PFAM); IPR017763 (TIGRFAM); G3DSA:3.90.1010.10 (GENE3D); IPR003808 (PANTHER); PTHR43597:SF1 (PANTHER); SSF82649 (SUPERFAMILY)	no GO terms	no GO terms
CORE_REP|Org5_Gene1674_	WP_004387311.1DUF1311 domain-containing protein	146	20	2.58295e-101	99.28	G3DSA:1.20.1270.180 (GENE3D); IPR009739 (PFAM)	no GO terms	no GO terms
CORE_REP|Org6_Gene1844_	EGL71925.1putative acetyltransferase	146	20	3.5851e-106	97.36	G3DSA:3.40.630.30 (GENE3D); IPR000182 (PFAM); PTHR43420 (PANTHER); PTHR43420:SF17 (PANTHER); IPR000182 (PROSITE_PROFILES); cd04301 (CDD); IPR016181 (SUPERFAMILY)	no GO terms	no GO terms
CORE_REP|Org4_Gene2142_	WP_014728250.1DUF2946 domain-containing protein	146	20	1.84228e-100	98.87	IPR021333 (PFAM)	no GO terms	no GO terms
CORE_REP|Org6_Gene2067_	WP_004387954.1type II toxin-antitoxin system RatA family toxin	145	20	6.52654e-104	97.03	IPR023393 (G3DSA:3.30.530.GENE3D); IPR005031 (PFAM); PTHR12901:SF10 (PANTHER); PTHR12901 (PANTHER); cd07813 (CDD); SSF55961 (SUPERFAMILY)	no GO terms	no GO terms
CORE_REP|Org1_Gene33_	WP_041460346.1DUF1992 domain-containing protein	145	20	8.80013e-103	99.43	IPR018961 (PFAM); PTHR39158 (PANTHER)	no GO terms	no GO terms
CORE_REP|Org5_Gene3031_	SPW23119.1Uncharacterised protein	145	20	1.12313e-101	99.52	mobidb-lite (MOBIDB_LITE); PS51257 (PROSITE_PROFILES)	no GO terms	no GO terms
CORE_REP|Org6_Gene2487_	WP_004388618.1MULTISPECIES: 50S ribosomal protein L15	144	20	1.57091e-94	99.34	IPR021131 (PFAM); IPR005749 (TIGRFAM); G3DSA:3.100.10.10 (GENE3D); mobidb-lite (MOBIDB_LITE); IPR005749 (PANTHER); PTHR12934:SF16 (PANTHER); IPR030878 (HAMAP); IPR036227 (SUPERFAMILY)	F:GO:0003735; P:GO:0006412; C:GO:0015934	F:structural constituent of ribosome; P:translation; C:large ribosomal subunit		3	F:GO:0003735; P:GO:0006412; C:GO:0015934	F:structural constituent of ribosome; P:translation; C:large ribosomal subunit
CORE_REP|Org3_Gene65_	STD00593.1Uncharacterised protein	144	20	1.03761e-94	97.9	no IPS match	no IPS match	no IPS match
CORE_REP|Org1_Gene3781_	WP_012126135.1DUF1795 domain-containing protein	143	20	2.01995e-100	98.71	IPR016123 (G3DSA:3.40.1000.GENE3D); IPR014894 (PFAM); IPR016123 (SUPERFAMILY)	no GO terms	no GO terms
CORE_REP|Org4_Gene948_	WP_004388354.1MarR family transcriptional regulator	143	20	7.26729e-97	98.5	IPR000835 (PRINTS); IPR000835 (SMART); IPR036388 (G3DSA:1.10.10.GENE3D); IPR000835 (PFAM); PTHR33164 (PANTHER); PTHR33164:SF20 (PANTHER); IPR000835 (PROSITE_PROFILES); IPR036390 (SUPERFAMILY)	F:GO:0003700; P:GO:0006355	F:DNA-binding transcription factor activity; P:regulation of transcription, DNA-templated		2	F:GO:0003700; P:GO:0006355	F:DNA-binding transcription factor activity; P:regulation of transcription, DNA-templated
CORE_REP|Org1_Gene2641_	WP_007781716.1MULTISPECIES: universal stress protein UspG	142	20	3.89376e-97	98.1	IPR006015 (PRINTS); IPR014729 (G3DSA:3.40.50.GENE3D); IPR006016 (PFAM); PTHR31964 (PANTHER); PTHR31964:SF105 (PANTHER); cd00293 (CDD); SSF52402 (SUPERFAMILY)	no GO terms	no GO terms
CORE_REP|Org6_Gene2495_	WP_004388626.1Zn(2+)-responsive transcriptional regulator	141	20	2.75445e-100	99.4	IPR000551 (PRINTS); IPR000551 (SMART); G3DSA:1.10.1660.10 (GENE3D); IPR015358 (PFAM); IPR011788 (TIGRFAM); IPR000551 (PFAM); PTHR30204:SF60 (PANTHER); PTHR30204 (PANTHER); IPR000551 (PROSITE_PROFILES); cd04770 (CDD); IPR009061 (SUPERFAMILY)	F:GO:0003677; P:GO:0006351; P:GO:0006355; F:GO:0008270	F:DNA binding; P:transcription, DNA-templated; P:regulation of transcription, DNA-templated; F:zinc ion binding		3	F:GO:0003677; P:GO:0006355; F:GO:0008270	F:DNA binding; P:regulation of transcription, DNA-templated; F:zinc ion binding
CORE_REP|Org1_Gene207_	WP_004385319.1MULTISPECIES: DUF1311 domain-containing protein	141	20	9.31526e-100	97.18	IPR009739 (PFAM); G3DSA:1.20.1270.180 (GENE3D)	no GO terms	no GO terms
CORE_REP|Org5_Gene954_	WP_004386196.1thiamine phosphate synthase	140	20	2.74228e-98	99.07	IPR001602 (TIGRFAM); IPR035917 (G3DSA:2.60.120.GENE3D); IPR001602 (PFAM); IPR001602 (PIRSF); PTHR30615:SF10 (PANTHER); IPR001602 (PANTHER); IPR035917 (SUPERFAMILY)	no GO terms	no GO terms
CORE_REP|Org3_Gene2985_	WP_007864224.1DUF2000 domain-containing protein	140	20	2.21795e-95	98.86	IPR017021 (PIRSF); IPR018988 (PFAM); IPR023476 (G3DSA:3.40.1490.GENE3D); IPR023476 (SUPERFAMILY)	no GO terms	no GO terms
CORE_REP|Org6_Gene575_	AHB69039.1yqiB protein	140	20	2.15987e-102	98.29	IPR009659 (PFAM); IPR009659 (PANTHER)	no GO terms	no GO terms
CORE_REP|Org5_Gene573_	STD01751.1Uncharacterised protein	140	20	1.15505e-97	95.16	mobidb-lite (MOBIDB_LITE); mobidb-lite (MOBIDB_LITE); PS51257 (PROSITE_PROFILES)	no GO terms	no GO terms
CORE_REP|Org6_Gene3443_	WP_015386691.1heat shock protein HslJ	140	20	1.80239e-99	98.86	IPR005184 (PFAM); IPR038670 (G3DSA:2.40.128.GENE3D); PTHR35535 (PANTHER); PS51257 (PROSITE_PROFILES)	no GO terms	no GO terms
CORE_REP|Org3_Gene2919_	WP_104676044.1DUF3574 domain-containing protein	140	20	1.25317e-99	99	IPR021957 (PFAM); PS51257 (PROSITE_PROFILES)	no GO terms	no GO terms
CORE_REP|Org1_Gene471_	SPW19662.1Protein of uncharacterised function (DUF2509)	140	20	2.13577e-97	99.21	IPR019652 (PFAM)	no GO terms	no GO terms
CORE_REP|Org3_Gene3747_	CCK08498.1Putative cytoplasmic protein	139	20	1.0978e-96	98.31	no IPS match	no IPS match	no IPS match
CORE_REP|Org2_Gene2439_	SPW22927.1Uncharacterised protein	138	20	1.60192e-99	98.48	PS51257 (PROSITE_PROFILES)	no GO terms	no GO terms
CORE_REP|Org6_Gene1322_	CCK07538.1Putative lipoprotein	137	20	2.03639e-96	99.67	IPR038624 (G3DSA:2.40.128.GENE3D); IPR025596 (PFAM); PS51257 (PROSITE_PROFILES)	no GO terms	no GO terms
CORE_REP|Org5_Gene3445_	WP_015386720.1ATP-binding protein	137	20	1.55557e-94	98.43	IPR003594 (PFAM); IPR036890 (G3DSA:3.30.565.GENE3D); IPR036890 (SUPERFAMILY)	no GO terms	no GO terms
CORE_REP|Org3_Gene1271_	WP_097570616.1FosA family fosfomycin resistance glutathione transferase	137	20	3.09041e-96	99.3	IPR004360 (PFAM); IPR029068 (G3DSA:3.10.180.GENE3D); PTHR10374 (PANTHER); PTHR10374:SF9 (PANTHER); IPR037523 (PROSITE_PROFILES); cd07244 (CDD); IPR029068 (SUPERFAMILY)	no GO terms	no GO terms
CORE_REP|Org5_Gene4161_	WP_071603432.1DUF2531 family protein	136	20	5.9962e-95	97.72	IPR019684 (PFAM); PS51257 (PROSITE_PROFILES)	no GO terms	no GO terms
CORE_REP|Org1_Gene1500_	WP_041460481.1YkgJ family cysteine cluster protein	136	20	3.04382e-94	97.74	IPR005358 (PFAM); mobidb-lite (MOBIDB_LITE)	no GO terms	no GO terms
CORE_REP|Org3_Gene722_	WP_004388608.1MULTISPECIES: 50S ribosomal protein L16	136	20	7.5058e-93	99.67	IPR000114 (PRINTS); IPR036920 (G3DSA:3.90.1170.GENE3D); IPR000114 (TIGRFAM); IPR016180 (PFAM); IPR000114 (PANTHER); IPR000114 (HAMAP); IPR016180 (CDD); IPR036920 (SUPERFAMILY)	F:GO:0003735; C:GO:0005840; P:GO:0006412; F:GO:0019843	F:structural constituent of ribosome; C:ribosome; P:translation; F:rRNA binding		4	F:GO:0003735; C:GO:0005840; P:GO:0006412; F:GO:0019843	F:structural constituent of ribosome; C:ribosome; P:translation; F:rRNA binding
CORE_REP|Org1_Gene4247_	WP_004386596.1MULTISPECIES: OsmC family protein	135	20	7.48071e-95	98.95	G3DSA:2.20.25.10 (GENE3D); IPR015946 (G3DSA:3.30.300.GENE3D); IPR003718 (PFAM); PTHR34352 (PANTHER); IPR036102 (SUPERFAMILY)	no GO terms	no GO terms
CORE_REP|Org4_Gene2803_	WP_014729042.1formate hydrogenlyase maturation protein HycH	135	20	3.58534e-95	98.48	IPR010005 (PFAM); IPR010005 (PRODOM)	no GO terms	no GO terms
CORE_REP|Org4_Gene2620_	WP_014728821.1ASCH domain-containing protein	135	20	1.1169e-96	98.52	IPR007374 (SMART); IPR009326 (PIRSF); G3DSA:3.10.400.10 (GENE3D); IPR007374 (PFAM); IPR009326 (PANTHER); IPR009326 (CDD); IPR015947 (SUPERFAMILY)	no GO terms	no GO terms
CORE_REP|Org1_Gene786_	WP_014728347.1YgiW/YdeI family stress tolerance OB fold protein	134	20	3.6904e-93	99.32	IPR016052 (TIGRFAM); IPR036700 (G3DSA:2.40.50.GENE3D); IPR005220 (PFAM); mobidb-lite (MOBIDB_LITE); mobidb-lite (MOBIDB_LITE); PTHR36571:SF1 (PANTHER); PTHR36571 (PANTHER); IPR036700 (SUPERFAMILY)	no GO terms	no GO terms
CORE_REP|Org3_Gene1754_	WP_069683073.1RidA family protein	134	20	6.03209e-94	99.48	IPR006175 (PFAM); IPR035959 (G3DSA:3.30.1330.GENE3D); IPR006175 (PANTHER); PTHR11803:SF6 (PANTHER); IPR038743 (CDD); IPR035959 (SUPERFAMILY)	no GO terms	no GO terms
CORE_REP|Org1_Gene580_	STD03139.1Uncharacterised protein	134	20	3.78349e-96	97.04	PS51257 (PROSITE_PROFILES)	no GO terms	no GO terms
CORE_REP|Org4_Gene1545_	WP_007900770.1MULTISPECIES: flagellar protein FlhE	133	20	4.79521e-90	99.17	IPR009420 (PFAM)	no GO terms	no GO terms
CORE_REP|Org4_Gene460_	WP_004386454.1class Ib ribonucleoside-diphosphate reductase assembly flavoprotein NrdI	133	20	2.30587e-93	99.29	IPR029039 (G3DSA:3.40.50.GENE3D); IPR004465 (PFAM); IPR004465 (PIRSF); IPR004465 (TIGRFAM); IPR004465 (PANTHER); IPR020852 (HAMAP); IPR029039 (SUPERFAMILY)	no GO terms	no GO terms
CORE_REP|Org1_Gene4089_	WP_007797247.1MULTISPECIES: YdeI family stress tolerance OB fold protein	132	20	6.03463e-91	95.53	IPR036700 (G3DSA:2.40.50.GENE3D); IPR005220 (PFAM); IPR016052 (TIGRFAM); PTHR36571 (PANTHER); PTHR36571:SF2 (PANTHER); IPR036700 (SUPERFAMILY)	no GO terms	no GO terms
CORE_REP|Org1_Gene1089_	PPX81500.1nickel/cobalt efflux protein RcnB	132	20	1.62117e-94	98.9	G3DSA:3.10.450.160 (GENE3D); IPR024572 (PFAM); IPR024572 (PRODOM)	no GO terms	no GO terms
CORE_REP|Org4_Gene1509_	WP_007896617.1MULTISPECIES: YraN family protein	131	20	5.66054e-91	98.09	IPR003509 (PFAM); IPR003509 (TIGRFAM); IPR011856 (G3DSA:3.40.1350.GENE3D); IPR003509 (PANTHER); IPR003509 (HAMAP); IPR011335 (SUPERFAMILY)	F:GO:0003676; F:GO:0004518	F:nucleic acid binding; F:nuclease activity		2	F:GO:0003676; F:GO:0004518	F:nucleic acid binding; F:nuclease activity
CORE_REP|Org6_Gene2884_	STC98963.1Uncharacterised protein	130	20	9.06747e-92	99.12	no IPS match	no IPS match	no IPS match
CORE_REP|Org1_Gene1809_	WP_012124801.1TfoX family protein	130	20	2.60119e-91	97.16	G3DSA:3.30.1460.30 (GENE3D); IPR007076 (PFAM); mobidb-lite (MOBIDB_LITE); PTHR36121 (PANTHER); SSF159894 (SUPERFAMILY)	no GO terms	no GO terms
CORE_REP|Org1_Gene124_	SPW19996.1Uncharacterized conserved protein	130	20	2.55562e-85	98.54	mobidb-lite (MOBIDB_LITE); mobidb-lite (MOBIDB_LITE)	no GO terms	no GO terms
CORE_REP|Org5_Gene894_	RHW60344.1acyl-CoA thioesterase	129	20	3.90082e-92	98.99	PF13279 (PFAM); G3DSA:3.10.129.10 (GENE3D); PTHR31793 (PANTHER); cd00586 (CDD); IPR029069 (SUPERFAMILY)	no GO terms	no GO terms
CORE_REP|Org6_Gene2627_	WP_007847411.1VOC family protein	129	20	2.16232e-91	96.67	IPR029068 (G3DSA:3.10.180.GENE3D); IPR004360 (PFAM); PTHR10374 (PANTHER); PTHR10374:SF44 (PANTHER); IPR037523 (PROSITE_PROFILES); IPR037478 (CDD); IPR029068 (SUPERFAMILY)	no GO terms	no GO terms
CORE_REP|Org5_Gene2628_	WP_007779863.1MULTISPECIES: DUF1795 domain-containing protein	129	20	1.58561e-92	98.57	IPR014894 (PFAM); IPR016123 (G3DSA:3.40.1000.GENE3D); IPR016123 (SUPERFAMILY)	no GO terms	no GO terms
CORE_REP|Org5_Gene915_	WP_004386143.1MULTISPECIES: DUF3461 family protein	129	20	1.58558e-88	99.5	IPR020911 (PFAM); IPR020911 (PRODOM); IPR020911 (HAMAP)	no GO terms	no GO terms
CORE_REP|Org2_Gene136_	CCK07944.1Putative negative regulator	129	20	9.64941e-90	95.54	IPR010749 (PFAM); IPR010749 (PRODOM); IPR009061 (SUPERFAMILY)	no GO terms	no GO terms
CORE_REP|Org2_Gene3335_	CBA27548.1UPF0076 protein yjgF	128	20	2.86276e-87	99.41	IPR006175 (PFAM); IPR035959 (G3DSA:3.30.1330.GENE3D); IPR006056 (TIGRFAM); PTHR11803:SF33 (PANTHER); IPR006175 (PANTHER); cd00448 (CDD); IPR035959 (SUPERFAMILY)	no GO terms	no GO terms
CORE_REP|Org6_Gene2493_	WP_004388624.1MULTISPECIES: 50S ribosomal protein L17	128	20	2.35877e-88	99.57	IPR000456 (PFAM); IPR000456 (TIGRFAM); IPR036373 (G3DSA:3.90.1030.GENE3D); IPR000456 (PANTHER); IPR000456 (HAMAP); IPR036373 (SUPERFAMILY)	F:GO:0003735; C:GO:0005622; C:GO:0005840; P:GO:0006412	F:structural constituent of ribosome; C:intracellular; C:ribosome; P:translation		3	F:GO:0003735; C:GO:0005840; P:GO:0006412	F:structural constituent of ribosome; C:ribosome; P:translation
CORE_REP|Org3_Gene328_	SPW35170.1Uncharacterised protein	127	20	3.74795e-88	95.61	IPR032032 (PFAM); IPR038314 (G3DSA:1.20.120.GENE3D)	no GO terms	no GO terms
CORE_REP|Org1_Gene3414_	WP_007854187.1DUF1090 domain-containing protein	127	20	7.62649e-85	98.73	IPR009468 (PFAM); mobidb-lite (MOBIDB_LITE)	no GO terms	no GO terms
CORE_REP|Org4_Gene837_	SPW13632.1Uncharacterised protein	126	20	8.79209e-90	98.48	no IPS match	no IPS match	no IPS match
CORE_REP|Org5_Gene2139_	CCK03063.1Putative outer membrane lipoprotein	126	20	1.20586e-89	99.19	IPR025731 (PFAM)	no GO terms	no GO terms
CORE_REP|Org1_Gene1015_	SPW21205.1Uncharacterised protein	126	20	3.50621e-89	96.67	IPR020489 (PFAM); IPR020489 (PRODOM)	no GO terms	no GO terms
CORE_REP|Org5_Gene3919_	WP_029464064.1membrane protein	125	20	6.69295e-82	99	IPR020368 (PFAM); IPR020368 (PRODOM)	C:GO:0016021	C:integral component of membrane		1	C:GO:0016021	C:integral component of membrane
CORE_REP|Org4_Gene252_	WP_004385583.1MULTISPECIES: Co2+/Mg2+ efflux protein ApaG	125	20	4.54797e-87	95.56	IPR036767 (G3DSA:2.60.40.GENE3D); IPR007474 (PFAM); PTHR14289 (PANTHER); IPR007474 (PROSITE_PROFILES); IPR023065 (HAMAP); IPR036767 (SUPERFAMILY)	no GO terms	no GO terms
CORE_REP|Org4_Gene2175_	WP_014728286.1carboxymuconolactone decarboxylase family protein	125	20	1.84351e-84	98.59	IPR029032 (G3DSA:1.20.1290.GENE3D); IPR003779 (PFAM); PTHR33570 (PANTHER); PTHR33570:SF6 (PANTHER); IPR029032 (SUPERFAMILY)	F:GO:0051920; P:GO:0055114	F:peroxiredoxin activity; P:oxidation-reduction process		2	F:GO:0051920; P:GO:0055114	F:peroxiredoxin activity; P:oxidation-reduction process
CORE_REP|Org4_Gene168_	WP_081397011.1secY/secA suppressor protein	125	20	2.54023e-83	98.67	IPR025729 (PFAM); mobidb-lite (MOBIDB_LITE)	no GO terms	no GO terms
CORE_REP|Org4_Gene634_	SPW23301.1Uncharacterised protein	125	20	7.33049e-89	98.88	no IPS match	no IPS match	no IPS match
CORE_REP|Org1_Gene2180_	WP_007866820.1DUF1425 domain-containing protein	124	20	4.93535e-86	98.99	IPR038483 (G3DSA:2.60.40.GENE3D); IPR010824 (PFAM); PS51257 (PROSITE_PROFILES); IPR010824 (CDD)	no GO terms	no GO terms
CORE_REP|Org6_Gene2053_	CCK03657.1Putative cytoplasmic protein	124	20	4.00619e-86	98.59	IPR016918 (PIRSF); G3DSA:3.10.450.50 (GENE3D); IPR032710 (SUPERFAMILY)	no GO terms	no GO terms
CORE_REP|Org2_Gene2274_	WP_004386908.1Hha toxicity modulator TomB	124	20	5.24144e-88	99.19	IPR019693 (PFAM)	no GO terms	no GO terms
CORE_REP|Org3_Gene3590_	SPW21271.1Uncharacterised protein	123	20	3.00909e-87	98.8	no IPS match	no IPS match	no IPS match
CORE_REP|Org2_Gene2879_	WP_097650027.1hypothetical protein	123	20	7.221e-88	97.15	no IPS match	no IPS match	no IPS match
CORE_REP|Org1_Gene811_	WP_004388528.1DUF2502 domain-containing protein	123	20	1.733e-80	98.9	IPR019638 (PFAM)	no GO terms	no GO terms
CORE_REP|Org1_Gene1457_	CCK07302.1Putative ACR protein	123	20	2.15942e-84	99.36	IPR027396 (G3DSA:3.40.1260.GENE3D); IPR003787 (PFAM); PTHR34874 (PANTHER); PTHR34874:SF1 (PANTHER); IPR027396 (SUPERFAMILY)	no GO terms	no GO terms
CORE_REP|Org1_Gene3127_	WP_007707680.1MULTISPECIES: UPF0231 family protein	121	20	1.15401e-82	98.62	IPR008249 (PFAM); IPR008249 (PIRSF); IPR008249 (PRODOM); IPR008249 (HAMAP)	no GO terms	no GO terms
CORE_REP|Org2_Gene2895_	WP_014728081.1accessory factor UbiK family protein	121	20	6.10324e-79	97.28	IPR007475 (PFAM); mobidb-lite (MOBIDB_LITE); mobidb-lite (MOBIDB_LITE); PTHR38040 (PANTHER)	no GO terms	no GO terms
CORE_REP|Org1_Gene150_	WP_085958928.1DUF4156 domain-containing protein	121	20	3.57499e-82	99.06	IPR025294 (PFAM); PS51257 (PROSITE_PROFILES)	no GO terms	no GO terms
CORE_REP|Org4_Gene173_	AFJ98117.1putative cytoplasmic protein	120	20	2.96513e-79	98.42	IPR020034 (PFAM); IPR020034 (TIGRFAM)	no GO terms	no GO terms
[truncated: 2,320 more rows]

## Sheet: B. pan-genome  analysis
TABLE S3 | B. The power and exponential fit law to determine the status of Cronobacter sakazakii strains pangenome as open or close. Pan-genome analysis carried out using BPGA pipeline showing the numbers of core, accessory , unique and exclusively absent genes in C. skazakii isoletes.
[truncated: 15 more rows]

[truncated: 2 more sheets: C. Unique_C. sakazakii-C7, D. Unique_C. sakazakii-C8]
