# Supplementary material for: Whole Genome Sequencing-Based Comparison of Food Isolates of Cronobacter sakazakii
Source: Front Microbiol. 2019 Jul 2;10:1464. doi: 10.3389/fmicb.2019.01464 (PMC6615433; doi:10.3389/fmicb.2019.01464)
Supplement: Supplementary file 4 [file Table_4.XLSX]

## Sheet: Antibiotic resistance gene 
TABLE S4 | Genotypic antibiotic resistance gene profile of Cronobacter sakazakii isoletes. Cronobacter genome assemblies were searched against a local copy of the CARD database using BLAST. Cut off parameter for BLAST search was ≥ 95% gene identity and 50% sequence length of the resistance gene identified in Cronobacter sakazakii
C7									C8
RGI* Criteria	ARO** Term	Detection Criteria	AMR Gene Family	Drug Class	Resistance Mechanism	% Identity of Matching Region	% Length of Reference Sequence		RGI Criteria	ARO Term	Detection Criteria	AMR Gene Family	Drug Class	Resistance Mechanism	% Identity of Matching Region	% Length of Reference Sequence
Strict	emrR	protein homolog model	major facilitator superfamily (MFS) antibiotic efflux pump	fluoroquinolone antibiotic	antibiotic efflux	89.71	100		Strict	CRP	protein homolog model	resistance-nodulation-cell division (RND) antibiotic efflux pump	penam, fluoroquinolone antibiotic, macrolide antibiotic	antibiotic efflux	99.05	100
Strict	H-NS	protein homolog model	major facilitator superfamily (MFS) antibiotic efflux pump, resistance-nodulation-cell division (RND) antibiotic efflux pump	tetracycline antibiotic, macrolide antibiotic, fluoroquinolone antibiotic, penam, cephalosporin, cephamycin	antibiotic efflux	91.91	100		Strict	emrB	protein homolog model	major facilitator superfamily (MFS) antibiotic efflux pump	fluoroquinolone antibiotic	antibiotic efflux	92.53	99.8
Strict	emrB	protein homolog model	major facilitator superfamily (MFS) antibiotic efflux pump	fluoroquinolone antibiotic	antibiotic efflux	92.58	100		Strict	emrR	protein homolog model	major facilitator superfamily (MFS) antibiotic efflux pump	fluoroquinolone antibiotic	antibiotic efflux	89.71	100
Strict	msbA	protein homolog model	ATP-binding cassette (ABC) antibiotic efflux pump	nitroimidazole antibiotic	antibiotic efflux	92.78	100		Strict	H-NS	protein homolog model	major facilitator superfamily (MFS) antibiotic efflux pump, resistance-nodulation-cell division (RND) antibiotic efflux pump	tetracycline antibiotic, cephamycin, fluoroquinolone antibiotic, penam, macrolide antibiotic, cephalosporin	antibiotic efflux	91.91	100
Strict	marA	protein homolog model	resistance-nodulation-cell division (RND) antibiotic efflux pump, General Bacterial Porin with reduced permeability to beta-lactams	rifamycin antibiotic, monobactam, tetracycline antibiotic, fluoroquinolone antibiotic, cephalosporin, cephamycin, carbapenem, glycylcycline, phenicol antibiotic, penem, triclosan, penam	reduced permeability to antibiotic, antibiotic efflux	89.52	97.64		Strict	Haemophilus influenzae PBP3 conferring resistance to beta-lactam antibiotics	protein variant model	Penicillin-binding protein mutations conferring resistance to beta-lactam antibiotics	cephamycin, monobactam, carbapenem, penam, cephalosporin	antibiotic target alteration	52.22	96.39
Strict	CRP	protein homolog model	resistance-nodulation-cell division (RND) antibiotic efflux pump	penam, fluoroquinolone antibiotic, macrolide antibiotic	antibiotic efflux	99.05	100		Strict	marA	protein homolog model	resistance-nodulation-cell division (RND) antibiotic efflux pump, General Bacterial Porin with reduced permeability to beta-lactams	tetracycline antibiotic, phenicol antibiotic, triclosan, rifamycin antibiotic, glycylcycline, penem, cephamycin, fluoroquinolone antibiotic, carbapenem, penam, cephalosporin, monobactam	reduced permeability to antibiotic, antibiotic efflux	89.52	97.64
Strict	Haemophilus influenzae PBP3 conferring resistance to beta-lactam antibiotics	protein variant model	Penicillin-binding protein mutations conferring resistance to beta-lactam antibiotics	monobactam, cephalosporin, carbapenem, cephamycin, penam	antibiotic target alteration	52.22	96.39		Strict	msbA	protein homolog model	ATP-binding cassette (ABC) antibiotic efflux pump	nitroimidazole antibiotic	antibiotic efflux	92.78	100
*	Resistance Gene Identifier
**	Antibiotic Resistance Ontology
